# Supplementary material for: A Novel Cultivation System for Germ Cell Proliferation and Sustaining Whole Testicular Niche
Source: Adv Sci (Weinh). 2025 Jul 28;12(39):e02435. doi: 10.1002/advs.202502435 (PMC12533374; doi:10.1002/advs.202502435)
Supplement: Supplementary file 2 — Supporting Information [file ADVS-12-e02435-s002.xlsx]

## Sheet: Sheet 1
p_val	avg_log2FC	pct.1	pct.2	p_val_adj	gene	group1	group2	test_group_number	test_group
0	1.37174	0.997	0.943	0	Hspe1	Undiff.ed SPG	others	2	Undiff.ed SPG;LCs
0	1.00444	0.989	0.756	0	Cacybp	Undiff.ed SPG	others	3	Undiff.ed SPG;Diff.ed SPG;Pre-L
0	1.08493	0.988	0.792	0	Mpc2	Undiff.ed SPG	others	3	Undiff.ed SPG;Z;P
0	1.06415	0.946	0.235	0	Mael	Undiff.ed SPG	others	6	Undiff.ed SPG;Diff.ed SPG;Pre-L;L;Z;P
0	1.0735	0.983	0.678	0	Parp1	Undiff.ed SPG	others	1	Undiff.ed SPG
0	1.07074	0.859	0.088	0	Susd4	Undiff.ed SPG	others	1	Undiff.ed SPG
0	1.06672	0.754	0.121	0	Mpped2	Undiff.ed SPG	others	2	Undiff.ed SPG;Diff.ed SPG
0	1.01267	0.969	0.534	0	Sdc4	Undiff.ed SPG	others	4	Undiff.ed SPG;Sertoli 3;Sertoli 1;Sertoli 2
0	1.38581	0.996	0.902	0	Rpl22l1	Undiff.ed SPG	others	2	Undiff.ed SPG;Stroma 2
0	1.05229	0.918	0.498	0	Foxo1	Undiff.ed SPG	others	1	Undiff.ed SPG
0	1.39552	0.918	0.169	0	St6galnac3	Undiff.ed SPG	others	2	Undiff.ed SPG;Mφ&ECs
0	1.28642	0.986	0.537	0	Mdn1	Undiff.ed SPG	others	3	Undiff.ed SPG;Diff.ed SPG;Z
0	1.28461	0.96	0.477	0	Bnc2	Undiff.ed SPG	others	5	Undiff.ed SPG;PTM 2;Stroma 1;Stroma 2;LCs
0	1.16738	0.997	0.962	0	Prdx1	Undiff.ed SPG	others	2	Undiff.ed SPG;Diff.ed SPG
0	1.21914	0.981	0.503	0	Rcc2	Undiff.ed SPG	others	2	Undiff.ed SPG;Diff.ed SPG
0	1.11096	0.745	0.117	0	Reln	Undiff.ed SPG	others	2	Undiff.ed SPG;Diff.ed SPG
0	1.11976	0.98	0.543	0	Nop14	Undiff.ed SPG	others	1	Undiff.ed SPG
0	1.48936	0.759	0.043	0	Hs3st1	Undiff.ed SPG	others	1	Undiff.ed SPG
0	1.68425	0.992	0.346	0	Uchl1	Undiff.ed SPG	others	2	Undiff.ed SPG;Diff.ed SPG
0	1.09614	0.828	0.03	0	Afp	Undiff.ed SPG	others	1	Undiff.ed SPG
0	1.05818	0.995	0.762	0	Denr	Undiff.ed SPG	others	3	Undiff.ed SPG;Diff.ed SPG;Pre-L
0	1.1204	0.676	0.044	0	Tmem132c	Undiff.ed SPG	others	1	Undiff.ed SPG
0	1.01627	0.986	0.422	0	Fkbp6	Undiff.ed SPG	others	5	Undiff.ed SPG;Diff.ed SPG;Pre-L;L;P
0	1.33871	0.992	0.724	0	Mdh2	Undiff.ed SPG	others	2	Undiff.ed SPG;Diff.ed SPG
0	1.18504	0.961	0.217	0	Stk31	Undiff.ed SPG	others	5	Undiff.ed SPG;Pre-L;L;Z;P
0	1.22793	0.794	0.022	0	Egr4	Undiff.ed SPG	others	1	Undiff.ed SPG
0	1.59647	0.974	0.678	0	Foxp1	Undiff.ed SPG	others	2	Undiff.ed SPG;Mφ&ECs
0	1.25731	0.82	0.01	0	Ret	Undiff.ed SPG	others	1	Undiff.ed SPG
0	1.24409	0.959	0.235	0	Cecr2	Undiff.ed SPG	others	4	Undiff.ed SPG;Diff.ed SPG;Pre-L;L
0	1.08337	0.98	0.549	0	Gpi1	Undiff.ed SPG	others	2	Undiff.ed SPG;Mφ&ECs
0	1.0332	0.848	0.343	0	Mgmt	Undiff.ed SPG	others	1	Undiff.ed SPG
0	1.69195	0.949	0.395	0	Bc1	Undiff.ed SPG	others	3	Undiff.ed SPG;Diff.ed SPG;Pre-L
0	1.46456	0.944	0.446	0	Mt2	Undiff.ed SPG	others	3	Undiff.ed SPG;Diff.ed SPG;Pre-L
0	1.94668	0.931	0.144	0	Zbtb16	Undiff.ed SPG	others	1	Undiff.ed SPG
0	1.08907	0.625	0.117	0	Thsd4	Undiff.ed SPG	others	1	Undiff.ed SPG
0	1.07925	1	0.992	0	Rpl4	Undiff.ed SPG	others	1	Undiff.ed SPG
0	1.62062	0.941	0.047	0	Trim71	Undiff.ed SPG	others	1	Undiff.ed SPG
0	1.25302	0.846	0.044	0	Gm15398	Undiff.ed SPG	others	1	Undiff.ed SPG
0	1.71043	0.986	0.521	0	D10Wsu102e	Undiff.ed SPG	others	2	Undiff.ed SPG;Diff.ed SPG
0	1.50884	0.561	0.154	0	Kcnc2	Undiff.ed SPG	others	2	Undiff.ed SPG;Stroma 2
0	1.29402	0.997	0.872	0	Cct2	Undiff.ed SPG	others	3	Undiff.ed SPG;Diff.ed SPG;P
0	1.06161	0.971	0.74	0	Bcas3	Undiff.ed SPG	others	2	Undiff.ed SPG;Diff.ed SPG
0	1.32439	0.984	0.374	0	Tex14	Undiff.ed SPG	others	5	Undiff.ed SPG;Diff.ed SPG;Pre-L;L;Z
0	1.0052	0.979	0.671	0	Supt4a	Undiff.ed SPG	others	1	Undiff.ed SPG
0	1.02817	0.835	0.17	0	Gm45716	Undiff.ed SPG	others	1	Undiff.ed SPG
0	1.07278	0.875	0.146	0	Igf2bp1	Undiff.ed SPG	others	1	Undiff.ed SPG
0	1.22645	0.988	0.757	0	Tnrc6c	Undiff.ed SPG	others	5	Undiff.ed SPG;Diff.ed SPG;Pre-L;L;P
0	1.17608	0.897	0.146	0	Tex19.1	Undiff.ed SPG	others	1	Undiff.ed SPG
0	1.10966	0.976	0.549	0	Sipa1l1	Undiff.ed SPG	others	2	Undiff.ed SPG;Diff.ed SPG
0	1.24493	0.987	0.63	0	Gtpbp4	Undiff.ed SPG	others	2	Undiff.ed SPG;Diff.ed SPG
0	1.04465	0.846	0.035	0	Gm48168	Undiff.ed SPG	others	1	Undiff.ed SPG
0	1.21667	0.985	0.258	0	Ddx4	Undiff.ed SPG	others	6	Undiff.ed SPG;Diff.ed SPG;Pre-L;L;Z;P
0	1.31177	0.979	0.247	0	Mov10l1	Undiff.ed SPG	others	6	Undiff.ed SPG;Diff.ed SPG;Pre-L;L;Z;P
0	1.3448	0.961	0.151	0	Gtsf1	Undiff.ed SPG	others	3	Undiff.ed SPG;Z;P
0	1.87205	0.992	0.24	0	Rpl39l	Undiff.ed SPG	others	3	Undiff.ed SPG;Z;P
0	1.27277	0.832	0.049	0	Morc1	Undiff.ed SPG	others	1	Undiff.ed SPG
0	1.04008	0.993	0.791	0	Cct8	Undiff.ed SPG	others	4	Undiff.ed SPG;Diff.ed SPG;Z;P
0	1.14493	0.682	0.051	0	Erg	Undiff.ed SPG	others	2	Undiff.ed SPG;Mφ&ECs
0	1.08449	0.956	0.392	0	Polr1c	Undiff.ed SPG	others	1	Undiff.ed SPG
0	1.04732	0.985	0.674	0	Ralbp1	Undiff.ed SPG	others	1	Undiff.ed SPG
0	1.15278	0.972	0.576	0	Taf7	Undiff.ed SPG	others	1	Undiff.ed SPG
0	2.72593	0.944	0.064	0	Glis3	Undiff.ed SPG	others	1	Undiff.ed SPG
0	1.55798	0.631	0.007	0	Gfra1	Undiff.ed SPG	others	1	Undiff.ed SPG
0	1.33157	0.981	0.224	0	Usp26	Undiff.ed SPG	others	5	Undiff.ed SPG;Diff.ed SPG;Pre-L;L;Z
0	1.2407	0.85	0.105	0	Gm14661	Undiff.ed SPG	others	2	Undiff.ed SPG;Diff.ed SPG
0	1.28516	0.939	0.134	0	Mageb4	Undiff.ed SPG	others	1	Undiff.ed SPG
0	1.0581	0.923	0.242	0	Nxf2	Undiff.ed SPG	others	4	Undiff.ed SPG;Diff.ed SPG;Pre-L;L
0	1.04052	0.984	0.625	0	Zrsr2	Undiff.ed SPG	others	2	Undiff.ed SPG;Diff.ed SPG
0	1.19769	0.997	1	0	mt-Co1	Undiff.ed SPG	others	1	Undiff.ed SPG
2.17078e-228	1.12826	0.606	0.237	2.10782e-224	Wdcp	Undiff.ed SPG	others	1	Undiff.ed SPG
0	1.02518	0.996	0.884	0	Bzw1	Diff.ed SPG	others	1	Diff.ed SPG
0	1.12927	1	0.984	0	Ncl	Diff.ed SPG	others	4	Undiff.ed SPG;Diff.ed SPG;Pre-L;L
0	1.23133	0.997	0.76	0	Cacybp	Diff.ed SPG	others	3	Undiff.ed SPG;Diff.ed SPG;Pre-L
0	1.88727	0.988	0.355	0	Cenpf	Diff.ed SPG	others	7	Undiff.ed SPG;Diff.ed SPG;Pre-L;L;Z;PTM 1;Stroma 1
0	1.03522	0.858	0.283	0	Sfmbt2	Diff.ed SPG	others	3	Undiff.ed SPG;Diff.ed SPG;Pre-L
0	1.98336	0.998	0.677	0	Tubb4b	Diff.ed SPG	others	4	Diff.ed SPG;Z;P;Stroma 1
0	1.00311	0.98	0.654	0	Selenoh	Diff.ed SPG	others	3	Undiff.ed SPG;Diff.ed SPG;Stroma 1
0	1.02925	0.858	0.251	0	Knl1	Diff.ed SPG	others	6	Diff.ed SPG;L;Z;P;PTM 1;Stroma 1
0	1.19135	0.846	0.167	0	Ccna2	Diff.ed SPG	others	3	Diff.ed SPG;PTM 1;Stroma 1
0	1.27853	0.985	0.604	0	Smc4	Diff.ed SPG	others	6	Diff.ed SPG;Pre-L;L;Z;P;Stroma 1
0	1.2151	0.953	0.343	0	Rbm46	Diff.ed SPG	others	5	Diff.ed SPG;Pre-L;L;Z;P
0	1.09986	0.995	0.913	0	Atp5f1	Diff.ed SPG	others	5	Diff.ed SPG;Pre-L;L;Z;P
0	1.27009	0.876	0.268	0	Cenpe	Diff.ed SPG	others	4	Diff.ed SPG;Z;PTM 1;Stroma 1
0	1.01889	0.839	0.187	0	Melk	Diff.ed SPG	others	1	Diff.ed SPG
0	1.42794	0.999	0.921	0	Anp32b	Diff.ed SPG	others	2	Undiff.ed SPG;Diff.ed SPG
0	1.31998	0.962	0.433	0	Smc2	Diff.ed SPG	others	4	Diff.ed SPG;L;PTM 1;Stroma 1
0	1.21206	0.931	0.236	0	Elavl2	Diff.ed SPG	others	3	Diff.ed SPG;Pre-L;L
0	1.72415	1	0.754	0	Nasp	Diff.ed SPG	others	4	Diff.ed SPG;Pre-L;L;Z
0	1.08507	0.835	0.177	0	Zswim5	Diff.ed SPG	others	3	Diff.ed SPG;Pre-L;L
0	1.25166	0.921	0.286	0	Clspn	Diff.ed SPG	others	3	Diff.ed SPG;Pre-L;L
0	1.43921	0.994	0.712	0	Hmgn2	Diff.ed SPG	others	5	Diff.ed SPG;Pre-L;L;PTM 1;Stroma 1
0	1.15085	0.976	0.604	0	Dnajc2	Diff.ed SPG	others	6	Undiff.ed SPG;Diff.ed SPG;Pre-L;L;Z;P
0	1.23828	0.846	0.249	0	Cenpa	Diff.ed SPG	others	4	Undiff.ed SPG;Diff.ed SPG;PTM 1;Stroma 1
0	1.0501	0.97	0.769	0	Rfc1	Diff.ed SPG	others	1	Diff.ed SPG
0	1.27998	0.97	0.362	0	Uchl1	Diff.ed SPG	others	2	Undiff.ed SPG;Diff.ed SPG
0	1.08997	0.83	0.123	0	Kit	Diff.ed SPG	others	3	Diff.ed SPG;Pre-L;LCs
0	1.00484	0.94	0.533	0	Polr2b	Diff.ed SPG	others	3	Diff.ed SPG;Z;P
0	1.05571	0.97	0.813	0	Hnrnpdl	Diff.ed SPG	others	1	Diff.ed SPG
0	1.19713	0.995	0.767	0	Denr	Diff.ed SPG	others	3	Undiff.ed SPG;Diff.ed SPG;Pre-L
0	1.07689	0.982	0.434	0	Fkbp6	Diff.ed SPG	others	5	Undiff.ed SPG;Diff.ed SPG;Pre-L;L;P
0	1.13469	0.749	0.167	0	Cadps2	Diff.ed SPG	others	2	Diff.ed SPG;Pre-L
0	1.03245	0.974	0.636	0	Lsm3	Diff.ed SPG	others	4	Diff.ed SPG;Pre-L;Z;P
0	2.24003	0.998	0.279	0	Tuba3a	Diff.ed SPG	others	4	Undiff.ed SPG;Diff.ed SPG;Pre-L;P
0	1.86442	0.992	0.245	0	Tuba3b	Diff.ed SPG	others	4	Undiff.ed SPG;Diff.ed SPG;Pre-L;P
0	1.11011	0.95	0.412	0	Lig1	Diff.ed SPG	others	3	Diff.ed SPG;Pre-L;L
0	1.04871	0.96	0.587	0	Uba2	Diff.ed SPG	others	4	Diff.ed SPG;Pre-L;Z;P
0	1.09603	0.884	0.293	0	Prc1	Diff.ed SPG	others	5	Diff.ed SPG;Z;P;PTM 1;Stroma 1
0	1.068	0.92	0.244	0	Rbmxl2	Diff.ed SPG	others	6	Undiff.ed SPG;Diff.ed SPG;Pre-L;L;Z;P
0	1.07512	0.883	0.462	0	Coq7	Diff.ed SPG	others	1	Diff.ed SPG
0	1.0846	0.964	0.575	0	Dctpp1	Diff.ed SPG	others	3	Diff.ed SPG;Pre-L;L
0	1.78012	0.96	0.245	0	Mki67	Diff.ed SPG	others	4	Diff.ed SPG;L;PTM 1;Stroma 1
0	1.02423	0.914	0.41	0	Bc1	Diff.ed SPG	others	3	Undiff.ed SPG;Diff.ed SPG;Pre-L
0	1.30846	0.869	0.132	0	Ccnd1	Diff.ed SPG	others	1	Diff.ed SPG
0	1.45049	0.75	0.101	0	Unc5d	Diff.ed SPG	others	1	Diff.ed SPG
0	1.3622	0.995	0.366	0	Tex15	Diff.ed SPG	others	5	Undiff.ed SPG;Diff.ed SPG;Pre-L;L;Z
0	1.77612	1	0.75	0	Hmgb2	Diff.ed SPG	others	7	Diff.ed SPG;Pre-L;L;Z;P;PTM 1;Stroma 1
0	1.12067	0.981	0.698	0	Lsm4	Diff.ed SPG	others	4	Undiff.ed SPG;Diff.ed SPG;Z;P
0	1.01757	0.904	0.299	0	Neto2	Diff.ed SPG	others	4	Diff.ed SPG;Pre-L;L;Z
0	1.62992	0.996	0.451	0	Mt2	Diff.ed SPG	others	3	Undiff.ed SPG;Diff.ed SPG;Pre-L
0	1.27926	0.941	0.422	0	Dnmt1	Diff.ed SPG	others	1	Diff.ed SPG
0	1.52109	0.884	0.156	0	Crabp1	Diff.ed SPG	others	1	Diff.ed SPG
0	1.05779	0.97	0.541	0	Tipin	Diff.ed SPG	others	3	Diff.ed SPG;Pre-L;L
0	1.20085	0.908	0.236	0	Kif15	Diff.ed SPG	others	6	Diff.ed SPG;Pre-L;L;P;PTM 1;Stroma 1
0	1.32971	0.924	0.216	0	Lin28b	Diff.ed SPG	others	3	Diff.ed SPG;Pre-L;L
0	1.18533	0.988	0.824	0	Cirbp	Diff.ed SPG	others	6	Undiff.ed SPG;Diff.ed SPG;Pre-L;L;Z;P
0	1.03961	0.9	0.419	0	Ranbp17	Diff.ed SPG	others	5	Undiff.ed SPG;Diff.ed SPG;Pre-L;Z;P
0	1.76536	0.364	0.028	0	Zfp286os	Diff.ed SPG	others	1	Diff.ed SPG
0	1.57253	0.993	0.386	0	Tex14	Diff.ed SPG	others	5	Undiff.ed SPG;Diff.ed SPG;Pre-L;L;Z
0	1.13728	0.969	0.709	0	Dynll2	Diff.ed SPG	others	1	Diff.ed SPG
0	1.52606	0.98	0.378	0	Top2a	Diff.ed SPG	others	7	Diff.ed SPG;Pre-L;L;Z;P;PTM 1;Stroma 1
0	1.11711	0.848	0.192	0	Ccdc88c	Diff.ed SPG	others	2	Undiff.ed SPG;Diff.ed SPG
0	1.00995	1	0.953	0	Hsp90aa1	Diff.ed SPG	others	6	Undiff.ed SPG;Diff.ed SPG;Pre-L;L;Z;P
0	1.28617	0.997	0.842	0	Eif5	Diff.ed SPG	others	5	Diff.ed SPG;Pre-L;L;Z;P
0	2.26555	0.851	0.206	0	Hist1h2ap	Diff.ed SPG	others	3	Diff.ed SPG;Pre-L;Stroma 1
0	1.52548	0.769	0.225	0	Hist1h1a	Diff.ed SPG	others	3	Diff.ed SPG;Pre-L;L
0	1.0633	0.663	0.155	0	Hist1h2aa	Diff.ed SPG	others	5	Diff.ed SPG;Pre-L;L;Z;P
0	1.07632	0.904	0.337	0	Gmnn	Diff.ed SPG	others	3	Diff.ed SPG;Pre-L;L
0	1.11268	0.942	0.456	0	Gmds	Diff.ed SPG	others	4	Diff.ed SPG;Pre-L;L;Z
0	1.23956	0.998	0.861	0	Dek	Diff.ed SPG	others	5	Diff.ed SPG;Pre-L;L;PTM 1;Stroma 1
0	1.0833	0.698	0.181	0	Ccnb1	Diff.ed SPG	others	3	Undiff.ed SPG;Diff.ed SPG;Stroma 1
0	1.00807	0.962	0.317	0	Rnf17	Diff.ed SPG	others	6	Undiff.ed SPG;Diff.ed SPG;Pre-L;L;Z;P
0	1.05858	0.935	0.261	0	Esco2	Diff.ed SPG	others	3	Diff.ed SPG;Pre-L;L
0	1.46042	0.813	0.149	0	Ctnnd2	Diff.ed SPG	others	3	Undiff.ed SPG;Diff.ed SPG;Pre-L
0	1.06273	0.978	0.696	0	Cyc1	Diff.ed SPG	others	3	Diff.ed SPG;Pre-L;P
0	1.19703	0.992	0.273	0	Smc1b	Diff.ed SPG	others	5	Diff.ed SPG;Pre-L;L;Z;P
0	1.02863	0.954	0.637	0	Usp7	Diff.ed SPG	others	2	Undiff.ed SPG;Diff.ed SPG
0	1.01955	0.986	0.792	0	Uqcc2	Diff.ed SPG	others	4	Undiff.ed SPG;Diff.ed SPG;Pre-L;P
0	1.08469	0.98	0.719	0	Cdc5l	Diff.ed SPG	others	2	Undiff.ed SPG;Diff.ed SPG
0	1.58919	0.999	0.349	0	Dazl	Diff.ed SPG	others	6	Undiff.ed SPG;Diff.ed SPG;Pre-L;L;Z;P
0	1.5485	0.97	0.318	0	Epcam	Diff.ed SPG	others	3	Diff.ed SPG;Pre-L;L
0	1.08583	0.852	0.262	0	Incenp	Diff.ed SPG	others	3	Diff.ed SPG;PTM 1;Stroma 1
0	1.11159	0.978	0.512	0	Dmrt1	Diff.ed SPG	others	2	Undiff.ed SPG;Diff.ed SPG
0	1.0899	0.865	0.296	0	Kif20b	Diff.ed SPG	others	3	Diff.ed SPG;Z;Stroma 1
0	1.20935	0.959	0.345	0	Pcgf5	Diff.ed SPG	others	5	Undiff.ed SPG;Diff.ed SPG;Pre-L;Z;P
0	1.70866	0.999	0.473	0	Hells	Diff.ed SPG	others	5	Undiff.ed SPG;Diff.ed SPG;Pre-L;L;Z
0	1.0561	0.941	0.447	0	Zfp518a	Diff.ed SPG	others	4	Diff.ed SPG;Pre-L;L;Z
0	1.02606	0.82	0.154	0	Rhox13	Diff.ed SPG	others	3	Diff.ed SPG;Pre-L;L
0	1.83084	0.986	0.239	0	Usp26	Diff.ed SPG	others	5	Undiff.ed SPG;Diff.ed SPG;Pre-L;L;Z
0	1.70839	0.968	0.238	0	Tex11	Diff.ed SPG	others	3	Diff.ed SPG;Pre-L;L
0	1.25298	0.988	0.281	0	Taf7l	Diff.ed SPG	others	5	Undiff.ed SPG;Diff.ed SPG;Pre-L;L;Z
0	1.00353	0.709	0.076	0	Esx1	Diff.ed SPG	others	2	Diff.ed SPG;Pre-L
0	1.48971	0.941	0.178	0	Tex13b	Diff.ed SPG	others	2	Diff.ed SPG;Pre-L
0	1.00799	0.76	0.107	0	Cnksr2	Diff.ed SPG	others	2	Diff.ed SPG;Pre-L
0	1.21314	0.951	0.241	0	Map7d2	Diff.ed SPG	others	4	Undiff.ed SPG;Diff.ed SPG;Pre-L;L
0	1.09524	0.949	0.458	0	Bclaf3	Diff.ed SPG	others	3	Diff.ed SPG;Pre-L;L
0	1.11898	0.968	0.302	0	Scml2	Diff.ed SPG	others	5	Undiff.ed SPG;Diff.ed SPG;Pre-L;L;Z
2.08502e-123	1.08368	0.337	0.113	2.02455e-119	Pacsin1	Diff.ed SPG	others	1	Diff.ed SPG
0	1.05596	0.702	0.218	0	Tsga10	Pre-L	others	4	Pre-L;L;Z;P
0	1.53597	0.942	0.285	0	Boll	Pre-L	others	5	Diff.ed SPG;Pre-L;L;Z;P
0	1.17261	0.825	0.28	0	Ube2t	Pre-L	others	4	Pre-L;L;Z;P
0	1.30817	0.963	0.701	0	Swt1	Pre-L	others	2	Pre-L;L
0	1.47813	0.819	0.311	0	Syt14	Pre-L	others	2	Pre-L;L
0	1.00625	0.999	0.938	0	Hspa5	Pre-L	others	4	Pre-L;L;Z;P
0	1.47174	0.998	0.814	0	Strbp	Pre-L	others	5	Diff.ed SPG;Pre-L;L;Z;P
0	1.54662	0.972	0.61	0	Nr6a1	Pre-L	others	4	Diff.ed SPG;Pre-L;L;Z
0	1.55706	0.906	0.326	0	Ddb2	Pre-L	others	2	Pre-L;L
0	1.12472	0.792	0.283	0	Rad51	Pre-L	others	3	Diff.ed SPG;Pre-L;L
0	2.09174	0.957	0.329	0	Macrod2	Pre-L	others	3	Pre-L;L;Z
0	1.17476	0.795	0.283	0	Acss2	Pre-L	others	2	Pre-L;L
0	1.69033	0.967	0.247	0	Sycp2	Pre-L	others	4	Pre-L;L;Z;P
0	1.55528	0.989	0.655	0	Spata5	Pre-L	others	5	Undiff.ed SPG;Diff.ed SPG;Pre-L;L;Z
0	1.41773	0.948	0.292	0	Slc25a31	Pre-L	others	6	Undiff.ed SPG;Diff.ed SPG;Pre-L;L;Z;P
0	1.61654	0.949	0.441	0	Larp1b	Pre-L	others	5	Pre-L;L;Z;P;Sertoli 2
0	1.68083	0.987	0.734	0	Nbea	Pre-L	others	5	Diff.ed SPG;Pre-L;L;Z;P
0	1.66532	0.931	0.202	0	Hormad1	Pre-L	others	4	Pre-L;L;Z;P
0	1.88499	0.998	0.316	0	Sycp1	Pre-L	others	5	Diff.ed SPG;Pre-L;L;Z;P
0	1.49984	0.937	0.562	0	Magi3	Pre-L	others	3	Diff.ed SPG;Pre-L;L
0	1.26486	0.997	0.915	0	Atp5f1	Pre-L	others	5	Diff.ed SPG;Pre-L;L;Z;P
0	1.43439	0.819	0.122	0	Ugt8a	Pre-L	others	2	Pre-L;L
0	1.56595	0.851	0.194	0	Ccne2	Pre-L	others	2	Pre-L;L
0	1.37227	0.96	0.568	0	Casp8ap2	Pre-L	others	3	Diff.ed SPG;Pre-L;L
0	1.31685	0.927	0.541	0	Tgfbr1	Pre-L	others	3	Pre-L;L;Z
0	1.59204	0.857	0.181	0	Shoc1	Pre-L	others	3	Pre-L;L;Z
0	1.63496	0.948	0.255	0	Elavl2	Pre-L	others	3	Diff.ed SPG;Pre-L;L
0	1.15784	0.989	0.866	0	Tut4	Pre-L	others	3	Diff.ed SPG;Pre-L;L
0	2.34504	0.928	0.295	0	Agbl4	Pre-L	others	4	Pre-L;L;Z;P
0	1.39998	0.998	0.761	0	Nasp	Pre-L	others	4	Diff.ed SPG;Pre-L;L;Z
0	1.42783	0.809	0.198	0	Zswim5	Pre-L	others	3	Diff.ed SPG;Pre-L;L
0	1.31244	0.957	0.715	0	Luzp1	Pre-L	others	2	Pre-L;L
0	1.33438	0.832	0.292	0	Rundc3b	Pre-L	others	2	Pre-L;L
0	1.28519	0.808	0.247	0	Poln	Pre-L	others	4	Pre-L;L;Z;P
0	1.09828	0.656	0.119	0	Hfm1	Pre-L	others	4	Pre-L;L;Z;P
0	1.26571	0.887	0.326	0	Pole	Pre-L	others	3	Diff.ed SPG;Pre-L;L
0	1.40078	1	0.947	0	Auts2	Pre-L	others	3	Diff.ed SPG;Pre-L;L
0	1.37288	0.988	0.449	0	Fkbp6	Pre-L	others	5	Undiff.ed SPG;Diff.ed SPG;Pre-L;L;P
0	1.68517	0.955	0.324	0	Zcwpw1	Pre-L	others	4	Diff.ed SPG;Pre-L;L;Z
0	1.54806	0.934	0.275	0	Stag3	Pre-L	others	5	Diff.ed SPG;Pre-L;L;Z;P
0	2.89177	0.969	0.301	0	Sdk1	Pre-L	others	3	Pre-L;L;Z
0	1.43306	0.93	0.492	0	Brca2	Pre-L	others	4	Diff.ed SPG;Pre-L;L;Z
0	3.19012	0.954	0.143	0	Stra8	Pre-L	others	2	Pre-L;L
0	1.00011	0.871	0.26	0	Stk31	Pre-L	others	5	Undiff.ed SPG;Pre-L;L;Z;P
0	2.39029	0.948	0.192	0	M1ap	Pre-L	others	3	Diff.ed SPG;Pre-L;L
0	1.36279	0.921	0.526	0	Alms1	Pre-L	others	4	Diff.ed SPG;Pre-L;L;Z
0	1.0286	0.694	0.192	0	4933427D06Rik	Pre-L	others	2	Pre-L;L
0	2.12623	0.944	0.469	0	Iqsec1	Pre-L	others	2	Pre-L;L
0	1.17964	0.499	0.035	0	Pparg	Pre-L	others	2	Pre-L;L
0	1.23105	0.983	0.82	0	Kdm5a	Pre-L	others	3	Diff.ed SPG;Pre-L;L
0	1.05902	0.843	0.278	0	Cecr2	Pre-L	others	4	Undiff.ed SPG;Diff.ed SPG;Pre-L;L
0	1.19128	0.955	0.7	0	Kras	Pre-L	others	2	Pre-L;L
0	1.1739	0.873	0.367	0	Caprin2	Pre-L	others	4	Diff.ed SPG;Pre-L;L;Z
0	1.18503	0.694	0.056	0	Gm4969	Pre-L	others	2	Pre-L;L
0	2.24347	0.995	0.29	0	Tex101	Pre-L	others	4	Pre-L;L;Z;P
0	1.65368	0.914	0.313	0	4732471J01Rik	Pre-L	others	4	Pre-L;L;Z;P
0	1.44834	0.862	0.263	0	Cpeb1	Pre-L	others	4	Diff.ed SPG;Pre-L;L;Z
0	1.66408	0.948	0.515	0	Acer3	Pre-L	others	3	Pre-L;L;Z
0	1.55721	0.855	0.239	0	Pgm2l1	Pre-L	others	2	Pre-L;L
0	1.24817	0.925	0.474	0	Btbd10	Pre-L	others	3	Diff.ed SPG;Pre-L;L
0	1.65084	0.911	0.316	0	Pde3b	Pre-L	others	4	Diff.ed SPG;Pre-L;L;P
0	1.19491	0.822	0.29	0	Ccp110	Pre-L	others	4	Pre-L;L;Z;P
0	1.37899	0.89	0.228	0	Syce1	Pre-L	others	5	Diff.ed SPG;Pre-L;L;Z;P
0	2.26524	1	0.383	0	Tex15	Pre-L	others	5	Undiff.ed SPG;Diff.ed SPG;Pre-L;L;Z
0	1.1683	0.816	0.258	0	Asf1b	Pre-L	others	5	Diff.ed SPG;Pre-L;L;Z;P
0	1.68007	0.974	0.455	0	Syce2	Pre-L	others	4	Diff.ed SPG;Pre-L;L;Z
0	1.27511	0.864	0.319	0	Neto2	Pre-L	others	4	Diff.ed SPG;Pre-L;L;Z
0	1.43538	0.877	0.364	0	Cyld	Pre-L	others	2	Pre-L;L
0	1.03437	0.616	0.123	0	Terb1	Pre-L	others	3	Pre-L;L;Z
0	1.42097	0.861	0.184	0	Dpep3	Pre-L	others	4	Pre-L;L;Z;P
0	1.59027	0.916	0.237	0	Tex12	Pre-L	others	4	Pre-L;L;Z;P
0	1.32911	0.897	0.463	0	Atm	Pre-L	others	3	Diff.ed SPG;Pre-L;L
0	1.54047	0.983	0.827	0	Myo9a	Pre-L	others	3	Pre-L;L;Z
0	1.30709	0.971	0.553	0	Tipin	Pre-L	others	3	Diff.ed SPG;Pre-L;L
0	1.10541	0.768	0.249	0	Ddx43	Pre-L	others	3	Diff.ed SPG;Pre-L;L
0	1.39265	0.956	0.561	0	Atr	Pre-L	others	4	Pre-L;L;Z;P
0	2.11838	0.962	0.137	0	Prss50	Pre-L	others	3	Pre-L;L;Z
0	1.33646	0.88	0.239	0	Lin28b	Pre-L	others	3	Diff.ed SPG;Pre-L;L
0	1.62529	0.865	0.26	0	Adarb1	Pre-L	others	2	Pre-L;L
0	1.82362	0.998	0.334	0	Sycp3	Pre-L	others	4	Pre-L;L;Z;P
0	1.50747	0.965	0.547	0	Cep83	Pre-L	others	5	Diff.ed SPG;Pre-L;L;Z;P
0	1.74309	0.917	0.205	0	Hormad2	Pre-L	others	4	Pre-L;L;Z;P
0	1.70584	0.749	0.132	0	Trim17	Pre-L	others	3	Diff.ed SPG;Pre-L;L
0	1.19711	0.732	0.178	0	Inca1	Pre-L	others	4	Pre-L;L;Z;P
0	1.35247	0.869	0.356	0	Atad5	Pre-L	others	4	Diff.ed SPG;Pre-L;L;Z
0	1.15898	0.792	0.256	0	Brip1	Pre-L	others	2	Pre-L;L
0	1.64493	0.994	0.403	0	Tex14	Pre-L	others	5	Undiff.ed SPG;Diff.ed SPG;Pre-L;L;Z
0	2.01265	0.97	0.183	0	Meioc	Pre-L	others	5	Diff.ed SPG;Pre-L;L;Z;P
0	1.0682	0.564	0.099	0	Gm11639	Pre-L	others	2	Pre-L;L
0	1.09672	0.725	0.167	0	Rrm2	Pre-L	others	3	Diff.ed SPG;Pre-L;L
0	2.06454	0.989	0.335	0	4930447C04Rik	Pre-L	others	5	Diff.ed SPG;Pre-L;L;Z;P
0	1.67444	0.94	0.434	0	Eml5	Pre-L	others	2	Pre-L;L
0	1.38634	0.775	0.134	0	Tc2n	Pre-L	others	2	Pre-L;L
0	1.3806	0.923	0.348	0	Ncapg2	Pre-L	others	3	Diff.ed SPG;Pre-L;L
0	1.04183	0.785	0.229	0	Hist1h2ap	Pre-L	others	3	Diff.ed SPG;Pre-L;Stroma 1
0	2.07754	0.86	0.233	0	Hist1h1a	Pre-L	others	3	Diff.ed SPG;Pre-L;L
0	1.85948	0.78	0.135	0	Hist1h2ba	Pre-L	others	4	Pre-L;L;Z;P
0	2.47317	0.857	0.155	0	Hist1h2aa	Pre-L	others	5	Diff.ed SPG;Pre-L;L;Z;P
0	1.74649	0.962	0.469	0	Gmds	Pre-L	others	4	Diff.ed SPG;Pre-L;L;Z
0	1.47435	0.955	0.27	0	Ankrd31	Pre-L	others	6	Undiff.ed SPG;Diff.ed SPG;Pre-L;L;Z;P
0	1.75003	0.984	0.334	0	Rnf17	Pre-L	others	6	Undiff.ed SPG;Diff.ed SPG;Pre-L;L;Z;P
0	1.59294	0.99	0.79	0	Mphosph8	Pre-L	others	5	Diff.ed SPG;Pre-L;L;Z;P
0	1.70278	0.863	0.285	0	Esco2	Pre-L	others	3	Diff.ed SPG;Pre-L;L
0	1.58472	0.716	0.156	0	Rims2	Pre-L	others	4	Pre-L;L;Z;P
0	1.20253	0.932	0.472	0	Atad2	Pre-L	others	4	Pre-L;L;PTM 1;Stroma 1
0	1.78462	0.903	0.132	0	Ly6k	Pre-L	others	4	Pre-L;L;Z;P
0	1.84369	0.95	0.248	0	Dmc1	Pre-L	others	4	Diff.ed SPG;Pre-L;L;Z
0	1.1271	0.995	0.895	0	Snu13	Pre-L	others	3	Diff.ed SPG;Pre-L;L
0	1.85046	0.878	0.123	0	Mei1	Pre-L	others	2	Pre-L;L
0	2.26632	0.997	0.293	0	Smc1b	Pre-L	others	5	Diff.ed SPG;Pre-L;L;Z;P
0	1.36635	0.834	0.232	0	Atf7ip2	Pre-L	others	3	Pre-L;L;Z
0	1.45831	0.784	0.24	0	Eaf2	Pre-L	others	2	Pre-L;L
0	1.34181	0.925	0.518	0	Iqcb1	Pre-L	others	4	Pre-L;L;Z;P
0	1.65865	0.688	0.124	0	Stxbp5l	Pre-L	others	2	Pre-L;L
0	1.28767	0.922	0.589	0	Pigp	Pre-L	others	3	Pre-L;L;Z
0	1.3039	0.989	0.932	0	Ttc3	Pre-L	others	2	Pre-L;L
0	1.46808	0.82	0.112	0	Prdm9	Pre-L	others	2	Pre-L;L
0	1.0058	0.701	0.156	0	Hsf2bp	Pre-L	others	4	Pre-L;L;Z;P
0	1.06817	0.684	0.118	0	BC051142	Pre-L	others	4	Pre-L;L;Z;P
0	2.07494	1	0.367	0	Dazl	Pre-L	others	6	Undiff.ed SPG;Diff.ed SPG;Pre-L;L;Z;P
0	1.04063	0.668	0.104	0	Spdya	Pre-L	others	4	Pre-L;L;Z;P
0	1.65074	0.893	0.405	0	Camkmt	Pre-L	others	3	Diff.ed SPG;Pre-L;L
0	1.28679	0.907	0.488	0	Srbd1	Pre-L	others	2	Pre-L;L
0	1.82885	0.984	0.335	0	Epcam	Pre-L	others	3	Diff.ed SPG;Pre-L;L
0	1.3258	0.938	0.5	0	Rbbp8	Pre-L	others	4	Diff.ed SPG;Pre-L;L;Z
0	1.24323	0.884	0.422	0	Taf4b	Pre-L	others	3	Pre-L;L;Z
0	1.34825	0.86	0.333	0	Tpgs2	Pre-L	others	3	Diff.ed SPG;Pre-L;L
0	1.09491	0.699	0.152	0	Gm960	Pre-L	others	2	Pre-L;L
0	1.28183	0.737	0.109	0	Majin	Pre-L	others	3	Pre-L;L;P
0	1.4035	0.977	0.489	0	Hells	Pre-L	others	5	Undiff.ed SPG;Diff.ed SPG;Pre-L;L;Z
0	1.51558	0.956	0.46	0	Zfp518a	Pre-L	others	4	Diff.ed SPG;Pre-L;L;Z
0	1.1602	0.881	0.44	0	Chuk	Pre-L	others	3	Diff.ed SPG;Pre-L;L
0	1.20223	0.991	0.84	0	Smc3	Pre-L	others	4	Undiff.ed SPG;Diff.ed SPG;Pre-L;L
0	1.10759	0.8	0.224	0	Ccdc172	Pre-L	others	5	Undiff.ed SPG;Pre-L;L;Z;P
0	1.47219	0.884	0.168	0	Rhox13	Pre-L	others	3	Diff.ed SPG;Pre-L;L
0	1.83388	0.95	0.161	0	1700013H16Rik	Pre-L	others	4	Diff.ed SPG;Pre-L;L;Z
0	1.10431	0.72	0.145	0	Gm773	Pre-L	others	2	Pre-L;L
0	1.36543	0.89	0.184	0	Gm364	Pre-L	others	3	Pre-L;L;Z
0	1.49029	0.832	0.115	0	Tslrn1	Pre-L	others	2	Pre-L;L
0	1.30936	0.878	0.186	0	Fmr1nb	Pre-L	others	3	Pre-L;L;Z
0	1.72428	0.962	0.258	0	Tex11	Pre-L	others	3	Diff.ed SPG;Pre-L;L
0	1.37635	0.829	0.178	0	Gm45194	Pre-L	others	3	Pre-L;L;Z
0	1.95851	0.995	0.3	0	Taf7l	Pre-L	others	5	Undiff.ed SPG;Diff.ed SPG;Pre-L;L;Z
0	1.36883	0.917	0.275	0	Nxf2	Pre-L	others	4	Undiff.ed SPG;Diff.ed SPG;Pre-L;L
0	1.35495	0.838	0.194	0	Trap1a	Pre-L	others	2	Diff.ed SPG;Pre-L
0	1.20908	0.874	0.352	0	Tsc22d3	Pre-L	others	4	Undiff.ed SPG;Diff.ed SPG;Pre-L;L
0	1.29038	0.914	0.263	0	Map7d2	Pre-L	others	4	Undiff.ed SPG;Diff.ed SPG;Pre-L;L
0	1.17756	0.913	0.475	0	Bclaf3	Pre-L	others	3	Diff.ed SPG;Pre-L;L
0	1.32877	0.956	0.321	0	Scml2	Pre-L	others	5	Undiff.ed SPG;Diff.ed SPG;Pre-L;L;Z
0	1.55475	0.918	0.212	0	Gm15262	Pre-L	others	3	Diff.ed SPG;Pre-L;L
3.35002e-306	1.24077	0.944	0.68	3.25287e-302	Rbm27	Pre-L	others	3	Pre-L;L;Z
6.10362e-306	1.34689	0.944	0.643	5.92661e-302	Supt3	Pre-L	others	3	Pre-L;L;Z
2.24015e-304	1.14137	1	0.917	2.17519e-300	Smarca5	Pre-L	others	4	Diff.ed SPG;Pre-L;L;Z
2.45698e-304	1.19855	0.826	0.339	2.38572e-300	Kif23	Pre-L	others	5	Diff.ed SPG;Pre-L;L;PTM 1;Stroma 1
1.46066e-303	1.10525	0.86	0.435	1.4183e-299	Sugp1	Pre-L	others	2	Pre-L;L
1.67453e-303	1.22689	0.999	0.99	1.62597e-299	Gphn	Pre-L	others	2	Pre-L;L
5.94458e-303	1.17695	0.908	0.43	5.77219e-299	Lig1	Pre-L	others	3	Diff.ed SPG;Pre-L;L
3.74444e-302	1.15361	0.897	0.537	3.63585e-298	Npat	Pre-L	others	2	Pre-L;L
1.07739e-300	1.18633	0.903	0.544	1.04615e-296	Rspry1	Pre-L	others	3	Pre-L;L;Z
4.64333e-300	1.10524	0.889	0.411	4.50868e-296	Mms22l	Pre-L	others	3	Diff.ed SPG;Pre-L;L
2.24007e-299	1.04971	0.705	0.252	2.17511e-295	Slc22a21	Pre-L	others	2	Pre-L;L
4.06424e-298	1.08762	0.823	0.311	3.94638e-294	Clspn	Pre-L	others	3	Diff.ed SPG;Pre-L;L
2.74258e-293	1.11133	0.779	0.305	2.66305e-289	Ccdc18	Pre-L	others	4	Pre-L;L;Z;P
2.9498e-293	1.30007	0.923	0.619	2.86425e-289	Lrrc42	Pre-L	others	2	Pre-L;L
6.38682e-292	1.1144	0.774	0.282	6.2016e-288	Bub1	Pre-L	others	5	Diff.ed SPG;Pre-L;L;Z;P
3.68994e-291	1.50505	0.945	0.712	3.58293e-287	Dip2c	Pre-L	others	2	Pre-L;L
1.10565e-290	1.15554	0.943	0.64	1.07359e-286	Rnf138	Pre-L	others	4	Pre-L;L;Z;P
1.17636e-290	1.05646	0.699	0.249	1.14224e-286	Rbpms2	Pre-L	others	2	Pre-L;L
1.60019e-290	1.39743	0.927	0.7	1.55378e-286	Rex1bd	Pre-L	others	2	Pre-L;L
1.21497e-287	1.14688	0.884	0.508	1.17973e-283	Cntrl	Pre-L	others	3	Diff.ed SPG;Pre-L;L
1.58823e-287	1.13992	0.984	0.615	1.54217e-283	Smc4	Pre-L	others	6	Diff.ed SPG;Pre-L;L;Z;P;Stroma 1
8.43718e-286	1.10437	0.798	0.333	8.19251e-282	Ccdc73	Pre-L	others	4	Pre-L;L;Z;P
9.2794e-286	1.36986	0.914	0.481	9.01029e-282	Dock3	Pre-L	others	4	Undiff.ed SPG;Pre-L;L;Z
9.35578e-285	1.13266	0.832	0.377	9.08446e-281	Pik3r3	Pre-L	others	2	Pre-L;L
4.06011e-283	1.00707	0.99	0.9	3.94236e-279	Rock1	Pre-L	others	4	Diff.ed SPG;Pre-L;L;Z
1.31496e-282	1.07097	0.997	0.796	1.27682e-278	Nmt2	Pre-L	others	4	Undiff.ed SPG;Diff.ed SPG;Pre-L;L
1.86989e-282	1.24064	0.955	0.751	1.81566e-278	Ankhd1	Pre-L	others	2	Pre-L;L
6.36136e-282	1.12067	0.983	0.844	6.17688e-278	Rtn3	Pre-L	others	2	Pre-L;L
4.20412e-281	1.20264	0.916	0.609	4.0822e-277	Ago3	Pre-L	others	2	Pre-L;L
6.68512e-280	1.14141	0.933	0.647	6.49125e-276	Fmr1	Pre-L	others	3	Pre-L;L;Z
3.79267e-278	1.08636	0.935	0.512	3.68268e-274	Tex30	Pre-L	others	5	Diff.ed SPG;Pre-L;L;Z;P
4.20317e-278	1.34391	0.971	0.778	4.08128e-274	Tanc2	Pre-L	others	3	Pre-L;L;Z
1.22806e-277	1.25428	0.945	0.696	1.19244e-273	Cux1	Pre-L	others	2	Pre-L;L
2.27963e-274	1.18569	0.979	0.804	2.21352e-270	Scaper	Pre-L	others	4	Diff.ed SPG;Pre-L;L;Z
3.27994e-273	1.23484	0.967	0.675	3.18482e-269	Rabgap1l	Pre-L	others	4	Diff.ed SPG;Pre-L;L;Z
6.77472e-273	1.6062	0.904	0.57	6.57825e-269	Prkn	Pre-L	others	3	Pre-L;L;Z
1.86178e-271	1.13765	0.954	0.612	1.80779e-267	Lcorl	Pre-L	others	5	Diff.ed SPG;Pre-L;L;Z;P
2.86976e-267	1.10284	0.947	0.652	2.78654e-263	Ddx10	Pre-L	others	4	Undiff.ed SPG;Diff.ed SPG;Pre-L;L
1.62579e-266	1.02237	0.995	0.929	1.57864e-262	Stag1	Pre-L	others	3	Diff.ed SPG;Pre-L;L
6.75192e-265	1.16786	0.661	0.213	6.55612e-261	4933406I18Rik	Pre-L	others	4	Diff.ed SPG;Pre-L;L;P
9.77639e-264	1.03187	0.989	0.847	9.49287e-260	Eif5	Pre-L	others	5	Diff.ed SPG;Pre-L;L;Z;P
1.38361e-263	1.14298	0.932	0.668	1.34348e-259	Zfyve9	Pre-L	others	3	Diff.ed SPG;Pre-L;L
2.20635e-263	1.051	0.93	0.611	2.14237e-259	Rae1	Pre-L	others	3	Diff.ed SPG;Pre-L;L
9.0683e-263	1.16131	0.907	0.613	8.80532e-259	Uba6	Pre-L	others	2	Pre-L;L
9.17118e-263	1.21982	1	0.757	8.90522e-259	Hmgb2	Pre-L	others	7	Diff.ed SPG;Pre-L;L;Z;P;PTM 1;Stroma 1
3.16896e-262	1.07356	0.847	0.481	3.07706e-258	Pde6d	Pre-L	others	4	Pre-L;L;Z;P
8.8099e-262	1.08792	0.798	0.334	8.55441e-258	Specc1	Pre-L	others	4	Undiff.ed SPG;Diff.ed SPG;Pre-L;L
2.81156e-261	1.06785	0.784	0.345	2.73003e-257	Baz1a	Pre-L	others	2	Pre-L;L
1.16131e-260	1.08292	0.944	0.654	1.12763e-256	Vps13a	Pre-L	others	3	Diff.ed SPG;Pre-L;L
2.46978e-260	1.01452	0.756	0.329	2.39816e-256	Synj1	Pre-L	others	3	Pre-L;L;Z
2.59359e-260	1.06957	0.79	0.382	2.51838e-256	Rel	Pre-L	others	2	Pre-L;L
7.47944e-260	1.08094	0.886	0.565	7.26254e-256	Ccdc25	Pre-L	others	1	Pre-L
9.15246e-260	1.24406	0.969	0.843	8.88703e-256	Dennd1a	Pre-L	others	3	Pre-L;L;Z
1.7367e-259	1.01861	0.674	0.244	1.68634e-255	Pcx	Pre-L	others	3	Pre-L;L;LCs
4.11814e-259	1.11453	0.971	0.825	3.99871e-255	Zfp638	Pre-L	others	3	Diff.ed SPG;Pre-L;L
1.10089e-258	1.1041	0.799	0.4	1.06896e-254	Txlng	Pre-L	others	3	Pre-L;L;Z
8.225e-257	1.00575	0.95	0.711	7.98648e-253	Taf15	Pre-L	others	3	Pre-L;L;Z
2.46768e-256	1.10942	0.963	0.765	2.39612e-252	Faf1	Pre-L	others	4	Diff.ed SPG;Pre-L;L;Z
1.07826e-255	1.14357	0.909	0.589	1.04699e-251	Sfmbt1	Pre-L	others	3	Diff.ed SPG;Pre-L;L
9.909e-254	1.07838	0.938	0.625	9.62164e-250	Nsd2	Pre-L	others	4	Diff.ed SPG;Pre-L;L;Z
1.75153e-252	1.18874	0.85	0.485	1.70074e-248	Chchd6	Pre-L	others	4	Pre-L;L;Z;P
2.03706e-252	1.02399	0.955	0.771	1.97799e-248	Dmxl1	Pre-L	others	2	Pre-L;L
7.10539e-252	1.07442	0.867	0.52	6.89934e-248	Nek1	Pre-L	others	3	Pre-L;L;Z
9.18078e-251	1.12538	0.903	0.636	8.91454e-247	Setdb1	Pre-L	others	2	Pre-L;L
2.22231e-250	1.12177	0.816	0.397	2.15787e-246	Mlf1	Pre-L	others	3	Pre-L;L;P
6.16901e-250	1.15456	0.916	0.399	5.99011e-246	Top2a	Pre-L	others	7	Diff.ed SPG;Pre-L;L;Z;P;PTM 1;Stroma 1
6.52806e-250	1.2752	0.844	0.348	6.33875e-246	Hpse2	Pre-L	others	5	Undiff.ed SPG;Pre-L;L;Z;P
1.45004e-248	1.03146	0.914	0.624	1.40799e-244	Ddhd2	Pre-L	others	2	Diff.ed SPG;Pre-L
3.51353e-245	1.02309	0.67	0.234	3.41164e-241	Zcwpw2	Pre-L	others	3	Pre-L;L;Z
5.0934e-245	1.03419	0.919	0.63	4.94569e-241	Fnbp1l	Pre-L	others	3	Undiff.ed SPG;Pre-L;L
6.25637e-245	1.16523	0.829	0.518	6.07494e-241	Sgpl1	Pre-L	others	2	Pre-L;L
7.31575e-245	1.00287	0.706	0.289	7.10359e-241	Abhd18	Pre-L	others	2	Pre-L;L
1.83559e-244	1.10481	0.971	0.882	1.78236e-240	Selenok	Pre-L	others	2	Pre-L;L
2.12665e-244	1.13621	0.817	0.417	2.06498e-240	Pdlim5	Pre-L	others	2	Pre-L;L
8.84712e-244	1.0228	0.978	0.78	8.59055e-240	Ankrd12	Pre-L	others	4	Undiff.ed SPG;Diff.ed SPG;Pre-L;L
1.37359e-243	1.09789	0.919	0.676	1.33376e-239	Slk	Pre-L	others	3	Diff.ed SPG;Pre-L;L
1.72164e-243	1.01062	0.971	0.721	1.67172e-239	Hmgn2	Pre-L	others	5	Diff.ed SPG;Pre-L;L;PTM 1;Stroma 1
2.96228e-243	1.04964	0.914	0.57	2.87637e-239	Trim37	Pre-L	others	5	Diff.ed SPG;Pre-L;L;Z;P
3.15961e-240	1.71525	0.793	0.4	3.06798e-236	Pbx3	Pre-L	others	4	Pre-L;L;Z;Stroma 1
2.74973e-239	1.07004	0.921	0.678	2.66998e-235	Med21	Pre-L	others	2	Pre-L;L
2.1703e-238	1.05586	0.813	0.456	2.10736e-234	Eif1ad	Pre-L	others	2	Pre-L;L
9.76348e-234	1.01144	0.875	0.569	9.48033e-230	Pi4ka	Pre-L	others	2	Pre-L;L
1.19426e-231	1.22329	0.857	0.505	1.15962e-227	Cep112	Pre-L	others	4	Pre-L;L;Z;P
1.91857e-230	1.17104	0.93	0.606	1.86293e-226	Gtdc1	Pre-L	others	4	Diff.ed SPG;Pre-L;L;Z
8.96455e-230	1.66965	0.842	0.545	8.70458e-226	Hist1h1e	Pre-L	others	4	Pre-L;L;PTM 1;Stroma 1
6.25989e-227	1.02136	0.891	0.635	6.07835e-223	Mpc1	Pre-L	others	3	Pre-L;L;Z
4.73624e-225	1.24839	0.938	0.652	4.59889e-221	Magi1	Pre-L	others	3	Pre-L;L;Sertoli 2
5.70133e-222	1.12478	0.937	0.658	5.53599e-218	Rasal2	Pre-L	others	3	Pre-L;L;Z
1.22204e-217	1.0584	0.968	0.796	1.1866e-213	Akt3	Pre-L	others	3	Pre-L;L;Z
5.19469e-217	1.20067	0.906	0.607	5.04404e-213	Ahcyl2	Pre-L	others	4	Diff.ed SPG;Pre-L;L;Z
3.24015e-216	1.13724	0.822	0.437	3.14619e-212	H1fx	Pre-L	others	3	Diff.ed SPG;Pre-L;L
2.75582e-215	1.00302	0.867	0.58	2.6759e-211	Dnajb11	Pre-L	others	3	Pre-L;L;Z
6.42191e-207	1.00618	0.852	0.532	6.23567e-203	Fbxw7	Pre-L	others	4	Diff.ed SPG;Pre-L;L;Z
7.09586e-207	1.09126	0.805	0.489	6.89008e-203	Myo5a	Pre-L	others	3	Pre-L;L;Z
1.1122e-206	1.0214	0.961	0.653	1.07995e-202	Unc13b	Pre-L	others	4	Pre-L;L;Sertoli 1;Sertoli 2
1.54932e-199	1.02771	0.689	0.298	1.50439e-195	Grk4	Pre-L	others	4	Pre-L;L;Z;P
5.69266e-195	1.03339	0.898	0.685	5.52758e-191	Tcf20	Pre-L	others	3	Pre-L;L;Z
1.20047e-191	1.22239	0.924	0.764	1.16565e-187	Smyd3	Pre-L	others	3	Undiff.ed SPG;Pre-L;L
5.72534e-191	1.04194	0.775	0.43	5.55931e-187	Hist1h1c	Pre-L	others	3	Diff.ed SPG;Pre-L;Stroma 1
2.58853e-190	1.05575	0.861	0.608	2.51346e-186	Rps6ka5	Pre-L	others	2	Pre-L;L
1.03667e-178	1.09735	0.923	0.839	1.0066e-174	Exoc6b	Pre-L	others	2	Pre-L;L
1.27215e-131	1.03317	0.77	0.481	1.23525e-127	Rad51b	Pre-L	others	4	Pre-L;L;PTM 1;Stroma 1
0	1.19194	0.764	0.079	0	Rad21l	L	others	2	Pre-L;L
0	2.21163	0.974	0.138	0	Hfm1	L	others	4	Pre-L;L;Z;P
0	1.2361	0.637	0.055	0	Pparg	L	others	2	Pre-L;L
0	1.51596	0.824	0.093	0	Stk33	L	others	4	Pre-L;L;Z;P
0	2.11167	0.978	0.14	0	Terb1	L	others	3	Pre-L;L;Z
0	1.32074	0.734	0.072	0	Smpd3	L	others	2	Pre-L;L
0	2.32263	0.996	0.177	0	Prss50	L	others	3	Pre-L;L;Z
0	1.56428	0.876	0.119	0	Phyhipl	L	others	2	Pre-L;L
0	1.77012	0.846	0.095	0	Rad51ap2	L	others	3	L;Z;P
0	2.7361	0.978	0.178	0	Rims2	L	others	4	Pre-L;L;Z;P
0	2.38151	0.993	0.168	0	Ly6k	L	others	4	Pre-L;L;Z;P
0	2.71756	0.996	0.146	0	Stxbp5l	L	others	2	Pre-L;L
0	1.99018	0.978	0.144	0	Prdm9	L	others	2	Pre-L;L
0	1.84521	0.903	0.108	0	Meiob	L	others	3	L;Z;P
0	1.80467	0.933	0.14	0	BC051142	L	others	4	Pre-L;L;Z;P
0	1.8664	0.951	0.125	0	Spdya	L	others	4	Pre-L;L;Z;P
0	1.07976	0.599	0.038	0	Gm17266	L	others	1	L
1.92644e-307	1.48517	0.876	0.136	1.87057e-303	Msh5	L	others	3	Pre-L;L;Z
5.47495e-305	1.11263	0.633	0.061	5.31618e-301	Gm43666	L	others	1	L
3.21539e-303	1.81982	0.869	0.135	3.12214e-299	Fbxo47	L	others	2	L;Z
3.44159e-283	1.19341	0.727	0.087	3.34178e-279	Gm4969	L	others	2	Pre-L;L
4.78325e-282	2.02373	0.963	0.2	4.64454e-278	Inca1	L	others	4	Pre-L;L;Z;P
3.9088e-278	1.61989	0.801	0.117	3.79545e-274	Gm11639	L	others	2	Pre-L;L
5.04421e-274	1.38928	0.828	0.129	4.89793e-270	Tex16	L	others	3	Pre-L;L;Z
8.39609e-274	1.59627	0.899	0.155	8.15261e-270	Ugt8a	L	others	2	Pre-L;L
3.08962e-269	1.15943	0.655	0.076	3.00002e-265	Mfsd13b	L	others	1	L
5.63606e-266	1.03096	0.76	0.097	5.47262e-262	Tesmin	L	others	3	L;Z;P
6.52545e-264	1.45821	0.85	0.137	6.33621e-260	Majin	L	others	3	Pre-L;L;P
6.62336e-259	2.17454	0.974	0.236	6.43128e-255	Tsga10	L	others	4	Pre-L;L;Z;P
2.1385e-257	1.26506	0.581	0.06	2.07648e-253	Gdpd4	L	others	3	L;Z;P
5.51516e-256	1.59282	0.91	0.178	5.35522e-252	Hsf2bp	L	others	4	Pre-L;L;Z;P
4.25848e-255	1.50522	0.861	0.158	4.13498e-251	Ccdc36	L	others	2	Pre-L;L
4.14202e-253	1.43129	0.708	0.095	4.0219e-249	Ccnb3	L	others	2	L;Z
1.22271e-250	1.43508	0.854	0.155	1.18725e-246	Terb2	L	others	3	Pre-L;L;Z
1.20916e-248	2.69538	1	0.281	1.17409e-244	Dmc1	L	others	4	Diff.ed SPG;Pre-L;L;Z
4.84003e-245	2.19331	1	0.236	4.69967e-241	Hormad1	L	others	4	Pre-L;L;Z;P
6.41889e-245	2.95334	1	0.281	6.23275e-241	Sycp2	L	others	4	Pre-L;L;Z;P
3.32635e-242	2.12514	1	0.269	3.22988e-238	Tex12	L	others	4	Pre-L;L;Z;P
4.39457e-242	2.29087	0.959	0.25	4.26713e-238	Zcwpw2	L	others	3	Pre-L;L;Z
6.3128e-242	1.73656	0.955	0.199	6.12972e-238	1700013H16Rik	L	others	4	Diff.ed SPG;Pre-L;L;Z
7.45325e-242	1.89565	0.94	0.212	7.2371e-238	Shoc1	L	others	3	Pre-L;L;Z
1.16462e-236	1.2738	0.805	0.135	1.13085e-232	Trim52	L	others	3	Pre-L;L;Z
4.99794e-234	1.72768	0.944	0.217	4.853e-230	Gm364	L	others	3	Pre-L;L;Z
1.11205e-229	2.95581	1	0.327	1.07981e-225	Smc1b	L	others	5	Diff.ed SPG;Pre-L;L;Z;P
4.64735e-227	1.80451	0.884	0.165	4.51258e-223	Hist1h2ba	L	others	4	Pre-L;L;Z;P
1.47657e-225	3.49501	1	0.333	1.43375e-221	Sdk1	L	others	3	Pre-L;L;Z
5.46913e-225	1.7944	0.978	0.221	5.31052e-221	Meioc	L	others	5	Diff.ed SPG;Pre-L;L;Z;P
1.90319e-224	2.36627	0.978	0.302	1.848e-220	Bub1	L	others	5	Diff.ed SPG;Pre-L;L;Z;P
2.34424e-224	1.96042	0.963	0.263	2.27625e-220	Eaf2	L	others	2	Pre-L;L
1.71499e-223	2.29404	1	0.302	1.66526e-219	Ankrd31	L	others	6	Undiff.ed SPG;Diff.ed SPG;Pre-L;L;Z;P
2.4376e-221	1.18789	0.805	0.146	2.36691e-217	1700001L05Rik	L	others	4	Pre-L;L;Z;P
3.75559e-221	1.06821	0.712	0.109	3.64668e-217	Zfp541	L	others	3	L;Z;P
1.89248e-220	2.52393	0.981	0.311	1.83759e-216	Grk4	L	others	4	Pre-L;L;Z;P
4.88559e-219	1.64778	0.831	0.172	4.74391e-215	Ppp4r4	L	others	3	Pre-L;L;P
3.67225e-217	1.74709	0.809	0.155	3.56575e-213	Pet2	L	others	3	Pre-L;L;Z
8.80796e-217	2.03458	0.899	0.183	8.55253e-213	Stra8	L	others	2	Pre-L;L
3.2243e-216	1.55886	0.839	0.176	3.1308e-212	Gm960	L	others	2	Pre-L;L
4.11943e-216	1.71222	0.929	0.249	3.99996e-212	Sec11c	L	others	3	Pre-L;L;Z
2.61654e-213	1.61715	0.929	0.215	2.54066e-209	Dpep3	L	others	4	Pre-L;L;Z;P
2.98542e-213	1.68754	0.963	0.259	2.89884e-209	Atf7ip2	L	others	3	Pre-L;L;Z
8.31393e-213	2.29317	1	0.334	8.07282e-209	Taf7l	L	others	5	Undiff.ed SPG;Diff.ed SPG;Pre-L;L;Z
1.55065e-212	2.41446	0.996	0.341	1.50569e-208	4732471J01Rik	L	others	4	Pre-L;L;Z;P
5.30366e-211	1.34846	0.831	0.164	5.14986e-207	Tc2n	L	others	2	Pre-L;L
2.55742e-209	2.60809	1	0.324	2.48326e-205	Tex101	L	others	4	Pre-L;L;Z;P
3.90099e-209	1.03742	0.663	0.101	3.78786e-205	1700028K03Rik	L	others	3	L;Z;P
1.08537e-208	1.56087	0.91	0.219	1.0539e-204	Fmr1nb	L	others	3	Pre-L;L;Z
2.03454e-207	2.29362	0.996	0.354	1.97554e-203	Zcwpw1	L	others	4	Diff.ed SPG;Pre-L;L;Z
2.58173e-205	2.65209	1	0.367	2.50686e-201	4930447C04Rik	L	others	5	Diff.ed SPG;Pre-L;L;Z;P
4.28405e-205	2.22947	0.891	0.188	4.15981e-201	Hist1h2aa	L	others	5	Diff.ed SPG;Pre-L;L;Z;P
1.42394e-204	2.85339	1	0.349	1.38265e-200	Sycp1	L	others	5	Diff.ed SPG;Pre-L;L;Z;P
5.90005e-204	3.10242	1	0.415	5.72895e-200	Pbx3	L	others	4	Pre-L;L;Z;Stroma 1
4.72711e-203	1.75023	0.985	0.281	4.59002e-199	Syce3	L	others	4	Pre-L;L;Z;P
9.36158e-203	2.00777	0.996	0.31	9.09009e-199	Esco2	L	others	3	Diff.ed SPG;Pre-L;L
3.90176e-201	2.86302	1	0.366	3.78861e-197	Sycp3	L	others	4	Pre-L;L;Z;P
8.74565e-200	1.9505	0.805	0.16	8.49203e-196	Trim17	L	others	3	Diff.ed SPG;Pre-L;L
5.07399e-199	1.34344	0.88	0.224	4.92684e-195	Zfp672	L	others	2	Pre-L;L
2.37592e-198	1.64008	0.944	0.259	2.30702e-194	Syce1	L	others	5	Diff.ed SPG;Pre-L;L;Z;P
6.17107e-198	1.4559	0.764	0.145	5.99211e-194	Pacrg	L	others	3	L;Z;P
6.64792e-197	1.48383	0.831	0.192	6.45513e-193	Gm16759	L	others	2	L;Z
4.5923e-196	1.63857	0.873	0.209	4.45913e-192	Gm45194	L	others	3	Pre-L;L;Z
8.38297e-193	2.62411	1	0.413	8.13987e-189	Tex15	L	others	5	Undiff.ed SPG;Diff.ed SPG;Pre-L;L;Z
2.48439e-192	1.60992	0.936	0.239	2.41234e-188	Hormad2	L	others	4	Pre-L;L;Z;P
9.16823e-192	1.72508	0.963	0.324	8.90235e-188	Mdc1	L	others	4	Pre-L;L;Z;P
7.53889e-191	2.00902	0.974	0.353	7.32026e-187	Ddb2	L	others	2	Pre-L;L
1.35124e-190	1.23577	0.794	0.169	1.31205e-186	Cdkn3	L	others	3	L;Z;Stroma 1
3.73963e-190	1.08361	0.659	0.107	3.63118e-186	Gm31323	L	others	2	Pre-L;L
1.00852e-189	1.68207	0.981	0.306	9.79278e-186	Stag3	L	others	5	Diff.ed SPG;Pre-L;L;Z;P
2.68991e-189	1.7739	0.985	0.287	2.6119e-185	Stk31	L	others	5	Undiff.ed SPG;Pre-L;L;Z;P
1.15713e-188	2.15667	0.993	0.358	1.12358e-184	Macrod2	L	others	3	Pre-L;L;Z
3.24931e-188	1.31381	0.846	0.203	3.15508e-184	Cdkl2	L	others	4	Pre-L;L;Z;P
5.7149e-188	1.11973	0.674	0.121	5.54916e-184	Gpr19	L	others	1	L
3.56117e-187	1.72388	0.933	0.271	3.4579e-183	Poln	L	others	4	Pre-L;L;Z;P
1.0892e-185	1.76856	0.936	0.288	1.05761e-181	Adarb1	L	others	2	Pre-L;L
2.86448e-185	1.23635	0.779	0.166	2.78141e-181	Trpc1	L	others	3	Pre-L;L;Z
6.22864e-184	2.52	0.993	0.48	6.04801e-180	Syce2	L	others	4	Diff.ed SPG;Pre-L;L;Z
1.863e-183	2.45665	0.993	0.369	1.80897e-179	Hpse2	L	others	5	Undiff.ed SPG;Pre-L;L;Z;P
4.67573e-182	2.43026	1	0.465	4.54013e-178	Larp1b	L	others	5	Pre-L;L;Z;P;Sertoli 2
1.67011e-181	1.76762	0.918	0.305	1.62168e-177	Acss2	L	others	2	Pre-L;L
4.90532e-181	2.13618	0.993	0.433	4.76307e-177	Pdlim5	L	others	2	Pre-L;L
1.03302e-180	1.57913	0.963	0.346	1.00306e-176	Synj1	L	others	3	Pre-L;L;Z
1.52441e-180	1.60596	0.963	0.304	1.4802e-176	Ube2t	L	others	4	Pre-L;L;Z;P
2.02804e-180	1.35461	0.831	0.194	1.96923e-176	Adad1	L	others	4	Pre-L;L;Z;P
2.9491e-180	1.88549	0.959	0.357	2.86358e-176	Tpgs2	L	others	3	Diff.ed SPG;Pre-L;L
1.21884e-179	1.76314	0.933	0.33	1.1835e-175	Spryd7	L	others	3	Pre-L;L;Z
2.82546e-179	1.61699	0.888	0.261	2.74352e-175	Pcx	L	others	3	Pre-L;L;LCs
1.77391e-178	2.27405	0.993	0.458	1.72247e-174	Eml5	L	others	2	Pre-L;L
2.39503e-178	1.63826	0.801	0.192	2.32558e-174	Hist1h4c	L	others	3	Pre-L;L;Z
3.04731e-178	1.55264	0.91	0.272	2.95894e-174	Ddx43	L	others	3	Diff.ed SPG;Pre-L;L
3.71015e-178	1.60587	0.884	0.257	3.60256e-174	D3Ertd751e	L	others	4	Pre-L;L;Z;P
1.35605e-177	1.45354	0.895	0.267	1.31672e-173	Rbpms2	L	others	2	Pre-L;L
1.56631e-177	1.72163	0.944	0.316	1.52089e-173	Rundc3b	L	others	2	Pre-L;L
1.2207e-176	1.38858	0.85	0.223	1.1853e-172	Rimklb	L	others	4	Pre-L;L;Z;P
1.6261e-176	2.26806	0.993	0.496	1.57894e-172	H2-D1	L	others	4	Pre-L;L;Z;Mφ&ECs
4.58653e-175	1.57475	0.918	0.28	4.45352e-171	Brip1	L	others	2	Pre-L;L
1.72764e-170	1.44618	0.906	0.268	1.67754e-166	Pgm2l1	L	others	2	Pre-L;L
4.96294e-168	1.58964	0.925	0.333	4.81901e-164	Pak1	L	others	2	Pre-L;L
5.08062e-168	1.17413	0.775	0.162	4.93328e-164	Mei1	L	others	2	Pre-L;L
7.91147e-168	2.08359	0.996	0.537	7.68204e-164	Iqcb1	L	others	4	Pre-L;L;Z;P
4.90887e-167	1.2295	0.85	0.204	4.76651e-163	Rhox13	L	others	3	Diff.ed SPG;Pre-L;L
2.13239e-166	1.72585	0.951	0.388	2.07055e-162	Cyld	L	others	2	Pre-L;L
2.32595e-166	1.62059	0.959	0.343	2.25849e-162	Neto2	L	others	4	Diff.ed SPG;Pre-L;L;Z
1.25647e-165	2.06343	0.996	0.535	1.22004e-161	Acer3	L	others	3	Pre-L;L;Z
2.60356e-165	1.01593	0.674	0.136	2.52806e-161	4930432K21Rik	L	others	1	L
3.49977e-165	2.21542	0.996	0.58	3.39828e-161	Atr	L	others	4	Pre-L;L;Z;P
4.81002e-164	1.28099	0.91	0.246	4.67053e-160	Gm15262	L	others	3	Diff.ed SPG;Pre-L;L
6.13554e-164	2.01033	0.996	0.512	5.95761e-160	Brca2	L	others	4	Diff.ed SPG;Pre-L;L;Z
2.76108e-163	1.68186	0.944	0.353	2.68101e-159	Ccdc73	L	others	4	Pre-L;L;Z;P
3.69674e-161	1.0052	0.734	0.151	3.58954e-157	Tslrn1	L	others	2	Pre-L;L
6.09259e-161	2.31342	1	0.834	5.9159e-157	Myo9a	L	others	3	Pre-L;L;Z
9.86729e-161	1.88867	0.985	0.5	9.58114e-157	Chchd6	L	others	4	Pre-L;L;Z;P
1.2857e-159	1.63647	0.955	0.417	1.24842e-155	Txlng	L	others	3	Pre-L;L;Z
1.7583e-159	1.98468	0.989	0.501	1.70731e-155	Dock3	L	others	4	Undiff.ed SPG;Pre-L;L;Z
3.00348e-159	2.0656	0.94	0.325	2.91638e-155	Agbl4	L	others	4	Pre-L;L;Z;P
4.1695e-159	2.00411	1	0.423	4.04858e-155	Top2a	L	others	7	Diff.ed SPG;Pre-L;L;Z;P;PTM 1;Stroma 1
9.55548e-159	1.5519	0.906	0.27	9.27838e-155	Lin28b	L	others	3	Diff.ed SPG;Pre-L;L
1.20985e-158	1.98503	0.993	0.604	1.17477e-154	Pigp	L	others	3	Pre-L;L;Z
1.25308e-157	2.07121	0.993	0.492	1.21674e-153	Gmds	L	others	4	Diff.ed SPG;Pre-L;L;Z
1.56081e-157	1.28649	0.914	0.283	1.51554e-153	Asf1b	L	others	5	Diff.ed SPG;Pre-L;L;Z;P
4.50144e-157	1.64684	0.978	0.443	4.3709e-153	Taf4b	L	others	3	Pre-L;L;Z
5.46192e-157	1.48225	0.914	0.314	5.30352e-153	Ccp110	L	others	4	Pre-L;L;Z;P
9.4314e-157	1.75292	0.989	0.365	9.15789e-153	Rnf17	L	others	6	Undiff.ed SPG;Diff.ed SPG;Pre-L;L;Z;P
4.79446e-156	1.88317	1	0.398	4.65542e-152	Dazl	L	others	6	Undiff.ed SPG;Diff.ed SPG;Pre-L;L;Z;P
1.40889e-155	1.81175	1	0.921	1.36804e-151	Smarca5	L	others	4	Diff.ed SPG;Pre-L;L;Z
5.60037e-155	1.55637	0.94	0.401	5.43796e-151	Cbwd1	L	others	3	Pre-L;L;Z
5.31145e-154	1.27921	0.858	0.262	5.15742e-150	Fmnl3	L	others	2	Pre-L;L
5.46573e-154	1.81704	0.921	0.36	5.30722e-150	Pcbp3	L	others	4	Pre-L;L;Z;P
6.12954e-154	1.96115	0.989	0.659	5.95179e-150	Fmr1	L	others	3	Pre-L;L;Z
1.61829e-153	2.19159	0.974	0.491	1.57136e-149	Iqsec1	L	others	2	Pre-L;L
6.68654e-153	1.40794	0.846	0.278	6.49263e-149	Primpol	L	others	2	Pre-L;L
8.23241e-153	1.27797	0.861	0.255	7.99367e-149	Cep126	L	others	4	Pre-L;L;Z;P
2.08214e-152	1.95479	0.966	0.453	2.02176e-148	H1fx	L	others	3	Diff.ed SPG;Pre-L;L
4.06794e-152	1.67072	1	0.894	3.94997e-148	Nipbl	L	others	3	Pre-L;L;Z
4.31913e-152	1.04977	0.73	0.175	4.19388e-148	Sdf2l1	L	others	2	L;Z
2.82745e-151	1.57945	0.97	0.352	2.74545e-147	Scml2	L	others	5	Undiff.ed SPG;Diff.ed SPG;Pre-L;L;Z
9.3446e-151	1.86583	1	0.671	9.0736e-147	Spata5	L	others	5	Undiff.ed SPG;Diff.ed SPG;Pre-L;L;Z
1.28465e-150	1.84597	0.993	0.402	1.24739e-146	Cenpf	L	others	7	Undiff.ed SPG;Diff.ed SPG;Pre-L;L;Z;PTM 1;Stroma 1
5.46272e-150	1.12445	0.745	0.181	5.3043e-146	Bicdl1	L	others	2	Pre-L;L
1.0408e-149	1.59325	0.936	0.354	1.01062e-145	Specc1	L	others	4	Undiff.ed SPG;Diff.ed SPG;Pre-L;L
1.62573e-149	1.79069	1	0.726	1.57859e-145	Luzp1	L	others	2	Pre-L;L
1.66104e-149	1.64981	1	0.967	1.61287e-145	Eif2s2	L	others	3	Pre-L;L;Z
4.90562e-149	1.98018	0.985	0.579	4.76335e-145	Magi3	L	others	3	Diff.ed SPG;Pre-L;L
1.7719e-148	1.06485	0.745	0.192	1.72051e-144	Ccdc181	L	others	3	L;Z;P
2.14162e-148	1.87004	1	0.512	2.07952e-144	Hells	L	others	5	Undiff.ed SPG;Diff.ed SPG;Pre-L;L;Z
2.91788e-148	1.51617	0.951	0.36	2.83326e-144	Kif23	L	others	5	Diff.ed SPG;Pre-L;L;PTM 1;Stroma 1
2.53703e-147	1.68531	0.993	0.692	2.46345e-143	Rbm27	L	others	3	Pre-L;L;Z
2.87593e-147	1.90033	1	0.941	2.79253e-143	Hspa5	L	others	4	Pre-L;L;Z;P
4.73994e-147	1.16575	0.76	0.199	4.60248e-143	Mybl1	L	others	3	L;Z;P
5.42527e-147	1.86799	0.993	0.713	5.26793e-143	Swt1	L	others	2	Pre-L;L
1.78275e-146	1.65444	0.981	0.592	1.73105e-142	Dnajb11	L	others	3	Pre-L;L;Z
9.33156e-146	1.70345	0.981	0.56	9.06094e-142	Rspry1	L	others	3	Pre-L;L;Z
1.5706e-145	1.89395	0.993	0.722	1.52505e-141	Taf15	L	others	3	Pre-L;L;Z
1.72228e-145	1.6906	0.921	0.345	1.67234e-141	Pde3b	L	others	4	Diff.ed SPG;Pre-L;L;P
3.16912e-145	1.79976	0.985	0.566	3.07722e-141	Cep83	L	others	5	Diff.ed SPG;Pre-L;L;Z;P
4.88301e-145	1.92914	1	0.823	4.7414e-141	Strbp	L	others	5	Diff.ed SPG;Pre-L;L;Z;P
6.14059e-145	1.89679	0.996	0.8	5.96251e-141	Mphosph8	L	others	5	Diff.ed SPG;Pre-L;L;Z;P
2.78551e-144	1.55722	0.933	0.38	2.70473e-140	Atad5	L	others	4	Diff.ed SPG;Pre-L;L;Z
3.38937e-144	1.1189	0.861	0.23	3.29108e-140	M1ap	L	others	3	Diff.ed SPG;Pre-L;L
7.2482e-144	1.58437	0.996	0.925	7.03801e-140	Wnk1	L	others	4	Pre-L;L;Z;Sertoli 2
2.10072e-143	1.64192	0.996	0.769	2.0398e-139	Ndufa1	L	others	4	Pre-L;L;Z;P
3.67985e-143	1.47619	0.948	0.375	3.57313e-139	Ncapg2	L	others	3	Diff.ed SPG;Pre-L;L
6.82691e-143	1.81456	1	0.76	6.62893e-139	Ankhd1	L	others	2	Pre-L;L
1.25217e-142	1.01378	0.738	0.193	1.21586e-138	Slc25a42	L	others	2	Pre-L;L
1.34711e-142	1.17929	0.846	0.258	1.30804e-138	Ncapg	L	others	4	Pre-L;L;Z;P
1.3586e-142	1.21945	0.895	0.296	1.3192e-138	Tdrkh	L	others	5	Diff.ed SPG;Pre-L;L;Z;P
4.79628e-142	2.00273	1	0.746	4.65719e-138	Nbea	L	others	5	Diff.ed SPG;Pre-L;L;Z;P
5.21788e-142	1.45991	0.948	0.459	5.06656e-138	Hdgfl2	L	others	2	Pre-L;L
1.01063e-141	1.89893	0.993	0.621	9.8132e-138	Gtdc1	L	others	4	Diff.ed SPG;Pre-L;L;Z
5.61704e-141	1.58309	1	0.805	5.45415e-137	Nmt2	L	others	4	Undiff.ed SPG;Diff.ed SPG;Pre-L;L
3.2631e-140	1.86541	0.993	0.688	3.16847e-136	Rabgap1l	L	others	4	Diff.ed SPG;Pre-L;L;Z
7.69243e-140	1.25788	0.734	0.197	7.46935e-136	Catspere2	L	others	3	Pre-L;L;Z
2.30451e-139	1.24268	0.85	0.251	2.23768e-135	Ccdc172	L	others	5	Undiff.ed SPG;Pre-L;L;Z;P
3.35401e-139	1.14062	0.644	0.138	3.25674e-135	Syn2	L	others	2	Pre-L;L
4.32291e-139	1.38324	0.903	0.326	4.19755e-135	Ccdc18	L	others	4	Pre-L;L;Z;P
9.33258e-139	1.27762	0.884	0.338	9.06193e-135	Sgsm3	L	others	2	Pre-L;L
1.28098e-138	1.67427	1	0.99	1.24383e-134	Gphn	L	others	2	Pre-L;L
1.71581e-138	1.59199	0.981	0.626	1.66605e-134	Uba6	L	others	2	Pre-L;L
2.15035e-138	1.58507	0.989	0.573	2.08799e-134	Tipin	L	others	3	Diff.ed SPG;Pre-L;L
3.35809e-138	1.69717	0.985	0.666	3.2607e-134	Ddx10	L	others	4	Undiff.ed SPG;Diff.ed SPG;Pre-L;L
5.18169e-138	1.58551	0.978	0.52	5.03142e-134	Rbbp8	L	others	4	Diff.ed SPG;Pre-L;L;Z
6.99249e-138	1.46636	0.918	0.421	6.7897e-134	Ltv1	L	others	2	Pre-L;L
7.09506e-138	1.63869	0.993	0.707	6.8893e-134	Cux1	L	others	2	Pre-L;L
1.1726e-137	1.42679	0.944	0.454	1.13859e-133	Sugp1	L	others	2	Pre-L;L
1.31702e-137	1.73624	0.989	0.657	1.27883e-133	Supt3	L	others	3	Pre-L;L;Z
1.61171e-137	1.67011	0.951	0.508	1.56497e-133	Srbd1	L	others	2	Pre-L;L
3.28007e-137	1.77552	0.989	0.657	3.18494e-133	Srgap2	L	others	4	Pre-L;L;Z;Mφ&ECs
1.0779e-136	1.6153	1	0.847	1.04664e-132	Smc3	L	others	4	Undiff.ed SPG;Diff.ed SPG;Pre-L;L
1.96688e-136	1.26149	0.903	0.263	1.90984e-132	Hist1h1a	L	others	3	Diff.ed SPG;Pre-L;L
1.19803e-135	1.71704	0.989	0.432	1.16329e-131	Tex14	L	others	5	Undiff.ed SPG;Diff.ed SPG;Pre-L;L;Z
3.13804e-135	1.02402	0.704	0.179	3.04703e-131	Kif27	L	others	1	L
2.43802e-134	1.44424	0.88	0.334	2.36731e-130	Syt14	L	others	2	Pre-L;L
5.85279e-134	1.58756	0.97	0.647	5.68306e-130	Setdb1	L	others	2	Pre-L;L
8.1322e-134	1.54929	0.993	0.712	7.89637e-130	Camta1	L	others	4	Undiff.ed SPG;Pre-L;L;Z
3.08911e-133	1.48438	0.981	0.624	2.99953e-129	Hspb11	L	others	3	Pre-L;L;Z
3.72409e-133	1.71256	0.993	0.849	3.61609e-129	Dennd1a	L	others	3	Pre-L;L;Z
6.25959e-133	1.33647	0.914	0.363	6.07806e-129	Baz1a	L	others	2	Pre-L;L
1.01505e-132	1.56667	0.993	0.694	9.85614e-129	Tcf20	L	others	3	Pre-L;L;Z
1.40858e-132	1.3933	0.921	0.318	1.36773e-128	Boll	L	others	5	Diff.ed SPG;Pre-L;L;Z;P
3.40306e-132	1.66887	1	0.67	3.30437e-128	Rasal2	L	others	3	Pre-L;L;Z
1.00567e-131	1.22881	0.805	0.227	9.76508e-128	Zswim5	L	others	3	Diff.ed SPG;Pre-L;L
2.38519e-131	1.44215	0.989	0.747	2.31602e-127	Cdk11b	L	others	2	Pre-L;L
4.01645e-131	1.20611	0.936	0.306	3.89997e-127	Nxf2	L	others	4	Undiff.ed SPG;Diff.ed SPG;Pre-L;L
4.29814e-131	1.57591	0.948	0.536	4.17349e-127	Nek1	L	others	3	Pre-L;L;Z
5.40747e-131	1.29785	0.955	0.324	5.25065e-127	Slc25a31	L	others	6	Undiff.ed SPG;Diff.ed SPG;Pre-L;L;Z;P
5.69967e-131	1.75383	0.989	0.787	5.53438e-127	Tanc2	L	others	3	Pre-L;L;Z
8.24226e-131	1.6107	0.981	0.544	8.00323e-127	Alms1	L	others	4	Diff.ed SPG;Pre-L;L;Z
8.28622e-130	1.70353	0.97	0.619	8.04592e-126	Rps6ka5	L	others	2	Pre-L;L
3.54541e-129	1.76361	0.963	0.52	3.4426e-125	Cep112	L	others	4	Pre-L;L;Z;P
3.91039e-129	1.32359	0.933	0.39	3.79699e-125	Caprin2	L	others	4	Diff.ed SPG;Pre-L;L;Z
7.1777e-129	1.36411	0.989	0.712	6.96954e-125	Kras	L	others	2	Pre-L;L
8.6726e-129	1.72263	0.993	0.722	8.42109e-125	Dip2c	L	others	2	Pre-L;L
1.04819e-128	1.25546	0.846	0.315	1.01779e-124	Parp12	L	others	4	Pre-L;L;Z;P
1.44374e-128	1.16527	0.79	0.26	1.40188e-124	Gm20732	L	others	2	L;Z
1.64757e-128	1.39399	0.884	0.349	1.59979e-124	Kif24	L	others	5	Diff.ed SPG;Pre-L;L;Z;P
1.65566e-128	1.35889	0.959	0.522	1.60765e-124	S100pbp	L	others	3	Pre-L;L;Z
1.98648e-128	1.23055	0.865	0.337	1.92887e-124	Rnf19b	L	others	2	Pre-L;L
4.26847e-128	1.443	0.963	0.546	4.14469e-124	Fbxw7	L	others	4	Diff.ed SPG;Pre-L;L;Z
6.16001e-128	1.58557	0.978	0.633	5.98137e-124	Lrrc42	L	others	2	Pre-L;L
9.31979e-128	1.33132	0.869	0.334	9.04951e-124	Gpr137c	L	others	2	Pre-L;L
1.42011e-127	1.45076	0.978	0.646	1.37893e-123	Mpc1	L	others	3	Pre-L;L;Z
1.4256e-127	1.68483	0.981	0.627	1.38425e-123	Nr6a1	L	others	4	Diff.ed SPG;Pre-L;L;Z
2.27288e-127	1.01959	0.76	0.229	2.20696e-123	Atpaf2	L	others	1	L
2.29035e-127	1.69151	0.996	0.633	2.22393e-123	Smc4	L	others	6	Diff.ed SPG;Pre-L;L;Z;P;Stroma 1
9.58136e-127	1.36836	0.993	0.758	9.30351e-123	Usp3	L	others	2	Pre-L;L
1.421e-126	1.32275	0.888	0.397	1.37979e-122	Dnpep	L	others	3	L;Z;P
2.19052e-126	1.46939	0.936	0.533	2.12699e-122	Pole4	L	others	2	L;Z
5.03984e-126	1.41032	0.873	0.368	4.89369e-122	Ythdc2	L	others	4	Pre-L;L;Z;P
7.77937e-126	1.46598	0.978	0.654	7.55377e-122	Dnajc3	L	others	4	Pre-L;L;Z;P
5.94432e-125	1.21522	0.873	0.361	5.77194e-121	Ubxn2a	L	others	2	Pre-L;L
9.90775e-125	1.30918	1	0.946	9.62042e-121	Tpr	L	others	3	Diff.ed SPG;Pre-L;L
1.094e-124	1.23552	0.839	0.307	1.06227e-120	Abhd18	L	others	2	Pre-L;L
1.37482e-124	1.58031	0.996	0.812	1.33495e-120	Scaper	L	others	4	Diff.ed SPG;Pre-L;L;Z
4.41777e-124	1.46768	0.996	0.78	4.28965e-120	Kmt2c	L	others	2	Pre-L;L
1.03616e-123	1.63468	1	0.772	1.00611e-119	Nasp	L	others	4	Diff.ed SPG;Pre-L;L;Z
1.36966e-123	1.18376	0.929	0.293	1.32994e-119	Tex11	L	others	3	Diff.ed SPG;Pre-L;L
1.95004e-123	1.45769	0.974	0.688	1.89349e-119	Iws1	L	others	4	Diff.ed SPG;Pre-L;L;Z
6.13667e-123	1.36508	0.97	0.688	5.95871e-119	Nrbp1	L	others	2	Pre-L;L
1.00403e-122	1.41775	0.996	0.799	9.74917e-119	Rapgef6	L	others	2	Pre-L;L
1.50741e-122	1.43971	0.974	0.623	1.46369e-118	Ago3	L	others	2	Pre-L;L
2.30318e-122	1.35162	0.918	0.376	2.23639e-118	Tsc22d3	L	others	4	Undiff.ed SPG;Diff.ed SPG;Pre-L;L
3.21503e-122	1.23567	0.91	0.304	3.12179e-118	Cecr2	L	others	4	Undiff.ed SPG;Diff.ed SPG;Pre-L;L
3.53139e-122	1.5209	0.948	0.522	3.42898e-118	H2-K1	L	others	4	Pre-L;L;Z;Mφ&ECs
4.42747e-122	1.62777	0.948	0.628	4.29907e-118	Nlk	L	others	3	Pre-L;L;Z
5.01342e-122	1.21373	0.921	0.295	4.86803e-118	Map7d2	L	others	4	Undiff.ed SPG;Diff.ed SPG;Pre-L;L
1.06057e-121	1.54067	0.97	0.587	1.02981e-117	Casp8ap2	L	others	3	Diff.ed SPG;Pre-L;L
1.6047e-121	1.45845	0.996	0.832	1.55816e-117	Zfp638	L	others	3	Diff.ed SPG;Pre-L;L
2.65594e-121	1.48011	0.97	0.609	2.57892e-117	Zfp318	L	others	5	Undiff.ed SPG;Pre-L;L;Z;P
5.32224e-121	1.12779	0.82	0.293	5.1679e-117	Dxo	L	others	2	Pre-L;L
6.03723e-121	1.40374	0.996	0.828	5.86215e-117	Kdm5a	L	others	3	Diff.ed SPG;Pre-L;L
6.19982e-121	1.1535	0.801	0.292	6.02003e-117	Wdr47	L	others	2	Pre-L;L
7.37906e-121	1.63396	0.981	0.62	7.16507e-117	Ahcyl2	L	others	4	Diff.ed SPG;Pre-L;L;Z
1.04026e-120	1.59697	0.993	0.667	1.0101e-116	Unc13b	L	others	4	Pre-L;L;Sertoli 1;Sertoli 2
1.92131e-120	1.09432	0.82	0.309	1.86559e-116	Pigf	L	others	3	L;Z;P
2.15483e-120	1.35931	0.891	0.402	2.09234e-116	Ccdc138	L	others	4	Pre-L;L;Z;P
2.57471e-120	1.39201	0.985	0.811	2.50005e-116	Cul1	L	others	3	Pre-L;L;Z
3.02048e-120	1.27981	1	0.985	2.93289e-116	Ncl	L	others	4	Undiff.ed SPG;Diff.ed SPG;Pre-L;L
7.7887e-120	1.40423	0.981	0.755	7.56283e-116	Esf1	L	others	3	Pre-L;L;Z
1.78119e-119	1.44978	0.933	0.502	1.72954e-115	Myo5a	L	others	3	Pre-L;L;Z
2.20676e-119	1.19805	0.839	0.331	2.14276e-115	Sgf29	L	others	2	Pre-L;L
6.45766e-119	1.14464	0.843	0.336	6.27039e-115	Cpeb4	L	others	2	Pre-L;L
2.3076e-118	1.33053	0.996	0.832	2.24068e-114	R3hdm1	L	others	2	Pre-L;L
2.44371e-118	1.08034	0.91	0.353	2.37284e-114	Pole	L	others	3	Diff.ed SPG;Pre-L;L
5.27049e-117	1.39044	0.959	0.601	5.11764e-113	Mpp5	L	others	3	Pre-L;L;Z
7.1681e-117	1.01419	0.801	0.266	6.96023e-113	Efcab2	L	others	3	L;Z;P
8.28678e-117	1.33698	0.951	0.578	8.04646e-113	Ralgapb	L	others	2	Pre-L;L
1.24118e-116	1.33381	0.955	0.495	1.20519e-112	Bclaf3	L	others	3	Diff.ed SPG;Pre-L;L
2.24186e-115	1.33791	0.921	0.497	2.17684e-111	Pde6d	L	others	4	Pre-L;L;Z;P
2.50626e-115	1.33535	0.981	0.654	2.43358e-111	Rnf138	L	others	4	Pre-L;L;Z;P
1.29996e-114	1.26633	0.993	0.851	1.26226e-110	Rtn3	L	others	2	Pre-L;L
1.48467e-114	1.33236	0.959	0.594	1.44161e-110	Vkorc1l1	L	others	3	L;Z;P
1.53456e-114	1.01237	0.708	0.222	1.49006e-110	Eif4ebp3	L	others	1	L
1.74321e-114	1.37312	0.97	0.532	1.69266e-110	Tex30	L	others	5	Diff.ed SPG;Pre-L;L;Z;P
1.93269e-114	1.33531	0.989	0.83	1.87664e-110	Rbm6	L	others	3	Pre-L;L;Z
2.53633e-114	1.31051	0.933	0.565	2.46278e-110	Dazap2	L	others	3	Pre-L;L;Z
4.31124e-114	1.09014	0.831	0.322	4.18621e-110	Fam241a	L	others	2	Pre-L;L
2.77236e-113	1.26305	0.996	0.886	2.69196e-109	Selenok	L	others	2	Pre-L;L
6.26096e-113	1.24632	0.94	0.433	6.0794e-109	Mms22l	L	others	3	Diff.ed SPG;Pre-L;L
7.01779e-113	1.19904	1	0.959	6.81427e-109	Rps27l	L	others	3	L;Z;P
5.39146e-112	1.30867	0.959	0.59	5.23511e-108	Dcaf1	L	others	2	Pre-L;L
6.30603e-112	1.33635	0.948	0.572	6.12316e-108	Fnip1	L	others	4	Pre-L;L;Z;P
9.66396e-112	1.31683	0.91	0.46	9.3837e-108	Zfp654	L	others	3	L;Z;P
2.01967e-111	1.11562	0.996	0.958	1.9611e-107	Luc7l2	L	others	3	Pre-L;L;Z
2.55409e-111	1.22135	0.963	0.452	2.48002e-107	Lig1	L	others	3	Diff.ed SPG;Pre-L;L
8.88392e-111	1.22244	0.865	0.417	8.62629e-107	Zdhhc6	L	others	3	Pre-L;L;Z
1.34528e-110	1.22994	0.906	0.474	1.30627e-106	Nelfe	L	others	2	Pre-L;L
1.58062e-110	1.13425	0.82	0.331	1.53478e-106	Ecsit	L	others	2	Pre-L;L
2.2603e-110	1.40789	0.955	0.559	2.19475e-106	Tgfbr1	L	others	3	Pre-L;L;Z
3.01253e-110	1.08578	0.79	0.302	2.92517e-106	Suv39h1	L	others	2	Pre-L;L
3.25348e-110	1.46813	0.981	0.842	3.15913e-106	Exoc6b	L	others	2	Pre-L;L
7.92904e-110	1.0286	0.918	0.303	7.69909e-106	Mael	L	others	6	Undiff.ed SPG;Diff.ed SPG;Pre-L;L;Z;P
1.32067e-109	1.28095	0.985	0.774	1.28237e-105	Faf1	L	others	4	Diff.ed SPG;Pre-L;L;Z
5.30509e-109	1.3006	0.978	0.78	5.15124e-105	Dmxl1	L	others	2	Pre-L;L
1.45362e-108	1.19005	0.993	0.864	1.41147e-104	Manf	L	others	3	L;Z;Sertoli 2
2.29537e-108	1.18571	0.959	0.605	2.2288e-104	Pdpk1	L	others	2	Pre-L;L
2.49555e-108	1.02667	0.757	0.257	2.42318e-104	Setdb2	L	others	2	Pre-L;L
2.56458e-108	1.26838	0.933	0.573	2.49021e-104	Far1	L	others	3	Pre-L;L;Z
2.75697e-108	1.26799	0.929	0.496	2.67702e-104	Btbd10	L	others	3	Diff.ed SPG;Pre-L;L
3.29153e-108	1.47289	0.97	0.557	3.19608e-104	Hist1h1e	L	others	4	Pre-L;L;PTM 1;Stroma 1
3.3401e-108	1.32224	0.951	0.64	3.24324e-104	Rnf20	L	others	2	Pre-L;L
3.43362e-108	1.22052	0.981	0.905	3.33404e-104	Rock1	L	others	4	Diff.ed SPG;Pre-L;L;Z
6.70001e-108	1.25078	0.981	0.644	6.50571e-104	Tasor2	L	others	4	Undiff.ed SPG;Diff.ed SPG;Pre-L;L
1.13905e-107	1.2545	0.876	0.421	1.10601e-103	Txndc16	L	others	2	Pre-L;L
1.53257e-107	1.29418	0.914	0.484	1.48813e-103	Atm	L	others	3	Diff.ed SPG;Pre-L;L
4.39737e-107	1.41583	0.951	0.72	4.26984e-103	Gbf1	L	others	3	Pre-L;L;Z
1.1493e-106	1.19218	0.921	0.446	1.11597e-102	Hspa4l	L	others	4	Pre-L;L;Z;P
4.14932e-106	1.1764	0.906	0.48	4.02899e-102	Nmd3	L	others	4	Diff.ed SPG;Pre-L;L;Z
5.51441e-106	1.30422	0.948	0.69	5.3545e-102	Med21	L	others	2	Pre-L;L
7.81825e-106	1.24857	0.978	0.73	7.59152e-102	Zranb1	L	others	2	L;Z
1.05471e-105	1.10336	0.839	0.398	1.02412e-101	Stk25	L	others	2	Pre-L;L
1.6904e-105	1.54559	1	0.769	1.64138e-101	Hmgb2	L	others	7	Diff.ed SPG;Pre-L;L;Z;P;PTM 1;Stroma 1
2.01353e-105	1.35858	0.929	0.587	1.95514e-101	Sclt1	L	others	3	Pre-L;L;Z
2.42493e-105	1.41963	0.955	0.652	2.35461e-101	Fer	L	others	2	L;Z
3.58406e-105	1.25961	0.963	0.625	3.48012e-101	Rae1	L	others	3	Diff.ed SPG;Pre-L;L
3.66051e-105	1.16073	0.895	0.416	3.55436e-101	Mlf1	L	others	3	Pre-L;L;P
5.06165e-105	1.10893	0.929	0.445	4.91487e-101	Nol8	L	others	3	L;Z;P
5.50164e-105	1.17503	0.989	0.9	5.34209e-101	Snu13	L	others	3	Diff.ed SPG;Pre-L;L
6.7089e-105	1.29761	0.828	0.361	6.51434e-101	Spata1	L	others	4	Pre-L;L;Z;P
7.16812e-105	1.54073	0.895	0.429	6.96025e-101	Camkmt	L	others	3	Diff.ed SPG;Pre-L;L
1.29804e-104	1.03246	0.779	0.295	1.2604e-100	Papolg	L	others	2	Pre-L;L
2.77312e-104	1.18875	0.959	0.66	2.6927e-100	Cnih4	L	others	2	L;Z
4.26917e-104	1.11609	0.779	0.288	4.14537e-100	Cenpk	L	others	3	Pre-L;L;Z
3.3107e-103	1.1475	1	0.932	3.21469e-99	Stag1	L	others	3	Diff.ed SPG;Pre-L;L
3.72995e-103	1.19964	0.951	0.651	3.62178e-99	Sptlc2	L	others	1	L
4.73829e-103	1.22634	0.985	0.785	4.60088e-99	Ptk2	L	others	2	Pre-L;L
5.08885e-103	1.18142	0.951	0.625	4.94127e-99	Relch	L	others	3	Diff.ed SPG;Pre-L;L
6.22664e-103	1.16943	0.921	0.572	6.04607e-99	Samd4b	L	others	2	Pre-L;L
9.41789e-103	1.21836	0.985	0.846	9.14477e-99	Vps13b	L	others	3	Pre-L;L;Z
1.10197e-102	1.20754	0.996	0.804	1.07001e-98	Cdk12	L	others	4	Diff.ed SPG;Pre-L;L;Z
1.10655e-102	1.2729	0.993	0.832	1.07446e-98	Hnrnph1	L	others	4	Pre-L;L;Z;P
2.12272e-102	1.16129	0.989	0.835	2.06116e-98	Smdt1	L	others	4	Pre-L;L;Z;P
3.39839e-102	1.27248	0.933	0.583	3.29983e-98	Pi4ka	L	others	2	Pre-L;L
5.11081e-102	1.04791	0.742	0.262	4.9626e-98	Haus8	L	others	2	Pre-L;L
1.02607e-101	1.15677	0.993	0.754	9.96312e-98	Kif2a	L	others	4	Pre-L;L;Z;P
1.30929e-101	1.12751	0.903	0.494	1.27132e-97	Pikfyve	L	others	3	Pre-L;L;Z
2.31788e-101	1.24436	0.858	0.45	2.25066e-97	Paf1	L	others	1	L
4.03785e-101	1.10946	0.996	0.872	3.92075e-97	Tut4	L	others	3	Diff.ed SPG;Pre-L;L
5.51525e-101	1.09131	0.948	0.582	5.3553e-97	Alkbh5	L	others	2	Pre-L;L
1.12536e-100	1.2204	0.955	0.663	1.09273e-96	Emc7	L	others	3	Pre-L;L;Z
1.1659e-100	1.04066	0.996	0.946	1.13208e-96	Mycbp2	L	others	3	Pre-L;L;Z
2.51011e-100	1.13269	1	0.934	2.43731e-96	Ttc3	L	others	2	Pre-L;L
2.78091e-100	1.14516	0.865	0.415	2.70026e-96	Phtf1	L	others	4	Pre-L;L;Z;P
2.97197e-100	1.28549	0.925	0.556	2.88578e-96	Atp11c	L	others	3	Diff.ed SPG;Pre-L;L
3.65076e-100	1.18983	0.989	0.769	3.54489e-96	Usp32	L	others	3	Pre-L;L;Z
1.30232e-99	1.59287	0.948	0.585	1.26455e-95	Prkn	L	others	3	Pre-L;L;Z
3.86363e-99	1.22308	0.929	0.554	3.75159e-95	Npat	L	others	2	Pre-L;L
4.24446e-99	1.11596	0.772	0.317	4.12137e-95	Rpgrip1l	L	others	3	L;Z;P
4.2661e-99	1.13714	1	0.897	4.14238e-95	Pdcd5	L	others	5	Diff.ed SPG;Pre-L;L;Z;P
5.55087e-99	1.15368	0.955	0.615	5.38989e-95	Dnajc21	L	others	5	Diff.ed SPG;Pre-L;L;Z;P
1.67982e-98	1.02101	0.824	0.346	1.63111e-94	Fgd6	L	others	2	Pre-L;L
1.69918e-98	1.26279	0.959	0.64	1.64991e-94	Nsd2	L	others	4	Diff.ed SPG;Pre-L;L;Z
4.05006e-98	1.15979	0.843	0.411	3.9326e-94	Lyst	L	others	3	Pre-L;L;Z
1.24332e-97	1.04577	0.813	0.342	1.20726e-93	Rbmx2	L	others	3	Pre-L;L;Z
1.28595e-97	1.19268	0.959	0.686	1.24866e-93	Ppfibp1	L	others	3	Pre-L;L;Sertoli 3
1.93237e-97	1.24292	0.97	0.687	1.87633e-93	Slk	L	others	3	Diff.ed SPG;Pre-L;L
7.06115e-97	1.19482	0.929	0.531	6.85637e-93	Epn2	L	others	4	Undiff.ed SPG;Diff.ed SPG;Pre-L;L
2.16378e-96	1.0705	0.906	0.517	2.10103e-92	Vamp3	L	others	2	Pre-L;L
2.89392e-96	1.17147	0.914	0.569	2.80999e-92	Stk38	L	others	2	Pre-L;L
3.03659e-96	1.14422	0.933	0.585	2.94853e-92	Uimc1	L	others	4	Diff.ed SPG;Pre-L;L;Z
5.92301e-96	1.16164	0.944	0.615	5.75125e-92	Baz2a	L	others	4	Pre-L;L;Z;P
6.58942e-96	1.10297	0.94	0.671	6.39833e-92	Vps35	L	others	2	L;Z
8.05284e-96	1.12784	0.966	0.757	7.81931e-92	4931406P16Rik	L	others	3	Pre-L;L;Mφ&ECs
8.08137e-96	1.11195	0.888	0.433	7.84701e-92	Zmynd19	L	others	5	Diff.ed SPG;Pre-L;L;Z;P
1.94566e-95	1.17553	0.933	0.652	1.88924e-91	Tsc22d2	L	others	2	Pre-L;L
2.00776e-95	1.04912	1	0.94	1.94953e-91	Sub1	L	others	6	Undiff.ed SPG;Diff.ed SPG;Pre-L;L;Z;P
2.07726e-95	1.00891	0.805	0.326	2.01702e-91	Rnf157	L	others	3	Diff.ed SPG;Pre-L;L
2.07895e-95	1.30292	0.876	0.454	2.01866e-91	Cep290	L	others	4	Pre-L;L;Z;P
4.34504e-95	1.15709	0.989	0.777	4.21903e-91	Vti1a	L	others	2	Pre-L;L
3.23302e-94	1.1742	0.933	0.586	3.13926e-90	Trim37	L	others	5	Diff.ed SPG;Pre-L;L;Z;P
4.47036e-94	1.24058	0.963	0.629	4.34072e-90	Lcorl	L	others	5	Diff.ed SPG;Pre-L;L;Z;P
4.63838e-94	1.02486	0.993	0.928	4.50387e-90	Arhgap5	L	others	2	Pre-L;L
5.80933e-94	1.15118	0.861	0.44	5.64086e-90	0610010F05Rik	L	others	2	Pre-L;L
1.22454e-93	1.12409	0.933	0.621	1.18903e-89	Dhx40	L	others	3	Undiff.ed SPG;L;Z
1.65752e-93	1.14504	0.974	0.783	1.60946e-89	Ckap5	L	others	2	L;Z
2.31976e-93	1.32645	0.985	0.804	2.25248e-89	Akt3	L	others	3	Pre-L;L;Z
2.46673e-93	1.17364	0.996	0.904	2.39519e-89	Nfat5	L	others	3	Pre-L;L;Sertoli 2
2.60945e-93	1.04526	0.858	0.445	2.53378e-89	Morc2a	L	others	2	Pre-L;L
3.59835e-93	1.10948	0.955	0.761	3.494e-89	Rab6a	L	others	2	Pre-L;L
3.75603e-93	1.09064	0.873	0.414	3.64711e-89	Cenpw	L	others	4	L;Z;P;Stroma 1
5.07681e-93	1.04032	0.704	0.256	4.92959e-89	Msra	L	others	2	L;Z
5.32629e-93	1.17244	0.929	0.495	5.17182e-89	Atad2	L	others	4	Pre-L;L;PTM 1;Stroma 1
5.55923e-93	1.17037	0.948	0.707	5.39801e-89	Itsn1	L	others	2	Pre-L;L
8.79412e-93	1.13603	0.978	0.812	8.53909e-89	Zc3h13	L	others	2	Pre-L;L
8.93998e-93	1.03288	0.985	0.894	8.68072e-89	Ppig	L	others	4	Diff.ed SPG;Pre-L;L;Z
1.2425e-92	1.1706	0.978	0.632	1.20647e-88	Dnajc2	L	others	6	Undiff.ed SPG;Diff.ed SPG;Pre-L;L;Z;P
3.29815e-92	1.01073	0.794	0.35	3.2025e-88	Slc7a6	L	others	2	Pre-L;L
3.3988e-92	1.06792	0.981	0.727	3.30024e-88	Rnaset2a	L	others	3	Pre-L;L;Z
5.05755e-92	1.25508	0.959	0.73	4.91088e-88	Ssh2	L	others	4	Pre-L;L;Z;P
5.14494e-92	1.05437	0.884	0.472	4.99574e-88	Eif1ad	L	others	2	Pre-L;L
5.46456e-92	1.13973	0.97	0.784	5.30608e-88	Srsf2	L	others	5	Diff.ed SPG;Pre-L;L;Z;P
7.92518e-92	1.18914	0.978	0.793	7.69535e-88	Fut8	L	others	3	Pre-L;L;Sertoli 2
1.71361e-91	1.11243	0.936	0.684	1.66392e-87	Fgfr1op2	L	others	2	Pre-L;L
1.74827e-91	1.10057	0.888	0.551	1.69757e-87	Yipf4	L	others	2	L;Z
2.04094e-91	1.06188	0.981	0.868	1.98176e-87	Snrnp70	L	others	2	Pre-L;L
9.51874e-91	1.02646	1	0.957	9.2427e-87	Hsp90aa1	L	others	6	Undiff.ed SPG;Diff.ed SPG;Pre-L;L;Z;P
1.3375e-90	1.1249	0.88	0.502	1.29871e-86	Depdc5	L	others	2	Pre-L;L
2.46666e-90	1.16741	0.974	0.805	2.39513e-86	Zcrb1	L	others	3	L;Z;P
2.63559e-90	1.11585	0.85	0.424	2.55916e-86	Trmt10a	L	others	3	L;Z;P
2.80895e-90	1.16982	0.978	0.698	2.72749e-86	Dcaf6	L	others	2	Pre-L;L
4.57837e-90	1.15793	0.933	0.633	4.44559e-86	Arhgap35	L	others	2	Pre-L;L
7.7242e-90	1.0362	0.816	0.402	7.50019e-86	Nfxl1	L	others	3	Pre-L;L;Z
1.18166e-89	1.0876	0.989	0.798	1.14739e-85	Ube2s	L	others	4	Diff.ed SPG;L;Z;P
1.68665e-89	1.0994	0.981	0.817	1.63774e-85	Ralgapa1	L	others	3	Pre-L;L;Z
2.96416e-89	1.10807	0.966	0.667	2.8782e-85	Vps13a	L	others	3	Diff.ed SPG;Pre-L;L
3.49201e-89	1.03831	0.88	0.387	3.39075e-85	Tpx2	L	others	4	Diff.ed SPG;L;PTM 1;Stroma 1
3.87647e-89	1.13208	0.966	0.759	3.76405e-85	Polr2k	L	others	4	Pre-L;L;Z;P
7.60938e-89	1.00881	0.764	0.311	7.38871e-85	Mcm5	L	others	3	Diff.ed SPG;Pre-L;L
1.57678e-88	1.1453	0.749	0.308	1.53106e-84	1700012D14Rik	L	others	3	L;Z;P
1.61118e-88	1.19592	0.993	0.818	1.56445e-84	Adk	L	others	3	Pre-L;L;Sertoli 2
3.99316e-88	1.21275	0.955	0.762	3.87735e-84	Fchsd2	L	others	3	Pre-L;L;Sertoli 2
6.57486e-88	1.00432	0.581	0.172	6.38419e-84	Amy1	L	others	2	L;Z
1.57832e-87	1.14252	0.94	0.692	1.53255e-83	Erc1	L	others	2	Pre-L;L
2.55067e-87	1.091	0.951	0.69	2.47671e-83	Ubn1	L	others	4	Diff.ed SPG;Pre-L;L;Z
3.08396e-87	1.1289	0.921	0.606	2.99453e-83	Lsm2	L	others	5	Undiff.ed SPG;Diff.ed SPG;L;Z;P
5.55623e-87	1.04278	0.7	0.234	5.39509e-83	4933406I18Rik	L	others	4	Diff.ed SPG;Pre-L;L;P
8.21963e-87	1.05049	0.828	0.401	7.98127e-83	Rel	L	others	2	Pre-L;L
9.73505e-87	1.03527	0.813	0.402	9.45273e-83	Paip2b	L	others	2	Pre-L;L
1.05584e-86	1.01125	1	0.994	1.02522e-82	mt-Cytb	L	others	4	Pre-L;L;Z;Sertoli 2
1.83744e-86	1.12829	0.936	0.693	1.78416e-82	Suco	L	others	2	L;Z
2.10898e-86	1.11969	0.966	0.799	2.04782e-82	Tfdp2	L	others	2	Pre-L;L
2.949e-86	1.01249	0.895	0.53	2.86347e-82	Hmox2	L	others	3	Diff.ed SPG;Pre-L;L
1.00457e-85	1.08392	0.891	0.543	9.75436e-82	Cab39l	L	others	2	Pre-L;L
2.25092e-85	1.09031	0.97	0.699	2.18564e-81	Ints6	L	others	4	Pre-L;L;Z;P
2.45138e-85	1.04683	0.858	0.48	2.38029e-81	Ppp1r13b	L	others	1	L
2.68504e-85	1.02321	0.925	0.548	2.60717e-81	Topbp1	L	others	5	Diff.ed SPG;Pre-L;L;Z;P
6.19339e-85	1.11696	0.985	0.765	6.01378e-81	Bod1l	L	others	3	L;Z;Sertoli 2
6.59075e-85	1.00351	0.933	0.62	6.39961e-81	Tmx4	L	others	3	Pre-L;L;Z
1.27855e-84	1.02855	0.97	0.626	1.24148e-80	Hat1	L	others	5	Undiff.ed SPG;Diff.ed SPG;Pre-L;L;Z
1.80787e-84	1.01804	0.963	0.711	1.75544e-80	Smarca4	L	others	2	Undiff.ed SPG;L
1.82484e-84	1.22747	0.948	0.7	1.77192e-80	Ptpn4	L	others	3	Pre-L;L;Z
2.05535e-84	1.13669	0.91	0.485	1.99575e-80	Zfp518a	L	others	4	Diff.ed SPG;Pre-L;L;Z
1.70742e-83	1.11212	0.891	0.526	1.65791e-79	Cntrl	L	others	3	Diff.ed SPG;Pre-L;L
2.63586e-83	1.01285	0.914	0.622	2.55942e-79	Exoc5	L	others	2	Pre-L;L
5.60625e-83	1.0894	0.884	0.582	5.44367e-79	Ptpn2	L	others	2	Pre-L;L
5.65206e-83	1.0875	0.955	0.701	5.48815e-79	Pias2	L	others	5	Diff.ed SPG;Pre-L;L;Z;P
5.66307e-83	1.01398	0.824	0.427	5.49884e-79	Dhps	L	others	2	Pre-L;L
5.96458e-83	1.05699	0.91	0.599	5.79161e-79	Btaf1	L	others	4	Pre-L;L;Z;P
6.81811e-83	1.02342	0.903	0.603	6.62038e-79	Senp2	L	others	4	Pre-L;L;Z;P
1.02764e-82	1.04797	0.948	0.718	9.97836e-79	Larp4	L	others	3	Pre-L;L;Z
3.4665e-82	1.03582	0.936	0.733	3.36598e-78	Rasa1	L	others	2	L;Z
1.25233e-81	1.08793	0.981	0.789	1.21601e-77	Ankrd12	L	others	4	Undiff.ed SPG;Diff.ed SPG;Pre-L;L
5.91994e-81	1.03283	0.884	0.589	5.74827e-77	Adss	L	others	4	Pre-L;L;Z;P
1.11449e-80	1.05141	0.745	0.295	1.08217e-76	Cpeb1	L	others	4	Diff.ed SPG;Pre-L;L;Z
1.40393e-80	1.05079	0.876	0.556	1.36321e-76	Hprt	L	others	2	Pre-L;L
1.86823e-80	1.01462	0.854	0.462	1.81405e-76	Chuk	L	others	3	Diff.ed SPG;Pre-L;L
1.8754e-80	1.06724	0.88	0.504	1.82102e-76	Gm37240	L	others	3	Pre-L;L;Z
3.24968e-80	1.06268	0.94	0.743	3.15544e-76	Ep400	L	others	4	Undiff.ed SPG;Pre-L;L;P
6.39949e-80	1.17882	0.7	0.282	6.2139e-76	Agbl3	L	others	3	L;Z;P
9.58685e-80	1.05961	0.91	0.664	9.30883e-76	Cplane1	L	others	2	Pre-L;L
1.21947e-79	1.02734	0.873	0.546	1.18411e-75	Eif2b3	L	others	2	Pre-L;L
2.64035e-79	1.00015	0.831	0.436	2.56378e-75	Reck	L	others	2	Pre-L;L
2.78083e-79	1.00593	0.933	0.641	2.70019e-75	Emc6	L	others	5	Diff.ed SPG;Pre-L;L;Z;P
4.61809e-79	1.00613	0.963	0.811	4.48417e-75	Cdk13	L	others	2	L;Z
8.61773e-79	1.05138	0.944	0.763	8.36781e-75	Rnf216	L	others	5	Undiff.ed SPG;Diff.ed SPG;Pre-L;L;Z
1.82115e-78	1.01413	0.959	0.788	1.76833e-74	Jarid2	L	others	2	L;Z
2.04514e-78	1.05113	0.903	0.597	1.98583e-74	Kpna3	L	others	3	Pre-L;L;Z
2.37363e-78	1.00394	0.944	0.698	2.3048e-74	Dnajc19	L	others	3	Pre-L;L;Z
3.07062e-78	1.04304	0.899	0.593	2.98157e-74	Ptpn12	L	others	2	Pre-L;L
8.3133e-77	1.05162	0.981	0.834	8.07221e-73	Ccdc88a	L	others	5	Diff.ed SPG;Pre-L;L;Z;P
1.0455e-76	1.07298	0.951	0.718	1.01518e-72	Esyt2	L	others	2	Pre-L;L
4.69765e-76	1.1391	0.929	0.656	4.56142e-72	Zfp407	L	others	4	Undiff.ed SPG;Pre-L;L;Z
6.17702e-76	1.02483	0.933	0.624	5.99789e-72	Maco1	L	others	5	Undiff.ed SPG;Diff.ed SPG;Pre-L;L;Z
3.66728e-75	1.00971	0.787	0.391	3.56093e-71	Cystm1	L	others	2	Pre-L;L
4.83184e-75	1.0059	0.933	0.639	4.69172e-71	Ezh2	L	others	5	Pre-L;L;P;PTM 1;Stroma 1
6.5351e-75	1.09575	0.884	0.567	6.34558e-71	Taf3	L	others	2	Pre-L;L
1.62126e-74	1.01761	0.955	0.725	1.57425e-70	Cdc42se2	L	others	2	Pre-L;L
2.3382e-74	1.08748	0.85	0.556	2.27039e-70	Ercc6l2	L	others	1	L
3.40218e-74	1.01971	0.831	0.469	3.30352e-70	Zfp800	L	others	3	Pre-L;L;Z
2.15032e-73	1.06399	0.985	0.754	2.08796e-69	Siva1	L	others	1	L
3.21834e-73	1.04919	0.828	0.461	3.12501e-69	Lpgat1	L	others	2	Pre-L;L
4.50418e-72	1.01697	0.981	0.753	4.37356e-68	Lrba	L	others	3	Pre-L;L;Sertoli 2
5.769e-72	1.07795	0.944	0.61	5.6017e-68	Garnl3	L	others	3	Pre-L;L;Sertoli 2
2.47926e-71	1.02645	0.85	0.531	2.40736e-67	Gid4	L	others	2	Pre-L;L
6.54401e-71	1.25127	0.948	0.666	6.35424e-67	Magi1	L	others	3	Pre-L;L;Sertoli 2
6.43217e-70	1.1216	0.828	0.506	6.24563e-66	Sik2	L	others	2	Pre-L;L
4.1448e-69	1.0382	0.94	0.698	4.0246e-65	Znrf3	L	others	3	Pre-L;L;Sertoli 2
5.08313e-66	1.01135	0.951	0.83	4.93572e-62	Kif1b	L	others	2	Pre-L;L
2.594e-62	1.01224	0.921	0.692	2.51878e-58	AW554918	L	others	3	L;Z;P
3.21888e-62	1.02525	0.929	0.751	3.12553e-58	Btbd9	L	others	3	Pre-L;L;Z
5.30272e-57	1.03548	0.843	0.55	5.14894e-53	Rfx3	L	others	2	L;Z
6.23805e-57	1.17768	0.929	0.772	6.05715e-53	Smyd3	L	others	3	Undiff.ed SPG;Pre-L;L
2.96188e-56	1.04742	0.858	0.712	2.87599e-52	Rex1bd	L	others	2	Pre-L;L
1.21389e-55	1.14803	0.835	0.494	1.17869e-51	Rad51b	L	others	4	Pre-L;L;PTM 1;Stroma 1
7.0197e-55	1.08111	0.835	0.483	6.81613e-51	Alcam	L	others	5	Pre-L;L;Sertoli 2;PTM 1;PTM 2
1.63598e-44	1.10269	0.906	0.758	1.58854e-40	Kcnq1ot1	L	others	2	Pre-L;L
0	2.19828	0.639	0.041	0	A830018L16Rik	Z	others	2	Z;P
0	1.18946	0.606	0.031	0	Dnah7c	Z	others	2	Z;P
0	1.08351	0.625	0.028	0	Dnah7a	Z	others	2	Z;P
0	1.00754	0.68	0.062	0	Vamp9	Z	others	2	Z;P
0	1.52499	0.903	0.105	0	Zfp541	Z	others	3	L;Z;P
0	1.32168	0.81	0.093	0	Stk33	Z	others	4	Pre-L;L;Z;P
0	1.35223	0.758	0.025	0	Kctd19	Z	others	2	Z;P
0	1.5018	0.755	0.085	0	Elavl3	Z	others	1	Z
0	1.06277	0.71	0.054	0	1700102P08Rik	Z	others	2	Z;P
0	1.15001	0.717	0.04	0	1700020N01Rik	Z	others	2	Z;P
0	1.21932	0.781	0.05	0	4930524B15Rik	Z	others	3	L;Z;P
0	1.51118	0.874	0.123	0	4930469K13Rik	Z	others	3	L;Z;P
0	2.02794	0.948	0.093	0	Rad51ap2	Z	others	3	L;Z;P
0	1.75869	0.918	0.133	0	Trim52	Z	others	3	Pre-L;L;Z
0	1.55349	0.903	0.137	0	Ccdc152	Z	others	3	L;Z;P
0	2.45112	1	0.168	0	Ly6k	Z	others	4	Pre-L;L;Z;P
0	1.3465	0.714	0.043	0	Gml	Z	others	2	Z;P
0	1.13606	0.736	0.047	0	Gml2	Z	others	2	Z;P
0	2.45804	0.993	0.106	0	Meiob	Z	others	3	L;Z;P
0	2.06959	0.967	0.093	0	Tesmin	Z	others	3	L;Z;P
0	1.21133	0.613	0.005	0	Gm50299	Z	others	1	Z
1.68389e-307	1.6204	0.918	0.139	1.63506e-303	Hfm1	Z	others	4	Pre-L;L;Z;P
1.66478e-298	1.00895	0.375	0.019	1.6165e-294	Tafa1	Z	others	1	Z
1.78689e-297	1.09036	0.725	0.083	1.73507e-293	Cntd1	Z	others	2	Z;P
5.84618e-297	1.11278	0.77	0.096	5.67664e-293	Hsf5	Z	others	2	Z;P
6.96811e-281	1.37517	0.881	0.144	6.76603e-277	1700001L05Rik	Z	others	4	Pre-L;L;Z;P
8.23063e-270	2.76938	0.993	0.236	7.99194e-266	Hormad1	Z	others	4	Pre-L;L;Z;P
2.40245e-264	1.03349	0.725	0.093	2.33278e-260	Ybx2	Z	others	2	Z;P
7.42302e-258	1.2531	0.81	0.128	7.20775e-254	Taf7l2	Z	others	4	Pre-L;L;Z;P
7.91889e-258	1.608	0.978	0.177	7.68924e-254	Prss50	Z	others	3	Pre-L;L;Z
8.75543e-256	1.23816	0.836	0.128	8.50153e-252	Spdya	Z	others	4	Pre-L;L;Z;P
8.27778e-254	2.32181	0.989	0.271	8.03773e-250	Rexo5	Z	others	2	Z;P
4.18453e-252	1.45882	0.349	0.019	4.06318e-248	Gm10505	Z	others	2	Z;P
4.66975e-245	1.31736	0.855	0.142	4.53433e-241	BC051142	Z	others	4	Pre-L;L;Z;P
2.46185e-244	1.61102	0.918	0.193	2.39045e-240	Adad1	Z	others	4	Pre-L;L;Z;P
1.69016e-243	2.84727	1	0.281	1.64114e-239	Sycp2	Z	others	4	Pre-L;L;Z;P
1.57076e-241	1.4856	0.926	0.164	1.52521e-237	Hist1h2ba	Z	others	4	Pre-L;L;Z;P
5.51413e-241	1.48843	0.829	0.143	5.35422e-237	Pacrg	Z	others	3	L;Z;P
5.06618e-240	1.50877	0.691	0.1	4.91926e-236	Zfy2	Z	others	1	Z
7.24168e-240	1.52708	0.688	0.095	7.03167e-236	Ccnb3	Z	others	2	L;Z
4.29264e-235	2.15915	0.84	0.163	4.16815e-231	Rsph1	Z	others	2	Z;P
4.76945e-231	2.06354	0.996	0.281	4.63114e-227	Syce3	Z	others	4	Pre-L;L;Z;P
2.13067e-225	3.33015	1	0.349	2.06888e-221	Sycp1	Z	others	5	Diff.ed SPG;Pre-L;L;Z;P
4.21102e-225	1.37299	0.9	0.202	4.08891e-221	Cdkl2	Z	others	4	Pre-L;L;Z;P
2.42515e-224	1.54405	0.903	0.179	2.35482e-220	Rims2	Z	others	4	Pre-L;L;Z;P
1.40733e-220	3.45866	1	0.366	1.36651e-216	Sycp3	Z	others	4	Pre-L;L;Z;P
2.73113e-219	1.71697	0.952	0.263	2.65193e-215	Efcab2	Z	others	3	L;Z;P
7.01142e-218	1.73779	0.892	0.218	6.80809e-214	Gm11837	Z	others	2	Z;P
5.76732e-216	1.30808	0.773	0.137	5.60007e-212	Fbxo47	Z	others	2	L;Z
4.32494e-213	2.02887	0.989	0.302	4.19952e-209	Cox7b2	Z	others	4	Undiff.ed SPG;Pre-L;Z;P
1.94664e-206	1.3222	0.639	0.097	1.89019e-202	Zfy1	Z	others	1	Z
9.86117e-206	2.48996	1	0.324	9.5752e-202	Tex101	Z	others	4	Pre-L;L;Z;P
1.28187e-203	1.48334	0.918	0.217	1.2447e-199	Gm364	Z	others	3	Pre-L;L;Z
2.30372e-203	1.22098	0.862	0.194	2.23691e-199	Spa17	Z	others	2	Z;P
1.00309e-201	1.77151	0.996	0.287	9.74e-198	Stk31	Z	others	5	Undiff.ed SPG;Pre-L;L;Z;P
1.66073e-200	1.57029	0.952	0.239	1.61257e-196	Hormad2	Z	others	4	Pre-L;L;Z;P
1.82857e-198	1.46878	0.97	0.221	1.77554e-194	Meioc	Z	others	5	Diff.ed SPG;Pre-L;L;Z;P
1.77465e-197	1.88209	0.77	0.156	1.72318e-193	Pet2	Z	others	3	Pre-L;L;Z
2.11367e-197	1.41652	0.907	0.219	2.05237e-193	Fmr1nb	Z	others	3	Pre-L;L;Z
8.59014e-197	1.11535	0.651	0.097	8.34102e-193	Spag16	Z	others	2	Z;P
3.73409e-195	1.04982	0.725	0.132	3.6258e-191	Gm10010	Z	others	2	Z;P
7.58486e-195	2.41456	0.996	0.444	7.3649e-191	Nol8	Z	others	3	L;Z;P
5.50395e-194	1.28723	0.918	0.215	5.34434e-190	Dpep3	Z	others	4	Pre-L;L;Z;P
7.99135e-194	2.43259	1	0.366	7.7596e-190	4930447C04Rik	Z	others	5	Diff.ed SPG;Pre-L;L;Z;P
2.22081e-192	1.22236	0.851	0.198	2.15641e-188	Spata33	Z	others	2	Z;P
2.27897e-192	2.20317	0.944	0.333	2.21288e-188	Brdt	Z	others	2	Z;P
2.57351e-190	1.12742	0.788	0.175	2.49888e-186	Urb2	Z	others	2	Z;P
5.73226e-190	1.41053	0.926	0.254	5.56602e-186	Cep126	Z	others	4	Pre-L;L;Z;P
1.27358e-189	1.63711	0.651	0.105	1.23665e-185	Nrxn1	Z	others	2	Z;P
1.65647e-189	1.26411	0.762	0.144	1.60843e-185	Terb1	Z	others	3	Pre-L;L;Z
4.25081e-188	2.79764	0.985	0.429	4.12753e-184	Cenpp	Z	others	6	Undiff.ed SPG;Diff.ed SPG;L;Z;P;Stroma 1
2.60414e-185	1.2726	0.803	0.186	2.52862e-181	4930549G23Rik	Z	others	3	L;Z;P
1.5886e-181	1.44317	0.914	0.284	1.54253e-177	Phf7	Z	others	3	L;Z;P
4.86731e-180	1.5061	0.952	0.269	4.72616e-176	Tex12	Z	others	4	Pre-L;L;Z;P
4.8057e-178	1.80578	0.911	0.29	4.66634e-174	Hspa2	Z	others	2	Z;P
2.98152e-177	1.61382	0.959	0.311	2.89506e-173	Grk4	Z	others	4	Pre-L;L;Z;P
2.86937e-176	1.13363	0.814	0.18	2.78616e-172	Hsf2bp	Z	others	4	Pre-L;L;Z;P
1.75589e-175	1.27499	0.892	0.229	1.70496e-171	Topaz1	Z	others	5	Undiff.ed SPG;Pre-L;L;Z;P
8.92112e-175	1.55584	0.896	0.278	8.66241e-171	Agbl3	Z	others	3	L;Z;P
1.69576e-174	2.19138	0.959	0.316	1.64658e-170	Mov10l1	Z	others	6	Undiff.ed SPG;Diff.ed SPG;Pre-L;L;Z;P
5.79183e-169	2.61757	1	0.941	5.62386e-165	Hspa5	Z	others	4	Pre-L;L;Z;P
4.28289e-167	2.01932	1	0.397	4.15869e-163	Dazl	Z	others	6	Undiff.ed SPG;Diff.ed SPG;Pre-L;L;Z;P
6.60665e-167	1.00105	0.647	0.117	6.41506e-163	Abca16	Z	others	2	Z;P
2.46481e-166	3.30398	0.989	0.652	2.39333e-162	Setx	Z	others	3	L;Z;P
5.29879e-166	1.72789	0.985	0.475	5.14513e-162	Fam216a	Z	others	2	Z;P
5.57091e-166	1.05469	0.814	0.198	5.40936e-162	Mybl1	Z	others	3	L;Z;P
4.42773e-164	1.36001	0.87	0.238	4.29932e-160	Tsga10	Z	others	4	Pre-L;L;Z;P
2.67558e-163	2.20337	1	0.943	2.59799e-159	Calr	Z	others	3	L;Z;P
2.7349e-163	1.52941	0.914	0.297	2.65559e-159	Piwil2	Z	others	4	Undiff.ed SPG;Pre-L;Z;P
5.02468e-163	1.03478	0.766	0.18	4.87896e-159	Cep83os	Z	others	2	Z;P
7.45681e-163	1.54709	0.929	0.305	7.24057e-159	Ube2t	Z	others	4	Pre-L;L;Z;P
9.4631e-160	1.41515	0.918	0.325	9.18867e-156	Mdc1	Z	others	4	Pre-L;L;Z;P
8.83594e-159	1.5742	0.963	0.303	8.5797e-155	Ankrd31	Z	others	6	Undiff.ed SPG;Diff.ed SPG;Pre-L;L;Z;P
1.02062e-158	1.35467	0.929	0.358	9.91024e-155	Nphp1	Z	others	2	Z;P
4.27122e-158	1.71968	0.993	0.365	4.14735e-154	Rnf17	Z	others	6	Undiff.ed SPG;Diff.ed SPG;Pre-L;L;Z;P
2.49182e-157	1.0098	0.777	0.183	2.41955e-153	Ccdc92	Z	others	3	L;Z;P
2.55372e-157	2.09908	1	0.798	2.47966e-153	Ube2s	Z	others	4	Diff.ed SPG;L;Z;P
4.81952e-157	1.94506	0.996	0.58	4.67975e-153	Atr	Z	others	4	Pre-L;L;Z;P
2.89857e-156	2.19597	1	0.957	2.81451e-152	Hsp90aa1	Z	others	6	Undiff.ed SPG;Diff.ed SPG;Pre-L;L;Z;P
3.31865e-156	1.5149	0.937	0.302	3.22241e-152	Bub1	Z	others	5	Diff.ed SPG;Pre-L;L;Z;P
6.33235e-155	2.13638	0.985	0.519	6.14871e-151	Cep112	Z	others	4	Pre-L;L;Z;P
6.74596e-155	1.34023	0.903	0.272	6.55033e-151	Poln	Z	others	4	Pre-L;L;Z;P
1.44201e-154	1.24836	0.762	0.182	1.40019e-150	Meig1	Z	others	2	Z;P
1.44592e-151	1.89559	0.993	0.327	1.40399e-147	Smc1b	Z	others	5	Diff.ed SPG;Pre-L;L;Z;P
5.65083e-151	1.6925	0.996	0.662	5.48695e-147	Emc7	Z	others	3	Pre-L;L;Z
1.18961e-150	1.05868	0.747	0.181	1.15511e-146	Psma8	Z	others	2	Z;P
2.79713e-150	2.01641	1	0.633	2.71601e-146	Smc4	Z	others	6	Diff.ed SPG;Pre-L;L;Z;P;Stroma 1
5.18026e-150	1.03292	0.781	0.212	5.03004e-146	Morn2	Z	others	2	Z;P
1.5945e-149	2.07594	1	0.823	1.54826e-145	Strbp	Z	others	5	Diff.ed SPG;Pre-L;L;Z;P
4.1049e-149	1.02419	0.807	0.203	3.98586e-145	Inca1	Z	others	4	Pre-L;L;Z;P
1.70391e-148	1.92049	0.993	0.493	1.65449e-144	Cks2	Z	others	4	Z;P;PTM 1;Stroma 1
1.85115e-148	1.83469	0.993	0.769	1.79746e-144	Ndufa1	Z	others	4	Pre-L;L;Z;P
2.11182e-148	1.67616	0.97	0.452	2.05057e-144	Cep290	Z	others	4	Pre-L;L;Z;P
7.05939e-148	1.16108	0.792	0.192	6.85466e-144	4930467D21Rik	Z	others	4	Undiff.ed SPG;Pre-L;Z;P
1.32719e-147	1.39717	0.922	0.303	1.2887e-143	Mael	Z	others	6	Undiff.ed SPG;Diff.ed SPG;Pre-L;L;Z;P
5.55446e-147	1.70333	0.993	0.537	5.39338e-143	Iqcb1	Z	others	4	Pre-L;L;Z;P
1.77844e-146	1.64758	0.996	0.531	1.72686e-142	Tex30	Z	others	5	Diff.ed SPG;Pre-L;L;Z;P
6.84561e-146	1.47743	0.941	0.422	6.64709e-142	Trmt10a	Z	others	3	L;Z;P
6.80457e-145	1.2356	0.888	0.318	6.60724e-141	Nemp1	Z	others	3	L;Z;P
1.33276e-144	1.19581	0.848	0.258	1.29411e-140	Ncapg	Z	others	4	Pre-L;L;Z;P
3.95948e-144	1.53041	0.937	0.342	3.84465e-140	4732471J01Rik	Z	others	4	Pre-L;L;Z;P
4.22117e-143	1.70712	1	0.947	4.09875e-139	Pabpc1	Z	others	2	Z;P
1.97552e-139	1.72985	0.967	0.369	1.91823e-135	Hpse2	Z	others	5	Undiff.ed SPG;Pre-L;L;Z;P
3.13358e-139	1.13258	0.784	0.212	3.0427e-135	Tdrd12	Z	others	4	Undiff.ed SPG;Pre-L;Z;P
7.39578e-139	1.2867	0.874	0.306	7.1813e-135	1700012D14Rik	Z	others	3	L;Z;P
1.16768e-138	1.45055	0.896	0.283	1.13381e-134	Dmc1	Z	others	4	Diff.ed SPG;Pre-L;L;Z
3.69253e-136	1.43289	0.989	0.757	3.58545e-132	Naa15	Z	others	3	L;Z;P
4.71609e-136	1.30777	0.933	0.317	4.57933e-132	Boll	Z	others	5	Diff.ed SPG;Pre-L;L;Z;P
2.05622e-135	1.25281	0.959	0.406	1.99659e-131	Creld2	Z	others	5	Diff.ed SPG;Pre-L;L;Z;P
4.82895e-135	1.01802	0.773	0.205	4.68891e-131	Asz1	Z	others	3	Undiff.ed SPG;Z;P
5.9411e-135	1.2029	0.929	0.417	5.76881e-131	Itgb3bp	Z	others	3	L;Z;P
1.38195e-134	1.25445	0.888	0.349	1.34187e-130	Hectd2	Z	others	4	Pre-L;L;Z;P
2.1353e-133	1.06476	0.639	0.139	2.07338e-129	Stpg2	Z	others	2	Z;P
2.76311e-133	1.47159	0.952	0.518	2.68298e-129	Cfap36	Z	others	2	Z;P
3.48158e-132	1.41055	1	0.864	3.38061e-128	Manf	Z	others	3	L;Z;Sertoli 2
7.65777e-132	1.53147	0.963	0.496	7.43569e-128	H2-D1	Z	others	4	Pre-L;L;Z;Mφ&ECs
4.56211e-131	1.21061	0.743	0.223	4.42981e-127	Mnd1	Z	others	2	Z;P
5.71516e-131	1.30542	0.881	0.326	5.54942e-127	Ccdc18	Z	others	4	Pre-L;L;Z;P
8.47633e-131	1.18418	0.885	0.358	8.23052e-127	Cep70	Z	others	2	Z;P
2.05331e-130	1.01383	0.74	0.197	1.99376e-126	Catspere2	Z	others	3	Pre-L;L;Z
2.50445e-130	1.44736	0.989	0.654	2.43182e-126	Dnajc3	Z	others	4	Pre-L;L;Z;P
2.9077e-129	1.09824	0.937	0.294	2.82337e-125	Rbmxl2	Z	others	6	Undiff.ed SPG;Diff.ed SPG;Pre-L;L;Z;P
2.43346e-128	1.46141	0.959	0.564	2.36289e-124	Diablo	Z	others	2	Z;P
2.48124e-128	1.2394	0.9	0.359	2.40928e-124	Spata1	Z	others	4	Pre-L;L;Z;P
3.87972e-128	1.34601	0.896	0.36	3.76721e-124	Pcbp3	Z	others	4	Pre-L;L;Z;P
8.17621e-128	1.36525	0.97	0.602	7.9391e-124	Senp2	Z	others	4	Pre-L;L;Z;P
2.1485e-127	1.22891	1	0.985	2.0862e-123	Gng5	Z	others	5	Diff.ed SPG;Pre-L;L;Z;P
3.4917e-127	1.41903	0.985	0.566	3.39044e-123	Cep83	Z	others	5	Diff.ed SPG;Pre-L;L;Z;P
3.77206e-127	1.30147	0.978	0.663	3.66267e-123	Lamtor5	Z	others	2	Z;P
8.55363e-127	1.26971	0.952	0.389	8.30557e-123	Rbm46	Z	others	5	Diff.ed SPG;Pre-L;L;Z;P
2.81316e-126	1.31988	0.97	0.59	2.73158e-122	Erlec1	Z	others	2	Z;P
5.40093e-125	1.32696	0.892	0.354	5.24431e-121	Ccdc73	Z	others	4	Pre-L;L;Z;P
2.89296e-124	1.39449	0.993	0.698	2.80907e-120	Ints6	Z	others	4	Pre-L;L;Z;P
3.05306e-124	1.49287	0.989	0.903	2.96452e-120	Swi5	Z	others	3	L;Z;P
1.95561e-123	1.13111	0.822	0.257	1.89889e-119	Cdc20	Z	others	5	Diff.ed SPG;Z;P;PTM 1;Stroma 1
3.61883e-123	1.10773	0.866	0.354	3.51389e-119	Smim8	Z	others	2	Z;P
9.59032e-123	1.65432	0.918	0.353	9.31221e-119	Scml2	Z	others	5	Undiff.ed SPG;Diff.ed SPG;Pre-L;L;Z
1.50656e-122	1.16191	0.896	0.367	1.46287e-118	Ythdc2	Z	others	4	Pre-L;L;Z;P
2.01392e-122	1.70899	0.985	0.759	1.95551e-118	Arl6ip1	Z	others	5	Diff.ed SPG;Z;P;Sertoli 2;Stroma 1
8.43951e-122	1.06053	0.896	0.296	8.19477e-118	Knl1	Z	others	6	Diff.ed SPG;L;Z;P;PTM 1;Stroma 1
1.98003e-121	1.08474	0.747	0.206	1.92261e-117	Usp9y	Z	others	3	Undiff.ed SPG;L;Z
2.16899e-121	1.1386	0.859	0.351	2.10609e-117	Sugp2	Z	others	2	Z;P
8.74326e-121	1.28867	0.996	0.758	8.4897e-117	Polr2k	Z	others	4	Pre-L;L;Z;P
1.89461e-119	1.18662	1	0.959	1.83967e-115	Rps27l	Z	others	3	L;Z;P
3.74363e-119	1.29498	0.978	0.799	3.63506e-115	Rb1cc1	Z	others	3	L;Z;P
4.45792e-119	1.23912	0.996	0.848	4.32864e-115	Tcp1	Z	others	3	Undiff.ed SPG;Z;P
2.10013e-118	1.03803	0.903	0.349	2.03922e-114	Dtl	Z	others	4	Pre-L;L;Z;P
2.37014e-118	1.24219	0.944	0.446	2.30141e-114	Hspa4l	Z	others	4	Pre-L;L;Z;P
4.8885e-118	1.50151	0.911	0.46	4.74673e-114	Zfp654	Z	others	3	L;Z;P
1.60606e-117	1.22708	0.922	0.42	1.55948e-113	Cep85	Z	others	5	Diff.ed SPG;Pre-L;L;Z;P
3.03919e-117	1.31874	0.959	0.62	2.95105e-113	Tmx4	Z	others	3	Pre-L;L;Z
1.11303e-116	1.06645	0.911	0.307	1.08075e-112	Stag3	Z	others	5	Diff.ed SPG;Pre-L;L;Z;P
1.21545e-114	1.10998	0.807	0.297	1.1802e-110	Ccdc62	Z	others	2	Z;P
1.04375e-113	1.23178	0.996	0.94	1.01348e-109	Sub1	Z	others	6	Undiff.ed SPG;Diff.ed SPG;Pre-L;L;Z;P
1.61613e-113	1.38468	0.981	0.837	1.56926e-109	Pdia6	Z	others	2	Z;P
1.687e-113	1.16349	0.948	0.328	1.63808e-109	Ddx4	Z	others	6	Undiff.ed SPG;Diff.ed SPG;Pre-L;L;Z;P
7.35682e-113	1.11762	0.989	0.951	7.14347e-109	Pcbp2	Z	others	3	L;Z;P
1.4617e-112	1.20644	0.948	0.571	1.41931e-108	Larp7	Z	others	3	L;Z;P
2.51476e-112	1.15312	1	0.963	2.44183e-108	Dynll1	Z	others	2	Z;P
3.06234e-112	1.06172	0.732	0.215	2.97353e-108	Tdrd9	Z	others	3	Undiff.ed SPG;Z;P
1.67904e-111	1.39284	0.996	0.423	1.63034e-107	Top2a	Z	others	7	Diff.ed SPG;Pre-L;L;Z;P;PTM 1;Stroma 1
2.61329e-110	1.01758	0.81	0.312	2.53751e-106	Odf2l	Z	others	3	L;Z;P
3.48489e-109	1.263	0.993	0.759	3.38382e-105	9930021J03Rik	Z	others	4	Diff.ed SPG;Pre-L;L;Z
2.82418e-108	1.07995	0.929	0.516	2.74228e-104	Atp6v1h	Z	others	3	L;Z;P
1.4343e-107	1.12227	1	0.958	1.3927e-103	Luc7l2	Z	others	3	Pre-L;L;Z
4.60508e-107	1.29522	0.967	0.781	4.47153e-103	Sltm	Z	others	2	Z;P
7.90399e-107	1.11538	0.918	0.313	7.67478e-103	Rpl39l	Z	others	3	Undiff.ed SPG;Z;P
2.55567e-106	1.15423	0.978	0.73	2.48155e-102	Zranb1	Z	others	2	L;Z
2.77521e-106	1.18967	0.941	0.553	2.69473e-102	1110051M20Rik	Z	others	2	Z;P
3.66727e-106	1.0913	0.963	0.391	3.56092e-102	Pcgf5	Z	others	5	Undiff.ed SPG;Diff.ed SPG;Pre-L;Z;P
3.83385e-106	1.36623	0.978	0.855	3.72266e-102	Mllt10	Z	others	4	Pre-L;L;Z;P
4.69528e-106	1.07928	0.859	0.384	4.55912e-102	Tbc1d1	Z	others	2	Z;P
6.20437e-106	1.22088	0.974	0.614	6.02445e-102	Dnajc21	Z	others	5	Diff.ed SPG;Pre-L;L;Z;P
7.70345e-106	1.18427	0.9	0.462	7.48005e-102	Fgfr1op	Z	others	2	Z;P
8.52394e-106	1.19347	0.978	0.743	8.27674e-102	Mrpl20	Z	others	3	L;Z;P
4.4434e-105	1.11513	0.888	0.414	4.31454e-101	Ccdc191	Z	others	4	Undiff.ed SPG;L;Z;P
1.06229e-104	1.45532	0.963	0.749	1.03148e-100	Atp6v0b	Z	others	2	Z;P
3.52276e-104	1.06221	0.788	0.253	3.4206e-100	Zcwpw2	Z	others	3	Pre-L;L;Z
4.44806e-104	1.1476	0.87	0.386	4.31907e-100	Lin52	Z	others	3	L;Z;P
8.80691e-104	1.09902	0.963	0.466	8.55151e-100	Larp1b	Z	others	5	Pre-L;L;Z;P;Sertoli 2
5.39117e-103	1.15525	0.955	0.722	5.23482e-99	Tardbp	Z	others	2	Z;P
6.98729e-103	1.11194	0.963	0.547	6.78466e-99	Topbp1	Z	others	5	Diff.ed SPG;Pre-L;L;Z;P
2.47765e-102	1.02361	0.896	0.454	2.4058e-98	BC004004	Z	others	2	L;Z
3.21632e-101	1.02785	0.803	0.319	3.12305e-97	Zfp438	Z	others	2	L;Z
3.34197e-101	1.05044	0.989	0.893	3.24505e-97	Tomm7	Z	others	2	Z;P
3.01515e-100	1.02865	0.881	0.394	2.92771e-96	Ddx39	Z	others	3	Diff.ed SPG;Z;P
3.66339e-100	1.03823	0.993	0.833	3.55715e-96	Chic2	Z	others	2	Z;P
6.36284e-99	1.24477	0.788	0.326	6.17832e-95	Gm16599	Z	others	2	Z;P
1.72839e-98	1.25327	0.967	0.48	1.67826e-94	Syce2	Z	others	4	Diff.ed SPG;Pre-L;L;Z
3.99272e-98	1.11131	0.967	0.701	3.87693e-94	Pias2	Z	others	5	Diff.ed SPG;Pre-L;L;Z;P
5.57737e-98	1.08797	0.97	0.75	5.41563e-94	Hnrnph3	Z	others	4	Pre-L;L;Z;P
9.01039e-98	1.15122	0.989	0.915	8.74909e-94	Pcm1	Z	others	3	L;Z;P
9.85931e-98	1.11884	0.918	0.548	9.57339e-94	Klhl7	Z	others	2	Z;P
3.27332e-97	1.42854	1	0.769	3.17839e-93	Hmgb2	Z	others	7	Diff.ed SPG;Pre-L;L;Z;P;PTM 1;Stroma 1
5.31773e-97	1.28153	0.996	0.701	5.16351e-93	Tubb4b	Z	others	4	Diff.ed SPG;Z;P;Stroma 1
6.34801e-97	1.09092	0.959	0.605	6.16392e-93	Lsm2	Z	others	5	Undiff.ed SPG;Diff.ed SPG;L;Z;P
8.09265e-97	1.08062	0.967	0.68	7.85796e-93	Immp1l	Z	others	3	L;Z;P
2.70084e-96	1.171	0.918	0.533	2.62252e-92	Pole4	Z	others	2	L;Z
5.46905e-96	1.25754	0.97	0.787	5.31044e-92	Mbtd1	Z	others	2	Z;P
1.02192e-95	1.10192	0.933	0.573	9.92283e-92	Fnip1	Z	others	4	Pre-L;L;Z;P
5.1288e-95	1.04079	0.859	0.415	4.98007e-91	Phtf1	Z	others	4	Pre-L;L;Z;P
7.52493e-95	1.0643	0.996	0.835	7.30671e-91	Smdt1	Z	others	4	Pre-L;L;Z;P
1.42133e-94	1.13494	0.911	0.548	1.38011e-90	Tmbim4	Z	others	2	Z;P
1.4662e-94	1.09442	0.981	0.815	1.42368e-90	Ccar1	Z	others	2	Z;P
2.82854e-94	1.31563	0.848	0.327	2.74651e-90	Agbl4	Z	others	4	Pre-L;L;Z;P
4.02437e-94	1.07378	0.989	0.854	3.90766e-90	Eif5	Z	others	5	Diff.ed SPG;Pre-L;L;Z;P
5.51582e-94	1.09893	0.974	0.72	5.35586e-90	Gbf1	Z	others	3	Pre-L;L;Z
1.11075e-93	1.0448	0.963	0.797	1.07854e-89	Dpm1	Z	others	1	Z
1.42065e-93	1.07479	0.877	0.516	1.37945e-89	Churc1	Z	others	2	Z;P
3.21181e-93	1.04681	0.896	0.533	3.11867e-89	Saraf	Z	others	1	Z
7.7033e-93	1.14135	0.959	0.734	7.4799e-89	4932438A13Rik	Z	others	4	Pre-L;L;Z;P
1.88487e-92	1.00615	0.874	0.485	1.83021e-88	Clptm1l	Z	others	2	Z;P
9.1409e-92	1.11773	0.833	0.435	8.87581e-88	Glt8d1	Z	others	2	Z;P
3.47065e-91	1.21695	0.97	0.885	3.37e-87	Kdm5b	Z	others	2	Z;P
3.38048e-90	1.03439	0.892	0.521	3.28245e-86	Pex13	Z	others	2	Z;P
4.71893e-90	1.29589	0.963	0.723	4.58208e-86	Taf15	Z	others	3	Pre-L;L;Z
5.36192e-90	1.01296	0.933	0.588	5.20642e-86	Adss	Z	others	4	Pre-L;L;Z;P
6.31076e-90	1.00059	0.985	0.831	6.12775e-86	Sh3glb1	Z	others	3	Z;P;Mφ&ECs
1.12387e-89	1.27183	0.881	0.336	1.09128e-85	Taf7l	Z	others	5	Undiff.ed SPG;Diff.ed SPG;Pre-L;L;Z
2.56555e-89	1.02735	0.855	0.442	2.49115e-85	Lnpk	Z	others	3	Pre-L;L;Z
3.14073e-89	1.00139	0.937	0.637	3.04964e-85	Tomm70a	Z	others	2	Z;P
2.49252e-88	1.03065	1	0.826	2.42023e-84	Supt16	Z	others	6	Undiff.ed SPG;Diff.ed SPG;Pre-L;L;Z;P
4.45073e-88	1.13725	1	0.971	4.32166e-84	Calm2	Z	others	2	Z;P
9.63204e-88	1.0543	0.944	0.61	9.35271e-84	Zfp318	Z	others	5	Undiff.ed SPG;Pre-L;L;Z;P
1.06549e-87	1.01906	0.952	0.66	1.03459e-83	Cnih4	Z	others	2	L;Z
8.24446e-87	1.01635	0.907	0.568	8.00537e-83	Cript	Z	others	2	L;Z
1.78325e-86	1.09975	0.929	0.621	1.73154e-82	Npm3	Z	others	4	Diff.ed SPG;Pre-L;Z;P
2.57548e-86	1.09444	0.911	0.538	2.50079e-82	Zdbf2	Z	others	1	Z
3.02896e-86	1.0145	0.911	0.512	2.94112e-82	Cep295	Z	others	3	L;Z;P
1.47057e-85	1.06893	0.948	0.802	1.42793e-81	Usp47	Z	others	2	L;Z
1.52802e-85	1.04689	0.792	0.385	1.48371e-81	Zc3h7a	Z	others	2	Z;P
4.62756e-84	1.19332	0.929	0.605	4.49336e-80	Pigp	Z	others	3	Pre-L;L;Z
3.81678e-83	1.20232	0.978	0.689	3.70609e-79	Rabgap1l	Z	others	4	Diff.ed SPG;Pre-L;L;Z
9.52397e-81	1.11794	0.851	0.527	9.24777e-77	Ppp1r11	Z	others	2	Z;P
3.39972e-80	1.00402	0.959	0.666	3.30113e-76	Copg2	Z	others	2	Z;P
4.48108e-80	1.09279	0.963	0.811	4.35113e-76	Cdk13	Z	others	2	L;Z
1.00792e-77	1.02445	0.963	0.762	9.78691e-74	Fyttd1	Z	others	2	Z;P
1.50561e-76	1.12923	0.866	0.418	1.46195e-72	Pbx3	Z	others	4	Pre-L;L;Z;Stroma 1
3.73306e-75	1.04933	0.948	0.695	3.6248e-71	Tcf20	Z	others	3	Pre-L;L;Z
4.87065e-75	1.04737	0.985	0.834	4.7294e-71	Myo9a	Z	others	3	Pre-L;L;Z
8.36581e-75	1.1142	0.963	0.82	8.12321e-71	Tbc1d5	Z	others	3	L;Z;P
1.49644e-73	1.10358	0.896	0.606	1.45304e-69	Cwc27	Z	others	2	L;Z
2.40759e-73	1.0991	0.848	0.357	2.33777e-69	Zcwpw1	Z	others	4	Diff.ed SPG;Pre-L;L;Z
6.3791e-73	1.09882	0.881	0.536	6.19411e-69	H2afx	Z	others	5	L;Z;P;PTM 1;Stroma 1
7.637e-71	1.02939	0.881	0.59	7.41553e-67	Ulk2	Z	others	2	Z;P
1.5026e-67	1.49174	0.881	0.662	1.45902e-63	Fmr1	Z	others	3	Pre-L;L;Z
1.44344e-66	1.08627	0.944	0.622	1.40158e-62	Gtdc1	Z	others	4	Diff.ed SPG;Pre-L;L;Z
2.40513e-60	1.16212	0.74	0.3	2.33538e-56	Usp26	Z	others	5	Undiff.ed SPG;Diff.ed SPG;Pre-L;L;Z
3.31474e-56	1.04191	0.866	0.515	3.21862e-52	Brca2	Z	others	4	Diff.ed SPG;Pre-L;L;Z
0	1.7548	0.961	0.069	0	4931428L18Rik	P	others	1	P
0	2.57599	0.985	0.028	0	Dnah7c	P	others	2	Z;P
0	1.40337	0.941	0.041	0	1700019A02Rik	P	others	1	P
0	2.60531	0.995	0.025	0	Dnah7a	P	others	2	Z;P
0	1.14383	0.854	0.011	0	Flacc1	P	others	1	P
0	3.30724	0.995	0.094	0	Spag16	P	others	2	Z;P
0	2.00259	0.985	0.115	0	Dnah14	P	others	3	Undiff.ed SPG;Z;P
0	1.09947	0.834	0.015	0	Armc3	P	others	1	P
0	1.78349	0.951	0.025	0	Morn5	P	others	2	Z;P
0	2.04947	0.966	0.018	0	Fsip2	P	others	2	Z;P
0	1.15231	0.863	0.04	0	Agbl2	P	others	1	P
0	1.23527	0.839	0.003	0	Gm13817	P	others	1	P
0	1.18657	0.771	0.002	0	4930430A15Rik	P	others	1	P
0	1.91649	0.961	0.04	0	AA467197	P	others	1	P
0	1.84531	0.873	0.005	0	Gm14244	P	others	1	P
0	1.17762	0.59	0.004	0	1700026D11Rik	P	others	1	P
0	1.37008	0.917	0.009	0	Gm14152	P	others	1	P
0	2.28513	0.99	0.137	0	Wfdc15a	P	others	2	Z;P
0	1.26534	0.917	0.108	0	Tcea2	P	others	1	P
0	4.35401	1	0.044	0	Fabp9	P	others	2	Z;P
0	1.48172	0.859	0.014	0	Spata16	P	others	1	P
0	1.78929	0.961	0.121	0	Ccdc39	P	others	1	P
0	1.69711	0.966	0.1	0	Cetn4	P	others	2	Z;P
0	1.26599	0.927	0.038	0	Riiad1	P	others	1	P
0	2.14621	0.966	0.026	0	Spag17	P	others	1	P
0	1.71809	0.883	0.004	0	1700006A11Rik	P	others	1	P
0	1.66885	0.971	0.062	0	Pdha2	P	others	2	Z;P
0	1.09791	0.776	0.018	0	Cfap206	P	others	1	P
0	1.03605	0.863	0.043	0	Dnaic1	P	others	2	Z;P
0	1.19293	0.6	0.006	0	Gm12648	P	others	1	P
0	1.33081	0.941	0.019	0	Ube2u	P	others	2	Z;P
0	1.43907	0.946	0.015	0	1700029M20Rik	P	others	1	P
0	1.20237	0.888	0.071	0	Cfap74	P	others	1	P
0	1.2211	0.907	0.075	0	Cfap69	P	others	2	Z;P
0	1.71546	0.976	0.131	0	Rnf32	P	others	2	Z;P
0	2.60789	1	0.023	0	Pdcl2	P	others	1	P
0	1.62631	0.902	0.092	0	Cfap299	P	others	1	P
0	1.5266	0.941	0.023	0	Ccdc60	P	others	1	P
0	2.54119	0.99	0.056	0	Piwil1	P	others	1	P
0	1.66217	0.649	0.007	0	Rbakdn	P	others	1	P
0	1.71622	0.859	0.002	0	Gm21221	P	others	1	P
0	1.27716	0.844	0.002	0	1700009C05Rik	P	others	1	P
0	1.01613	0.561	0.021	0	Prok2	P	others	1	P
0	1.21371	0.785	0.004	0	4922502D21Rik	P	others	1	P
0	1.20217	0.863	0.029	0	Lypd10	P	others	1	P
0	1.41114	0.932	0.005	0	Lypd11	P	others	1	P
0	1.3031	0.839	0.019	0	Lypd4	P	others	1	P
0	1.54644	0.966	0.089	0	Dmrtc2	P	others	3	L;Z;P
0	1.11916	0.868	0.016	0	Catsperg2	P	others	1	P
0	1.29444	0.937	0.092	0	Ccdc155	P	others	2	L;P
0	2.3548	0.971	0.046	0	Dkkl1	P	others	1	P
0	2.05223	0.98	0.091	0	Syngr4	P	others	3	L;Z;P
0	3.96325	1	0.053	0	Ldhc	P	others	2	Z;P
0	1.49651	0.956	0.022	0	Cers3	P	others	1	P
0	2.09533	0.898	0.002	0	Gm10619	P	others	1	P
0	2.01026	0.898	0.006	0	Gm21269	P	others	1	P
0	1.13191	0.898	0.067	0	Wdr93	P	others	1	P
0	2.10389	0.985	0.094	0	Stk33	P	others	4	Pre-L;L;Z;P
0	1.2873	0.863	0.005	0	4933440M02Rik	P	others	1	P
0	1.31367	0.912	0.061	0	Fank1	P	others	1	P
0	1.80055	0.976	0.01	0	Spata4	P	others	1	P
0	1.27089	0.946	0.019	0	Tktl2	P	others	2	Z;P
0	1.65916	0.961	0.116	0	Pbx4	P	others	2	Z;P
0	2.75858	0.985	0.062	0	Clgn	P	others	2	Z;P
0	1.7754	0.995	0.025	0	Kctd19	P	others	2	Z;P
0	1.06019	0.78	0.011	0	Dynlrb2	P	others	1	P
0	1.00425	0.81	0.058	0	Dnaaf1	P	others	1	P
0	1.05503	0.546	0.006	0	4930568E12Rik	P	others	1	P
0	1.47244	0.883	0.006	0	1700012B09Rik	P	others	1	P
0	1.25063	0.551	0.004	0	Cyp19a1	P	others	1	P
0	1.32936	0.878	0.009	0	Zmynd10	P	others	1	P
0	2.49449	0.995	0.053	0	1700102P08Rik	P	others	2	Z;P
0	1.13228	0.859	0.006	0	4930598N05Rik	P	others	1	P
0	2.33205	0.912	0.008	0	4930444F02Rik	P	others	1	P
0	1.85657	0.995	0.039	0	1700020N01Rik	P	others	2	Z;P
0	2.09203	0.966	0.044	0	Smim24	P	others	1	P
0	1.14427	0.805	0.014	0	4930463O16Rik	P	others	1	P
0	1.41983	0.912	0.05	0	Lrriq1	P	others	1	P
0	1.42185	0.678	0.021	0	Lin7a	P	others	1	P
0	1.7473	0.971	0.037	0	Glipr1l2	P	others	2	Z;P
0	1.7134	0.98	0.129	0	Taf7l2	P	others	4	Pre-L;L;Z;P
0	2.02219	0.966	0.044	0	1700006J14Rik	P	others	1	P
0	2.49421	1	0.053	0	Ankrd36	P	others	2	Z;P
0	1.26161	0.922	0.051	0	4930524B15Rik	P	others	3	L;Z;P
0	2.30908	1	0.124	0	4930469K13Rik	P	others	3	L;Z;P
0	2.63463	0.985	0.092	0	Ybx2	P	others	2	Z;P
0	1.27379	0.893	0.015	0	Tekt1	P	others	1	P
0	2.18694	0.995	0.096	0	Hsf5	P	others	2	Z;P
0	1.14722	0.863	0.021	0	Lrrc46	P	others	1	P
0	2.2101	0.995	0.082	0	Cntd1	P	others	2	Z;P
0	1.02899	0.776	0.015	0	March10	P	others	1	P
0	1.76762	0.98	0.087	0	Tcam1	P	others	1	P
0	1.53575	0.849	0.011	0	Ptchd3	P	others	1	P
0	1.54546	0.922	0.106	0	Gm32828	P	others	3	Undiff.ed SPG;Z;P
0	1.0642	0.859	0.085	0	Rtn1	P	others	1	P
0	1.51615	0.688	0.012	0	Catsperb	P	others	1	P
0	4.05653	0.995	0.131	0	Cox8c	P	others	2	Z;P
0	1.09317	0.82	0.043	0	Hist1h1t	P	others	1	P
0	2.10458	0.976	0.036	0	Gm2762	P	others	2	Z;P
0	1.34542	0.766	0.027	0	Gm34585	P	others	1	P
0	3.02981	0.966	0.062	0	AC163638.2	P	others	1	P
0	1.91409	0.956	0.128	0	Ptpn20	P	others	2	Z;P
0	1.97834	0.971	0.043	0	Adam2	P	others	1	P
0	3.03901	0.985	0.138	0	Ropn1l	P	others	2	Z;P
0	1.14971	0.717	0.002	0	Gm36617	P	others	1	P
0	1.03445	0.868	0.038	0	Lrrc6	P	others	1	P
0	1.48909	0.912	0.007	0	Mroh4	P	others	1	P
0	2.70126	1	0.042	0	Gml	P	others	2	Z;P
0	2.37405	1	0.047	0	Gml2	P	others	2	Z;P
0	1.7949	0.917	0.012	0	Elfn2	P	others	1	P
0	1.32377	0.878	0.035	0	1700029P11Rik	P	others	1	P
0	1.57267	0.883	0.015	0	Gm20621	P	others	1	P
0	1.0359	0.854	0.021	0	4930509G22Rik	P	others	1	P
0	1.25853	0.624	0.002	0	4930414F18Rik	P	others	1	P
0	1.44909	0.878	0.037	0	Spag6l	P	others	1	P
0	1.79778	0.883	0.012	0	Ldhal6b	P	others	1	P
0	1.42006	0.937	0.056	0	1700010I14Rik	P	others	1	P
0	1.90586	0.985	0.111	0	Meiob	P	others	3	L;Z;P
0	2.60196	1	0.011	0	Gm10505	P	others	2	Z;P
0	2.10508	0.99	0.01	0	Gm49794	P	others	2	Z;P
0	1.64275	0.878	0.06	0	1700097N02Rik	P	others	1	P
0	1.1146	0.873	0.004	0	Morc2b	P	others	1	P
0	1.81387	0.902	0.013	0	Crisp2	P	others	1	P
0	1.83519	0.937	0.007	0	1700008K24Rik	P	others	1	P
0	1.91609	0.937	0.104	0	Nrxn1	P	others	2	Z;P
0	1.46752	0.756	0.013	0	Cetn1	P	others	1	P
0	1.06229	0.771	0.02	0	4930588A03Rik	P	others	1	P
0	2.67136	0.985	0.019	0	Ccdc192	P	others	1	P
0	1.1592	0.605	0.002	0	Gm50166	P	others	1	P
0	1.25987	0.922	0.103	0	Katnal2	P	others	2	Z;P
0	2.71019	1	0.097	0	Tesmin	P	others	3	L;Z;P
2.36331e-307	2.15865	0.99	0.15	2.29478e-303	Fam229b	P	others	2	Z;P
3.64792e-307	1.04892	0.883	0.1	3.54213e-303	Ak7	P	others	1	P
3.82811e-307	1.27206	0.941	0.115	3.71709e-303	Abca16	P	others	2	Z;P
3.88483e-307	2.16255	0.995	0.144	3.77217e-303	Pacrg	P	others	3	L;Z;P
5.43678e-307	2.14359	0.971	0.138	5.27911e-303	Pde1c	P	others	1	P
3.35827e-304	1.15729	0.893	0.107	3.26088e-300	Tkfc	P	others	1	P
1.21978e-300	1.3821	0.971	0.136	1.18441e-296	Zbtb32	P	others	1	P
4.02142e-300	4.69908	1	0.164	3.9048e-296	Rsph1	P	others	2	Z;P
1.38239e-297	1.42428	0.961	0.135	1.3423e-293	Rpl10l	P	others	1	P
2.65674e-294	1.49272	0.98	0.129	2.57969e-290	Spdya	P	others	4	Pre-L;L;Z;P
4.17723e-294	1.56886	0.98	0.144	4.05609e-290	Bbof1	P	others	2	Z;P
1.58539e-292	1.26049	0.829	0.092	1.53941e-288	2700054A10Rik	P	others	1	P
9.89605e-284	1.02015	0.883	0.108	9.60906e-280	Gsto2	P	others	1	P
4.79996e-283	1.57227	0.98	0.155	4.66076e-279	Gm10069	P	others	2	Z;P
1.93679e-282	2.75513	0.995	0.172	1.88062e-278	Cyct	P	others	2	Z;P
1.69783e-281	1.4171	0.932	0.132	1.64859e-277	Gm10010	P	others	2	Z;P
3.04376e-280	2.72726	0.995	0.172	2.95549e-276	Dnah8	P	others	2	Z;P
5.90415e-279	4.1907	1	0.181	5.73293e-275	Meig1	P	others	2	Z;P
7.99651e-276	2.73868	0.995	0.18	7.76461e-272	Psma8	P	others	2	Z;P
2.18718e-275	1.29755	0.932	0.134	2.12375e-271	Oscp1	P	others	1	P
8.24227e-273	1.6391	0.98	0.143	8.00325e-269	BC051142	P	others	4	Pre-L;L;Z;P
8.92309e-269	1.42677	0.966	0.149	8.66432e-265	Tdrd5	P	others	2	Undiff.ed SPG;P
1.17883e-266	2.79542	1	0.171	1.14464e-262	Ly6k	P	others	4	Pre-L;L;Z;P
3.85156e-264	1.35613	0.922	0.133	3.73986e-260	Cfap54	P	others	1	P
9.14401e-263	2.61504	1	0.195	8.87884e-259	Spa17	P	others	2	Z;P
1.17212e-261	1.46911	0.937	0.137	1.13812e-257	Stpg2	P	others	2	Z;P
4.1474e-261	1.30702	0.785	0.093	4.02713e-257	Fgf14	P	others	1	P
1.98874e-260	1.10347	0.888	0.122	1.93107e-256	4930579G24Rik	P	others	1	P
3.29377e-260	1.36262	0.956	0.147	3.19825e-256	1700001L05Rik	P	others	4	Pre-L;L;Z;P
7.64802e-260	1.97614	0.976	0.17	7.42623e-256	Cabcoco1	P	others	1	P
3.32936e-255	1.32987	0.917	0.135	3.23281e-251	Sord	P	others	1	P
6.29719e-255	2.60207	0.995	0.199	6.11457e-251	Spata33	P	others	2	Z;P
5.6274e-253	1.56332	0.941	0.154	5.46421e-249	Catsperg1	P	others	2	Z;P
1.21095e-248	1.6	0.99	0.183	1.17583e-244	Ccdc92	P	others	3	L;Z;P
1.24745e-246	1.16755	0.946	0.156	1.21128e-242	Pomt1	P	others	2	Z;P
1.55073e-246	1.14155	0.932	0.141	1.50576e-242	Slc9b1	P	others	1	P
1.6355e-245	1.70036	0.99	0.198	1.58807e-241	Sephs2	P	others	2	Z;P
1.65483e-245	1.10049	0.902	0.13	1.60684e-241	Id4	P	others	1	P
1.09565e-243	1.50878	0.971	0.179	1.06387e-239	Cep83os	P	others	2	Z;P
2.00699e-241	2.76158	1	0.219	1.94879e-237	Gm11837	P	others	2	Z;P
9.23245e-238	1.43754	0.976	0.176	8.96471e-234	Ddx25	P	others	1	P
3.66492e-237	1.03255	0.81	0.102	3.55863e-233	C2cd6	P	others	3	Pre-L;L;P
1.7402e-235	1.25928	0.941	0.164	1.68974e-231	Znrd1as	P	others	2	Z;P
5.25588e-231	1.45445	0.951	0.172	5.10346e-227	Lekr1	P	others	2	Z;P
2.69465e-230	1.73606	0.995	0.166	2.61651e-226	Hist1h2ba	P	others	4	Pre-L;L;Z;P
1.42727e-227	1.0253	0.912	0.143	1.38588e-223	Ccdc158	P	others	3	L;Z;P
2.05405e-227	1.84724	0.99	0.211	1.99448e-223	Tdrd12	P	others	4	Undiff.ed SPG;Pre-L;Z;P
3.91726e-227	1.53916	0.883	0.147	3.80366e-223	Gnao1	P	others	1	P
1.9818e-226	1.23882	0.971	0.178	1.92433e-222	Parpbp	P	others	1	P
2.1351e-226	1.66513	0.985	0.195	2.07318e-222	Adad1	P	others	4	Pre-L;L;Z;P
5.4652e-226	1.25021	0.927	0.164	5.30671e-222	Ccpg1os	P	others	1	P
9.89977e-222	1.63819	1	0.213	9.61268e-218	Tdrd9	P	others	3	Undiff.ed SPG;Z;P
1.4042e-219	1.07121	0.937	0.143	1.36348e-215	Hfm1	P	others	4	Pre-L;L;Z;P
1.43143e-218	1.92248	0.961	0.212	1.38992e-214	Morn2	P	others	2	Z;P
2.43338e-218	1.7604	1	0.228	2.36281e-214	Fam178b	P	others	3	Undiff.ed SPG;Z;P
5.9924e-216	2.91057	1	0.24	5.81862e-212	Hormad1	P	others	4	Pre-L;L;Z;P
9.94514e-212	1.69225	0.976	0.181	9.65673e-208	Rims2	P	others	4	Pre-L;L;Z;P
1.27095e-210	1.69204	0.956	0.202	1.23409e-206	Tdrd1	P	others	2	Undiff.ed SPG;P
7.27106e-209	1.06533	0.941	0.172	7.0602e-205	Nek2	P	others	2	Z;P
3.68142e-208	1.64494	0.995	0.234	3.57466e-204	Tcfl5	P	others	4	Undiff.ed SPG;Diff.ed SPG;Z;P
3.71353e-206	1.91166	0.99	0.261	3.60584e-202	B9d1	P	others	1	P
3.23119e-205	1.65416	0.985	0.239	3.13748e-201	Ndufaf3	P	others	2	Z;P
4.11308e-205	1.24689	0.971	0.213	3.9938e-201	Ift22	P	others	1	P
5.73959e-204	1.00022	0.898	0.14	5.57314e-200	Majin	P	others	3	Pre-L;L;P
7.25969e-204	1.99671	0.995	0.27	7.04916e-200	Psmc3ip	P	others	2	Z;P
1.48898e-203	1.30223	0.961	0.209	1.4458e-199	Ccdc173	P	others	2	Z;P
8.1331e-203	1.68483	0.966	0.221	7.89724e-199	1700018B24Rik	P	others	2	Diff.ed SPG;P
3.32502e-202	1.22521	0.956	0.181	3.22859e-198	Hsf2bp	P	others	4	Pre-L;L;Z;P
3.56726e-202	2.02806	0.99	0.269	3.46381e-198	Rangrf	P	others	2	Z;P
4.16326e-202	2.78847	1	0.285	4.04253e-198	Phf7	P	others	3	L;Z;P
4.29544e-202	1.70323	0.99	0.25	4.17087e-198	Acot7	P	others	2	Z;P
4.92398e-202	1.01176	0.937	0.175	4.78118e-198	Urb2	P	others	2	Z;P
2.40144e-201	3.48191	1	0.291	2.3318e-197	Hspa2	P	others	2	Z;P
2.68757e-201	1.7761	0.98	0.23	2.60963e-197	Gtsf1	P	others	3	Undiff.ed SPG;Z;P
4.32755e-195	3.25766	1	0.305	4.20205e-191	Cox7b2	P	others	4	Undiff.ed SPG;Pre-L;Z;P
2.88304e-193	1.04227	0.932	0.188	2.79943e-189	Agbl5	P	others	1	P
2.58532e-192	1.2819	0.956	0.204	2.51034e-188	Cdkl2	P	others	4	Pre-L;L;Z;P
4.15909e-192	1.58726	0.98	0.218	4.03848e-188	Dpep3	P	others	4	Pre-L;L;Z;P
1.22923e-191	1.50003	0.971	0.244	1.19359e-187	Cklf	P	others	1	P
3.29029e-189	2.15201	1	0.299	3.19487e-185	Piwil2	P	others	4	Undiff.ed SPG;Pre-L;Z;P
4.02053e-189	1.05576	0.849	0.141	3.90393e-185	Ccdc152	P	others	3	L;Z;P
6.55488e-189	2.32928	1	0.29	6.36479e-185	Stk31	P	others	5	Undiff.ed SPG;Pre-L;L;Z;P
8.9394e-189	1.69269	0.99	0.266	8.68015e-185	Efcab2	P	others	3	L;Z;P
2.32867e-188	1.83031	0.995	0.275	2.26114e-184	Rexo5	P	others	2	Z;P
2.83414e-188	1.26227	0.956	0.211	2.75195e-184	Zpbp	P	others	2	Z;P
7.34457e-188	2.21274	1	0.296	7.13157e-184	Rbmxl2	P	others	6	Undiff.ed SPG;Diff.ed SPG;Pre-L;L;Z;P
6.4343e-187	2.14474	0.946	0.23	6.24771e-183	Slc2a3	P	others	1	P
8.77524e-187	1.93774	0.995	0.3	8.52076e-183	Ccdc136	P	others	3	Undiff.ed SPG;Z;P
1.55932e-186	1.06455	0.951	0.203	1.5141e-182	Fignl1	P	others	3	L;Z;P
4.3215e-186	2.68373	1	0.314	4.19617e-182	Rpl39l	P	others	3	Undiff.ed SPG;Z;P
4.31397e-185	1.27802	0.951	0.225	4.18887e-181	Lca5l	P	others	3	Undiff.ed SPG;Z;P
7.42255e-185	1.15909	0.946	0.199	7.2073e-181	Mybl1	P	others	3	L;Z;P
5.40121e-184	2.04289	1	0.305	5.24458e-180	Mael	P	others	6	Undiff.ed SPG;Diff.ed SPG;Pre-L;L;Z;P
6.50821e-184	2.59119	1	0.33	6.31947e-180	Ddx4	P	others	6	Undiff.ed SPG;Diff.ed SPG;Pre-L;L;Z;P
1.29214e-183	1.63312	0.995	0.296	1.25467e-179	Wdr35	P	others	2	Z;P
4.01575e-183	1.89226	0.927	0.214	3.89929e-179	Gstt2	P	others	1	P
2.89103e-182	2.11201	0.995	0.307	2.80719e-178	Dnah7b	P	others	2	P;Sertoli 2
2.03152e-181	1.17041	0.966	0.233	1.9726e-177	Crat	P	others	1	P
5.74002e-181	1.23209	0.961	0.244	5.57356e-177	Armt1	P	others	2	Z;P
2.60493e-179	1.13205	0.878	0.184	2.52939e-175	Sprtn	P	others	2	Z;P
4.01458e-179	1.30375	0.932	0.226	3.89816e-175	Ankrd54	P	others	1	P
4.40519e-179	1.22329	0.893	0.194	4.27744e-175	Abhd14a	P	others	1	P
1.32755e-178	1.91785	1	0.284	1.28905e-174	Syce3	P	others	4	Pre-L;L;Z;P
1.92265e-178	1.4313	0.985	0.279	1.86689e-174	Pcgf6	P	others	2	Z;P
6.75857e-178	1.07959	0.902	0.192	6.56257e-174	Wdr62	P	others	2	Z;P
2.50984e-177	2.01768	1	0.306	2.43705e-173	Ube2t	P	others	4	Pre-L;L;Z;P
3.30829e-177	1.34978	0.985	0.277	3.21235e-173	Ddx19b	P	others	2	Z;P
6.76917e-176	2.28431	1	0.359	6.57286e-172	Nphp1	P	others	2	Z;P
1.18419e-175	1.43778	0.985	0.268	1.14985e-171	1700048O20Rik	P	others	4	Pre-L;L;Z;P
1.8229e-175	1.38596	0.976	0.23	1.77004e-171	Topaz1	P	others	5	Undiff.ed SPG;Pre-L;L;Z;P
1.90585e-175	2.42723	1	0.284	1.85058e-171	Sycp2	P	others	4	Pre-L;L;Z;P
2.69461e-173	2.03498	1	0.335	2.61647e-169	Brdt	P	others	2	Z;P
5.31445e-172	1.93705	0.971	0.287	5.16033e-168	Asrgl1	P	others	1	P
2.1774e-171	2.73796	0.995	0.367	2.11425e-167	Cox6b2	P	others	3	Z;P;PTM 1
1.79473e-170	1.57925	1	0.224	1.74268e-166	Meioc	P	others	5	Diff.ed SPG;Pre-L;L;Z;P
4.84789e-169	1.62194	0.976	0.242	4.7073e-165	Hormad2	P	others	4	Pre-L;L;Z;P
6.26181e-168	2.69933	0.995	0.305	6.08022e-164	Tuba3b	P	others	4	Undiff.ed SPG;Diff.ed SPG;Pre-L;P
6.8358e-168	1.737	0.99	0.272	6.63756e-164	Tex12	P	others	4	Pre-L;L;Z;P
2.39751e-167	1.58871	0.985	0.323	2.32798e-163	Spata24	P	others	1	P
3.25069e-166	1.55072	0.907	0.203	3.15642e-162	Cdc42ep3	P	others	3	P;PTM 1;PTM 2
1.03526e-165	1.12145	0.927	0.236	1.00524e-161	Nek4	P	others	2	Z;P
1.93167e-165	1.0471	0.946	0.205	1.87565e-161	Asz1	P	others	3	Undiff.ed SPG;Z;P
9.37244e-165	1.32108	0.976	0.285	9.10064e-161	Tmem107	P	others	2	Z;P
2.30522e-164	1.22316	0.971	0.27	2.23836e-160	Ift122	P	others	2	Z;P
2.42949e-164	2.07346	1	0.394	2.35903e-160	Ddx39	P	others	3	Diff.ed SPG;Z;P
7.51357e-164	1.6834	0.995	0.37	7.29568e-160	Nxt1	P	others	1	P
2.33864e-163	1.37293	0.966	0.256	2.27082e-159	Cep126	P	others	4	Pre-L;L;Z;P
7.62808e-163	1.30351	0.941	0.252	7.40687e-159	Ypel1	P	others	1	P
1.46388e-162	2.9417	1	0.352	1.42142e-158	Sycp1	P	others	5	Diff.ed SPG;Pre-L;L;Z;P
2.21558e-162	2.19357	1	0.319	2.15133e-158	Mov10l1	P	others	6	Undiff.ed SPG;Diff.ed SPG;Pre-L;L;Z;P
3.88774e-162	1.78353	0.985	0.37	3.775e-158	Mif4gd	P	others	1	P
3.76419e-161	2.4873	1	0.327	3.65503e-157	Tex101	P	others	4	Pre-L;L;Z;P
3.98093e-161	1.66088	0.99	0.315	3.86548e-157	Ccp110	P	others	4	Pre-L;L;Z;P
1.52807e-157	1.27022	0.971	0.272	1.48376e-153	Zfand4	P	others	3	Diff.ed SPG;Z;P
1.76758e-157	1.06184	0.941	0.244	1.71632e-153	Dync2li1	P	others	1	P
6.48406e-156	1.20859	0.927	0.256	6.29602e-152	Phkg2	P	others	1	P
9.5519e-156	2.9029	1	0.369	9.27489e-152	Sycp3	P	others	4	Pre-L;L;Z;P
6.58757e-154	1.60513	0.912	0.248	6.39653e-150	Usp2	P	others	1	P
1.01604e-153	1.24862	0.98	0.257	9.86579e-150	Cdc20	P	others	5	Diff.ed SPG;Z;P;PTM 1;Stroma 1
3.37296e-153	1.76865	0.966	0.308	3.27514e-149	Acyp1	P	others	1	P
2.67732e-152	1.23078	0.971	0.297	2.59968e-148	Ccdc62	P	others	2	Z;P
7.15729e-152	1.50802	0.98	0.377	6.94973e-148	Cfap298	P	others	2	Z;P
1.27018e-151	1.47199	0.99	0.327	1.23334e-147	Mdc1	P	others	4	Pre-L;L;Z;P
1.57702e-151	1.3336	0.956	0.314	1.53128e-147	1700037H04Rik	P	others	1	P
5.1154e-151	2.18726	1	0.447	4.96705e-147	Hspa4l	P	others	4	Pre-L;L;Z;P
2.0931e-150	1.37541	0.99	0.351	2.0324e-146	Sugp2	P	others	2	Z;P
3.47472e-150	1.11653	0.951	0.24	3.37396e-146	Tsga10	P	others	4	Pre-L;L;Z;P
2.5446e-149	1.35641	0.99	0.355	2.4708e-145	Smim8	P	others	2	Z;P
4.79115e-149	1.07286	0.927	0.225	4.65221e-145	Rimklb	P	others	4	Pre-L;L;Z;P
6.58814e-149	2.17503	1	0.477	6.39708e-145	Fam216a	P	others	2	Z;P
7.94734e-149	1.29173	0.961	0.312	7.71687e-145	Tsacc	P	others	2	Z;P
2.94661e-148	2.77209	1	0.495	2.86116e-144	Cks2	P	others	4	Z;P;PTM 1;Stroma 1
3.85051e-148	1.64568	0.995	0.327	3.73884e-144	Ccdc18	P	others	4	Pre-L;L;Z;P
8.70499e-148	2.31804	1	0.52	8.45255e-144	Cfap36	P	others	2	Z;P
4.4023e-147	1.75816	1	0.393	4.27463e-143	Pcgf5	P	others	5	Undiff.ed SPG;Diff.ed SPG;Pre-L;Z;P
1.23011e-146	1.23452	0.98	0.319	1.19444e-142	Nemp1	P	others	3	L;Z;P
2.11227e-146	1.61571	0.995	0.319	2.05101e-142	Boll	P	others	5	Diff.ed SPG;Pre-L;L;Z;P
2.69807e-146	1.8009	0.995	0.445	2.61982e-142	Tctex1d2	P	others	2	Z;P
2.84748e-146	1.42351	0.985	0.372	2.7649e-142	Mrgbp	P	others	4	Pre-L;L;Z;P
1.76231e-145	2.14438	0.995	0.446	1.71121e-141	Nol8	P	others	3	L;Z;P
2.707e-145	1.50917	0.99	0.396	2.62849e-141	Pwwp3a	P	others	1	P
6.91219e-145	1.39249	0.971	0.352	6.71174e-141	Tmem97	P	others	2	Z;P
1.21624e-143	1.93881	1	0.454	1.18097e-139	Cep290	P	others	4	Pre-L;L;Z;P
2.9366e-143	1.23574	0.966	0.262	2.85144e-139	Syce1	P	others	5	Diff.ed SPG;Pre-L;L;Z;P
3.22242e-143	2.42511	1	0.566	3.12897e-139	Diablo	P	others	2	Z;P
3.4912e-143	1.40867	0.976	0.385	3.38995e-139	Sccpdh	P	others	1	P
6.32068e-142	1.04778	0.898	0.24	6.13738e-138	Irak1bp1	P	others	1	P
3.60724e-141	1.87592	1	0.368	3.50263e-137	Rnf17	P	others	6	Undiff.ed SPG;Diff.ed SPG;Pre-L;L;Z;P
1.06293e-140	1.10492	0.951	0.3	1.0321e-136	Ppp1r35	P	others	1	P
3.09508e-140	1.48621	0.99	0.361	3.00533e-136	Pcbp3	P	others	4	Pre-L;L;Z;P
1.56683e-139	1.16293	0.941	0.28	1.52139e-135	Agbl3	P	others	3	L;Z;P
2.43697e-139	1.28263	0.985	0.359	2.36629e-135	Cep70	P	others	2	Z;P
1.18154e-138	1.02288	0.961	0.25	1.14727e-134	Ccnb2	P	others	5	Diff.ed SPG;Z;P;PTM 1;Stroma 1
2.2585e-138	2.19832	0.995	0.573	2.193e-134	Ddt	P	others	1	P
2.29219e-138	1.39442	0.961	0.356	2.22572e-134	Dynlt1f	P	others	1	P
3.43954e-138	1.33137	0.99	0.398	3.33979e-134	Dnpep	P	others	3	L;Z;P
8.68288e-138	1.84827	0.99	0.527	8.43107e-134	Ppp1r11	P	others	2	Z;P
3.02992e-137	1.26476	0.976	0.339	2.94205e-133	Crem	P	others	2	L;P
3.29597e-137	1.26809	0.971	0.356	3.20039e-133	Ttc21b	P	others	1	P
5.55343e-137	1.34908	0.98	0.384	5.39238e-133	Tbc1d1	P	others	2	Z;P
9.38628e-137	1.00781	0.893	0.238	9.11408e-133	Abhd8	P	others	1	P
2.91325e-135	1.37028	0.976	0.314	2.82876e-131	Grk4	P	others	4	Pre-L;L;Z;P
4.69996e-135	2.22473	1	0.432	4.56366e-131	Cenpp	P	others	6	Undiff.ed SPG;Diff.ed SPG;L;Z;P;Stroma 1
6.58941e-135	1.93767	1	0.533	6.39831e-131	Tex30	P	others	5	Diff.ed SPG;Pre-L;L;Z;P
6.3968e-134	3.28304	1	0.654	6.21129e-130	Setx	P	others	3	L;Z;P
8.00081e-134	2.08402	1	0.536	7.76878e-130	H2afx	P	others	5	L;Z;P;PTM 1;Stroma 1
9.96226e-134	1.47687	0.995	0.507	9.67335e-130	4921524J17Rik	P	others	2	Z;P
1.40007e-133	1.23918	0.966	0.345	1.35947e-129	Ssx2ip	P	others	1	P
1.77861e-133	2.42697	1	0.847	1.72703e-129	Calm3	P	others	2	Z;P
1.83819e-133	1.46668	0.971	0.406	1.78489e-129	Ift88	P	others	3	L;Z;P
4.03688e-133	2.22259	0.995	0.587	3.91981e-129	Lyar	P	others	3	Undiff.ed SPG;Diff.ed SPG;P
9.45186e-133	1.26727	0.98	0.402	9.17775e-129	Nup205	P	others	1	P
1.02892e-132	2.91978	1	0.957	9.99078e-129	Hsp90aa1	P	others	6	Undiff.ed SPG;Diff.ed SPG;Pre-L;L;Z;P
1.44305e-132	1.34494	0.956	0.313	1.4012e-128	Cep128	P	others	3	Z;P;Stroma 1
1.61092e-132	1.5344	0.985	0.463	1.5642e-128	Fgfr1op	P	others	2	Z;P
2.06711e-132	2.22698	1	0.971	2.00716e-128	Calm2	P	others	2	Z;P
3.27869e-132	1.38457	0.99	0.479	3.18361e-128	Gmfb	P	others	2	Z;P
5.24542e-132	2.3554	1	0.634	5.09331e-128	Smc4	P	others	6	Diff.ed SPG;Pre-L;L;Z;P;Stroma 1
5.29461e-132	2.39987	1	0.947	5.14107e-128	Pabpc1	P	others	2	Z;P
1.86743e-131	2.23615	1	0.904	1.81327e-127	Swi5	P	others	3	L;Z;P
5.54353e-131	1.05338	0.946	0.279	5.38277e-127	Radil	P	others	3	Pre-L;Z;P
1.01742e-130	2.09104	1	0.869	9.87915e-127	Psip1	P	others	2	Z;P
4.02631e-130	1.9141	1	0.971	3.90955e-126	Ybx1	P	others	3	Z;P;PTM 1
1.33368e-129	1.06063	0.946	0.32	1.295e-125	Sav1	P	others	2	Z;P
2.04065e-129	1.54645	1	0.572	1.98147e-125	Larp7	P	others	3	L;Z;P
6.05846e-129	2.32278	1	0.799	5.88277e-125	Ube2s	P	others	4	Diff.ed SPG;L;Z;P
2.11419e-128	1.37587	0.976	0.344	2.05288e-124	Nol4l	P	others	1	P
7.87181e-128	1.7381	0.98	0.327	7.64352e-124	Agbl4	P	others	4	Pre-L;L;Z;P
1.2298e-127	1.7223	1	0.832	1.19414e-123	Sh3glb1	P	others	3	Z;P;Mφ&ECs
1.49893e-127	1.65297	0.985	0.56	1.45546e-123	Pam16	P	others	2	Z;P
1.57699e-127	1.80904	1	0.849	1.53125e-123	Tcp1	P	others	3	Undiff.ed SPG;Z;P
4.61962e-127	1.3269	1	0.338	4.48565e-123	Prc1	P	others	5	Diff.ed SPG;Z;P;PTM 1;Stroma 1
3.01515e-126	1.75412	0.995	0.762	2.92771e-122	Fyttd1	P	others	2	Z;P
3.03533e-126	1.4805	0.995	0.565	2.94731e-122	Supt20	P	others	2	Z;P
3.73503e-126	1.4329	0.985	0.484	3.62672e-122	Srrt	P	others	2	Z;P
5.53544e-126	1.13412	0.951	0.368	5.37491e-122	Cby1	P	others	1	P
7.30665e-126	1.39673	1	0.979	7.09475e-122	Morf4l1	P	others	2	Z;P
7.78802e-126	1.63497	1	0.858	7.56217e-122	St13	P	others	2	Z;P
1.10207e-125	1.41415	1	0.39	1.07011e-121	Rbm46	P	others	5	Diff.ed SPG;Pre-L;L;Z;P
1.47345e-125	2.28687	0.995	0.698	1.43072e-121	Serf1	P	others	2	Undiff.ed SPG;P
3.67306e-125	1.24789	0.995	0.456	3.56654e-121	Nsmce1	P	others	1	P
4.05632e-125	1.22148	0.956	0.374	3.93868e-121	B230118H07Rik	P	others	2	Z;P
1.10998e-124	1.05341	0.937	0.31	1.07779e-120	Txnrd3	P	others	2	Z;P
8.74626e-124	1.63383	1	0.976	8.49262e-120	Ubb	P	others	1	P
1.08394e-123	1.09109	0.951	0.322	1.0525e-119	Uggt2	P	others	2	Z;P
2.41421e-123	1.63414	1	0.914	2.3442e-119	Eif5a	P	others	4	Undiff.ed SPG;Diff.ed SPG;Z;P
6.47473e-123	1.18331	0.976	0.431	6.28697e-119	Dlat	P	others	1	P
8.19135e-123	1.08408	0.971	0.383	7.9538e-119	Cluap1	P	others	2	Z;P
1.14917e-122	1.29549	0.976	0.384	1.11584e-118	Zc3h7a	P	others	2	Z;P
1.91205e-122	1.0218	0.883	0.264	1.8566e-118	Nup210l	P	others	1	P
3.26283e-122	1.28786	0.985	0.513	3.16821e-118	Rnf6	P	others	2	Z;P
1.39353e-121	1.14933	0.976	0.428	1.35312e-117	4930453N24Rik	P	others	2	Z;P
2.49978e-121	1.65424	1	0.622	2.42729e-117	Npm3	P	others	4	Diff.ed SPG;Pre-L;Z;P
9.12898e-121	1.63705	1	0.855	8.86424e-117	Mllt10	P	others	4	Pre-L;L;Z;P
6.64879e-120	1.20644	0.985	0.439	6.45598e-116	Gmcl1	P	others	2	Z;P
7.98791e-120	1.49116	0.995	0.894	7.75626e-116	Tomm7	P	others	2	Z;P
1.52379e-119	1.58602	0.995	0.539	1.4796e-115	Stmn1	P	others	4	Diff.ed SPG;P;PTM 1;Stroma 1
3.35378e-119	1.55769	1	0.649	3.25652e-115	Ccdc34	P	others	3	P;PTM 1;Stroma 1
9.12683e-118	1.21976	0.985	0.527	8.86215e-114	Atxn2l	P	others	2	Z;P
1.87636e-117	1.3328	1	0.617	1.82195e-113	Dazap1	P	others	2	Z;P
2.16527e-117	1.73667	0.99	0.336	2.10247e-113	Tuba3a	P	others	4	Undiff.ed SPG;Diff.ed SPG;Pre-L;P
3.31668e-117	1.20913	0.976	0.415	3.2205e-113	Ccdc191	P	others	4	Undiff.ed SPG;L;Z;P
4.03835e-117	1.42131	0.99	0.603	3.92124e-113	Senp2	P	others	4	Pre-L;L;Z;P
5.65054e-117	1.35267	1	0.951	5.48667e-113	Pcbp2	P	others	3	L;Z;P
6.4853e-117	1.12147	0.932	0.297	6.29722e-113	Efcab11	P	others	3	Z;P;Stroma 1
6.82897e-117	1.51317	1	0.963	6.63093e-113	Dynll1	P	others	2	Z;P
1.51116e-116	1.45857	1	0.652	1.46734e-112	Dnajc15	P	others	3	Z;P;LCs
2.10559e-116	1.14853	0.966	0.435	2.04453e-112	Glt8d1	P	others	2	Z;P
2.43846e-116	1.22635	0.99	0.522	2.36775e-112	Pex13	P	others	2	Z;P
2.72542e-116	1.42134	1	0.901	2.64638e-112	Atp6v1g1	P	others	1	P
1.34084e-115	1.43112	0.995	0.906	1.30195e-111	Ndufc1	P	others	3	Z;P;LCs
1.66524e-115	1.33557	0.995	0.624	1.61695e-111	Pkig	P	others	2	Z;P
2.75258e-115	1.48239	1	0.803	2.67275e-111	Cct3	P	others	5	Diff.ed SPG;Pre-L;L;Z;P
4.43675e-115	1.2748	0.961	0.44	4.30809e-111	Wdr60	P	others	1	P
4.99594e-115	1.80094	1	0.76	4.85105e-111	Arl6ip1	P	others	5	Diff.ed SPG;Z;P;Sertoli 2;Stroma 1
5.73088e-115	1.0709	0.966	0.399	5.56469e-111	Znhit1	P	others	1	P
1.86471e-114	1.21532	0.995	0.306	1.81064e-110	Ankrd31	P	others	6	Undiff.ed SPG;Diff.ed SPG;Pre-L;L;Z;P
2.34063e-114	1.39517	1	0.885	2.27275e-110	Kdm5b	P	others	2	Z;P
2.48871e-114	1.55514	1	0.539	2.41654e-110	Iqcb1	P	others	4	Pre-L;L;Z;P
2.74683e-114	1.14021	0.966	0.424	2.66717e-110	Trmt10a	P	others	3	L;Z;P
4.94946e-114	1.29824	0.995	0.567	4.80593e-110	Nae1	P	others	3	Undiff.ed SPG;Z;P
8.15127e-114	1.15519	0.961	0.419	7.91488e-110	Itgb3bp	P	others	3	L;Z;P
9.41458e-114	1.55465	1	0.467	9.14156e-110	Larp1b	P	others	5	Pre-L;L;Z;P;Sertoli 2
2.38914e-113	1.35488	0.995	0.502	2.31986e-109	Chchd6	P	others	4	Pre-L;L;Z;P
5.59146e-113	1.37388	1	0.782	5.4293e-109	Sltm	P	others	2	Z;P
1.00537e-112	1.44376	1	0.854	9.76216e-109	Ran	P	others	5	Undiff.ed SPG;Diff.ed SPG;Z;P;Stroma 1
4.85612e-112	1.05338	0.971	0.35	4.71529e-108	Hectd2	P	others	4	Pre-L;L;Z;P
6.4567e-112	1.12757	1	0.994	6.26945e-108	Cox6c	P	others	2	P;LCs
1.12118e-111	1.19722	1	0.907	1.08867e-107	Ptges3	P	others	2	Z;P
1.64943e-111	1.16001	0.985	0.508	1.60159e-107	Fbxo3	P	others	2	Z;P
1.88484e-111	1.19695	0.985	0.547	1.83018e-107	Arl4a	P	others	3	L;Z;P
2.4142e-111	1.31358	0.995	0.834	2.34419e-107	Chic2	P	others	2	Z;P
3.6926e-111	1.05497	0.976	0.355	3.58551e-107	Ccdc73	P	others	4	Pre-L;L;Z;P
6.4468e-111	1.47715	1	0.811	6.25984e-107	Cct8	P	others	4	Undiff.ed SPG;Diff.ed SPG;Z;P
1.7086e-110	1.03999	0.941	0.328	1.65905e-106	Mns1	P	others	2	Undiff.ed SPG;P
3.31354e-110	1.20108	1	0.374	3.21745e-106	Cdca8	P	others	7	Undiff.ed SPG;Diff.ed SPG;L;Z;P;PTM 1;Stroma 1
4.72514e-110	1.31697	0.888	0.322	4.58811e-106	Khdrbs3	P	others	1	P
5.10793e-110	1.26862	0.971	0.496	4.9598e-106	Bola3	P	others	1	P
1.435e-109	1.36799	0.99	0.751	1.39339e-105	Hnrnph3	P	others	4	Pre-L;L;Z;P
2.27799e-109	1.1238	0.995	0.552	2.21193e-105	Mrpl53	P	others	1	P
2.60608e-109	1.31765	0.995	0.875	2.5305e-105	Drap1	P	others	1	P
3.4881e-109	1.41199	0.985	0.632	3.38695e-105	Dync2h1	P	others	2	Z;P
2.05653e-108	1.18114	0.961	0.357	1.99689e-104	Coprs	P	others	2	Undiff.ed SPG;P
2.26121e-108	1.29782	0.995	0.803	2.19564e-104	Rnf7	P	others	3	Diff.ed SPG;Z;P
3.077e-108	1.08658	0.966	0.464	2.98777e-104	Cfap97	P	others	2	Z;P
4.17143e-108	1.19522	0.995	0.632	4.05046e-104	Actr10	P	others	2	Z;P
4.51309e-108	1.04176	0.922	0.308	4.38221e-104	1700012D14Rik	P	others	3	L;Z;P
5.65896e-108	1.22409	1	0.77	5.49485e-104	Srp9	P	others	2	Z;P
6.26697e-108	1.24135	0.995	0.689	6.08523e-104	Wbp11	P	others	1	P
1.22469e-107	1.23727	0.99	0.55	1.18917e-103	Cisd1	P	others	4	Diff.ed SPG;Pre-L;Z;P
1.66304e-107	1.22074	0.976	0.531	1.61481e-103	Rab11fip2	P	others	2	Z;P
1.69322e-107	1.22408	1	0.984	1.64412e-103	Hnrnpa2b1	P	others	1	P
2.89499e-107	1.41846	1	0.851	2.81103e-103	Gkap1	P	others	3	Z;P;Sertoli 2
2.93977e-106	1.17038	0.99	0.525	2.85451e-102	Pole3	P	others	2	Z;P
1.04343e-105	1.35159	1	0.888	1.01317e-101	Srp14	P	others	5	Diff.ed SPG;Pre-L;L;Z;P
1.66366e-105	1.25907	1	0.777	1.61541e-101	Cct7	P	others	4	Undiff.ed SPG;Diff.ed SPG;Z;P
1.89994e-105	1.15871	0.985	0.326	1.84484e-101	Slc25a31	P	others	6	Undiff.ed SPG;Diff.ed SPG;Pre-L;L;Z;P
2.07117e-105	1.21152	0.995	0.744	2.0111e-101	Mrpl20	P	others	3	L;Z;P
2.79291e-105	1.21435	0.98	0.54	2.71191e-101	Atp6v1d	P	others	4	Pre-L;L;Z;P
2.80677e-105	1.42361	1	0.581	2.72538e-101	Atr	P	others	4	Pre-L;L;Z;P
3.45737e-105	1.24763	1	0.643	3.3571e-101	Ift74	P	others	3	L;Z;P
4.48686e-105	1.20617	1	0.771	4.35674e-101	Eloc	P	others	2	Z;P
4.82189e-105	1.70629	1	0.824	4.68205e-101	Strbp	P	others	5	Diff.ed SPG;Pre-L;L;Z;P
2.20332e-104	1.23696	1	0.929	2.13942e-100	Gm8797	P	others	1	P
1.04274e-103	1.41726	0.99	0.372	1.0125e-99	Hpse2	P	others	5	Undiff.ed SPG;Pre-L;L;Z;P
1.52046e-103	1.05906	0.961	0.445	1.47637e-99	Aasdhppt	P	others	2	Z;P
1.54585e-103	1.15846	0.985	0.548	1.50102e-99	Pmpcb	P	others	2	Z;P
1.96046e-103	1.05137	0.956	0.442	1.90361e-99	Zbtb44	P	others	2	Z;P
2.03863e-103	1.30205	0.99	0.714	1.97951e-99	Spcs1	P	others	2	Z;P
2.74299e-103	1.33015	0.995	0.94	2.66345e-99	Sub1	P	others	6	Undiff.ed SPG;Diff.ed SPG;Pre-L;L;Z;P
5.3749e-103	1.04268	0.946	0.417	5.21902e-99	Lancl1	P	others	2	Z;P
6.51443e-103	1.05395	0.922	0.319	6.32551e-99	Rgs22	P	others	2	P;Sertoli 2
6.94267e-103	1.37465	0.995	0.812	6.74133e-99	Mpc2	P	others	3	Undiff.ed SPG;Z;P
1.45732e-102	1.23488	1	0.968	1.41506e-98	Pebp1	P	others	4	P;Sertoli 1;Sertoli 2;LCs
2.32513e-102	1.27189	0.995	0.853	2.2577e-98	Ndufab1	P	others	2	Z;P
2.37112e-102	1.20951	0.995	0.8	2.30236e-98	Rb1cc1	P	others	3	L;Z;P
4.89006e-102	1.16769	1	0.915	4.74825e-98	Tbca	P	others	1	P
5.9489e-102	1.3299	0.99	0.587	5.77638e-98	Trim37	P	others	5	Diff.ed SPG;Pre-L;L;Z;P
7.21092e-102	1.13217	0.971	0.519	7.0018e-98	Ufl1	P	others	1	P
2.08741e-101	1.17079	0.995	0.733	2.02688e-97	Cfl2	P	others	1	P
9.70515e-101	1.18513	0.995	0.729	9.4237e-97	Cwc15	P	others	3	L;Z;P
1.18606e-100	1.0471	0.976	0.548	1.15166e-96	Pdhb	P	others	1	P
1.78774e-100	1.26589	0.976	0.461	1.73589e-96	Zfp654	P	others	3	L;Z;P
1.14075e-99	1.14323	1	0.669	1.10767e-95	Naa35	P	others	3	Diff.ed SPG;Z;P
3.3011e-99	1.18547	0.995	0.724	3.20537e-95	Zc3h14	P	others	3	Diff.ed SPG;Z;P
4.02549e-99	1.10186	0.976	0.419	3.90875e-95	Sh3gl3	P	others	2	P;Sertoli 2
5.11853e-99	1.07389	0.995	0.613	4.97009e-95	Mtch2	P	others	2	L;P
5.50746e-99	1.28489	0.99	0.455	5.34775e-95	Ranbp17	P	others	5	Undiff.ed SPG;Diff.ed SPG;Pre-L;Z;P
9.384e-99	1.20746	1	0.792	9.11186e-95	Eif1b	P	others	4	Diff.ed SPG;Pre-L;Z;P
9.71259e-99	1.04774	0.941	0.351	9.43093e-95	Dtl	P	others	4	Pre-L;L;Z;P
1.89358e-98	1.19259	0.995	0.899	1.83866e-94	Cox5a	P	others	3	Diff.ed SPG;Pre-L;P
2.20416e-98	1.19442	1	0.616	2.14024e-94	Dnajc21	P	others	5	Diff.ed SPG;Pre-L;L;Z;P
3.10654e-98	1.13822	0.966	0.539	3.01645e-94	Chrac1	P	others	1	P
4.24502e-98	1.14848	0.976	0.555	4.12192e-94	Odf2	P	others	2	Z;P
4.41394e-98	1.20862	1	0.788	4.28594e-94	Mbtd1	P	others	2	Z;P
1.73281e-97	1.03988	0.946	0.423	1.68256e-93	Spata6	P	others	2	Z;P
1.95697e-97	1.13166	0.98	0.555	1.90022e-93	Ssna1	P	others	2	Diff.ed SPG;P
2.09871e-97	1.13436	0.985	0.602	2.03785e-93	Slc25a39	P	others	1	P
3.10157e-97	1.13801	1	0.721	3.01162e-93	Psmd2	P	others	4	Undiff.ed SPG;Diff.ed SPG;Z;P
4.86651e-97	1.02428	0.98	0.421	4.72538e-93	Cep85	P	others	5	Diff.ed SPG;Pre-L;L;Z;P
5.8941e-97	1.28925	1	0.568	5.72317e-93	Cep83	P	others	5	Diff.ed SPG;Pre-L;L;Z;P
1.43767e-96	1.04097	1	0.33	1.39598e-92	Smc1b	P	others	5	Diff.ed SPG;Pre-L;L;Z;P
2.11497e-96	1.04377	0.971	0.484	2.05363e-92	Znrf2	P	others	1	P
2.27039e-96	1.44466	0.995	0.749	2.20455e-92	Atp6v0b	P	others	2	Z;P
7.17252e-96	1.64711	1	0.4	6.96452e-92	Dazl	P	others	6	Undiff.ed SPG;Diff.ed SPG;Pre-L;L;Z;P
8.48575e-96	1.30358	1	0.73	8.23966e-92	Ssh2	P	others	4	Pre-L;L;Z;P
3.70843e-95	1.13735	0.971	0.503	3.60089e-91	Kdm3a	P	others	2	Z;P
8.89548e-95	1.05654	0.99	0.607	8.63751e-91	Cops3	P	others	2	Z;P
1.20119e-94	1.218	1	0.837	1.16635e-90	Nudc	P	others	3	Undiff.ed SPG;P;Sertoli 2
6.29597e-94	1.06802	0.99	0.599	6.11339e-90	Dctn3	P	others	1	P
1.51588e-93	1.25863	0.995	0.701	1.47192e-89	Pgp	P	others	1	P
7.37841e-93	1.17447	0.99	0.614	7.16443e-89	Arl3	P	others	1	P
7.50597e-93	1.76123	0.976	0.572	7.2883e-89	Immp2l	P	others	2	Undiff.ed SPG;P
1.22956e-92	1.27729	1	0.854	1.1939e-88	Eif5	P	others	5	Diff.ed SPG;Pre-L;L;Z;P
1.5938e-92	1.1078	0.98	0.588	1.54758e-88	Cbl	P	others	2	Z;P
2.63169e-92	1.18315	1	0.734	2.55537e-88	4932438A13Rik	P	others	4	Pre-L;L;Z;P
3.25714e-92	1.12508	0.995	0.864	3.16268e-88	Hsbp1	P	others	2	Diff.ed SPG;P
3.67513e-92	1.13074	0.99	0.806	3.56855e-88	Ndufv2	P	others	4	Pre-L;L;Z;P
6.69567e-92	1.07593	0.985	0.738	6.5015e-88	Srp19	P	others	2	Pre-L;P
1.15814e-91	1.15452	0.985	0.82	1.12456e-87	Tmem258	P	others	2	Z;P
1.37751e-91	1.09408	1	0.76	1.33756e-87	Ptbp2	P	others	3	Pre-L;Z;P
2.4198e-91	1.31356	0.995	0.619	2.34962e-87	Spint2	P	others	3	Z;P;Sertoli 2
3.13916e-91	1.08886	0.995	0.759	3.04812e-87	Ndufb10	P	others	1	P
4.06312e-91	1.01505	0.99	0.685	3.94529e-87	Erh	P	others	1	P
1.49229e-90	1.02217	1	0.901	1.44901e-86	Uqcrb	P	others	1	P
2.13092e-90	1.07246	0.99	0.804	2.06913e-86	Cct4	P	others	1	P
7.57827e-90	1.08932	1	0.916	7.3585e-86	Pcm1	P	others	3	L;Z;P
8.1811e-90	1.01695	1	0.821	7.94385e-86	Ndufs6	P	others	1	P
1.02735e-89	1.17265	0.995	0.72	9.97562e-86	Lsm4	P	others	4	Undiff.ed SPG;Diff.ed SPG;Z;P
1.2502e-89	1.05882	0.99	0.659	1.21394e-85	Srpk1	P	others	3	Diff.ed SPG;Z;P
1.62627e-89	1.11706	0.99	0.669	1.5791e-85	Pin1	P	others	1	P
1.63062e-89	1.04687	1	0.606	1.58333e-85	Lsm2	P	others	5	Undiff.ed SPG;Diff.ed SPG;L;Z;P
1.98965e-89	1.0418	1	0.911	1.93195e-85	Ndufs5	P	others	1	P
2.73937e-89	1.73005	0.976	0.617	2.65993e-85	Ybx3	P	others	1	P
3.29272e-89	1.11104	0.985	0.738	3.19724e-85	Aamp	P	others	2	L;P
3.30832e-89	1.04227	0.995	0.744	3.21238e-85	Ppp1r2	P	others	2	Z;P
3.36884e-89	1.01352	0.976	0.501	3.27114e-85	Med31	P	others	2	Z;P
5.53966e-89	1.02934	1	0.921	5.37901e-85	Cox5b	P	others	1	P
6.84847e-89	1.60653	1	0.77	6.64986e-85	Hmgb2	P	others	7	Diff.ed SPG;Pre-L;L;Z;P;PTM 1;Stroma 1
2.10387e-88	1.03607	0.985	0.658	2.04285e-84	Krcc1	P	others	3	L;Z;P
5.29132e-87	1.00047	0.946	0.498	5.13787e-83	Tbc1d12	P	others	2	Z;P
5.51618e-87	1.00764	1	0.93	5.35621e-83	Srsf3	P	others	2	Diff.ed SPG;P
1.03053e-86	1.01733	0.985	0.658	1.00065e-82	Cfap20	P	others	1	P
4.46839e-86	1.02164	1	0.839	4.33881e-82	Cct6a	P	others	3	Undiff.ed SPG;Diff.ed SPG;P
4.8092e-86	1.0029	0.995	0.958	4.66974e-82	Cox7a2	P	others	2	Z;P
7.05239e-86	1.22111	1	0.838	6.84787e-82	Pdia6	P	others	2	Z;P
1.27817e-85	1.45354	0.995	0.695	1.24111e-81	Cenpv	P	others	3	P;Sertoli 1;Sertoli 2
6.54478e-85	1.42158	0.976	0.705	6.35498e-81	Gstm5	P	others	1	P
1.976e-83	1.05543	0.971	0.574	1.91869e-79	Fnip1	P	others	4	Pre-L;L;Z;P
3.75119e-83	1.36268	1	0.703	3.6424e-79	Tubb4b	P	others	4	Diff.ed SPG;Z;P;Stroma 1
2.50285e-81	1.4703	1	0.944	2.43027e-77	Calr	P	others	3	L;Z;P
2.77517e-81	1.03627	1	0.898	2.69469e-77	Pdcd5	P	others	5	Diff.ed SPG;Pre-L;L;Z;P
1.92159e-80	1.11348	1	0.801	1.86586e-76	Mphosph8	P	others	5	Diff.ed SPG;Pre-L;L;Z;P
3.21037e-80	1.04129	1	0.826	3.11727e-76	Supt16	P	others	6	Undiff.ed SPG;Diff.ed SPG;Pre-L;L;Z;P
9.90554e-80	1.00208	0.99	0.816	9.61828e-76	Ccar1	P	others	2	Z;P
2.68953e-77	1.01762	0.995	0.807	2.61153e-73	Uqcc2	P	others	4	Undiff.ed SPG;Diff.ed SPG;Pre-L;P
8.31695e-77	1.1478	0.985	0.82	8.07576e-73	Tbc1d5	P	others	3	L;Z;P
8.41728e-77	1.06459	0.985	0.777	8.17318e-73	Hdgf	P	others	3	P;PTM 1;Stroma 1
2.5583e-75	1.01802	1	0.7	2.48411e-71	Ints6	P	others	4	Pre-L;L;Z;P
8.28468e-75	1.04455	0.971	0.656	8.04443e-71	Golga4	P	others	4	L;Z;P;Sertoli 2
9.2364e-75	1.0959	0.985	0.63	8.96854e-71	Lcorl	P	others	5	Diff.ed SPG;Pre-L;L;Z;P
2.97523e-74	1.10698	0.893	0.425	2.88895e-70	Gm5617	P	others	1	P
4.61728e-73	1.14693	0.99	0.934	4.48338e-69	Calm1	P	others	3	P;Sertoli 2;Mφ&ECs
1.10237e-70	1.0207	0.985	0.629	1.07041e-66	Dut	P	others	2	Diff.ed SPG;P
5.32895e-70	1.01653	1	0.837	5.17441e-66	Cirbp	P	others	6	Undiff.ed SPG;Diff.ed SPG;Pre-L;L;Z;P
4.55593e-65	1.22	0.702	0.278	4.42381e-61	Stambp	P	others	1	P
1.40084e-64	1.06092	0.995	0.872	1.36022e-60	Atxn7l3b	P	others	1	P
2.75182e-64	1.00952	0.99	0.804	2.67202e-60	Ube2e2	P	others	1	P
0	1.83124	0.877	0.325	0	Kcnq5	Sertoli 3	others	3	Sertoli 3;Sertoli 1;Sertoli 2
0	1.41337	0.985	0.652	0	Dst	Sertoli 3	others	3	Sertoli 3;Sertoli 1;Sertoli 2
0	1.70678	0.961	0.329	0	Erbb4	Sertoli 3	others	3	Sertoli 3;Sertoli 1;Sertoli 2
0	1.08452	0.901	0.399	0	Grb14	Sertoli 3	others	4	Sertoli 3;Sertoli 1;Sertoli 2;LCs
0	1.28299	0.912	0.417	0	Itga6	Sertoli 3	others	2	Sertoli 3;Sertoli 1
0	1.84975	0.891	0.334	0	Gm14226	Sertoli 3	others	3	Sertoli 3;Sertoli 1;Sertoli 2
0	1.1768	0.819	0.288	0	Pdgfc	Sertoli 3	others	2	Sertoli 3;Sertoli 2
0	1.14091	0.966	0.399	0	Gstm6	Sertoli 3	others	3	Sertoli 3;Sertoli 1;Sertoli 2
0	1.91293	1	0.701	0	Gstm2	Sertoli 3	others	2	Sertoli 3;Sertoli 1
0	1.98106	0.999	0.79	0	Gstm1	Sertoli 3	others	3	Sertoli 3;Sertoli 1;Sertoli 2
0	1.20178	0.914	0.528	0	Adgrl2	Sertoli 3	others	2	Sertoli 3;Sertoli 1
0	1.54325	0.917	0.363	0	Tox	Sertoli 3	others	3	Sertoli 3;Sertoli 1;Sertoli 2
0	1.69997	0.979	0.551	0	Magi2	Sertoli 3	others	2	Sertoli 3;Sertoli 1
0	1.04515	0.761	0.243	0	Sel1l3	Sertoli 3	others	2	Sertoli 3;Sertoli 1
0	1.59357	0.983	0.495	0	Hspb1	Sertoli 3	others	3	Sertoli 3;Sertoli 1;Sertoli 2
0	1.12216	0.951	0.599	0	Zyx	Sertoli 3	others	2	Sertoli 3;Sertoli 1
0	1.18775	0.91	0.323	0	Ttyh1	Sertoli 3	others	3	Sertoli 3;Sertoli 1;Sertoli 2
0	1.87868	0.916	0.289	0	Kctd14	Sertoli 3	others	2	Sertoli 3;Sertoli 1
0	1.06943	0.757	0.274	0	Galnt18	Sertoli 3	others	3	Sertoli 3;Sertoli 1;Sertoli 2
0	1.60708	0.978	0.767	0	Aldoa	Sertoli 3	others	4	Sertoli 3;Sertoli 1;LCs;Mφ&ECs
0	1.37641	0.867	0.298	0	Gm2044	Sertoli 3	others	3	Sertoli 3;Sertoli 1;Sertoli 2
0	1.47171	0.843	0.358	0	Sorbs2	Sertoli 3	others	3	Sertoli 3;Sertoli 2;Mφ&ECs
0	1.16731	0.862	0.302	0	Mt3	Sertoli 3	others	2	Sertoli 3;Sertoli 1
0	1.57791	0.997	0.752	0	Me1	Sertoli 3	others	4	Sertoli 3;Sertoli 1;Sertoli 2;LCs
0	1.22703	0.794	0.237	0	Nt5e	Sertoli 3	others	2	Sertoli 3;Sertoli 2
0	1.19124	0.942	0.432	0	Ctnna3	Sertoli 3	others	3	Sertoli 3;Sertoli 1;Sertoli 2
0	1.22928	0.961	0.47	0	Kitl	Sertoli 3	others	4	Sertoli 3;Sertoli 1;Sertoli 2;LCs
0	2.06961	0.925	0.453	0	Gm35533	Sertoli 3	others	3	Sertoli 3;Sertoli 1;Sertoli 2
0	1.7289	0.375	0.055	0	Ndufa4l2	Sertoli 3	others	2	Sertoli 3;Mφ&ECs
0	1.3328	0.949	0.405	0	Sox9	Sertoli 3	others	3	Sertoli 3;Sertoli 1;Sertoli 2
0	1.16538	0.93	0.342	0	Stxbp6	Sertoli 3	others	3	Sertoli 3;Sertoli 1;Sertoli 2
0	1.69256	0.867	0.274	0	Serpina3a	Sertoli 3	others	3	Sertoli 3;Sertoli 1;LCs
0	1.36182	0.872	0.318	0	Nedd9	Sertoli 3	others	2	Sertoli 3;Sertoli 1
0	1.33889	0.688	0.171	0	Edn1	Sertoli 3	others	1	Sertoli 3
0	1.54235	0.999	0.931	0	Ctsl	Sertoli 3	others	3	Sertoli 3;Sertoli 1;Sertoli 2
0	1.15608	0.943	0.53	0	Mef2c	Sertoli 3	others	4	Sertoli 3;PTM 1;PTM 2;Mφ&ECs
0	1.53622	0.952	0.555	0	Map3k1	Sertoli 3	others	2	Sertoli 3;Sertoli 1
0	1.49274	0.989	0.626	0	Aard	Sertoli 3	others	3	Sertoli 3;Sertoli 1;Sertoli 2
0	2.51965	0.842	0.38	0	Rbfox1	Sertoli 3	others	2	Sertoli 3;Sertoli 1
0	2.07836	0.629	0.159	0	Vegfa	Sertoli 3	others	2	Sertoli 3;Mφ&ECs
0	1.05596	0.871	0.358	0	Mtcl1	Sertoli 3	others	3	Sertoli 3;Sertoli 1;Sertoli 2
0	1.27384	0.854	0.309	0	Fshr	Sertoli 3	others	3	Sertoli 3;Sertoli 1;Sertoli 2
0	1.29778	0.941	0.407	0	Dtna	Sertoli 3	others	3	Sertoli 3;Sertoli 1;Sertoli 2
0	1.27092	0.918	0.431	0	Smad7	Sertoli 3	others	2	Sertoli 3;Sertoli 1
0	1.42797	0.895	0.364	0	Neat1	Sertoli 3	others	2	Sertoli 3;LCs
0	1.47214	0.993	0.619	0	Aldh1a1	Sertoli 3	others	4	Sertoli 3;Sertoli 1;Sertoli 2;LCs
0	1.45569	0.967	0.475	0	Rhox8	Sertoli 3	others	3	Sertoli 3;Sertoli 1;Sertoli 2
0	1.83739	0.978	0.441	0	Pak3	Sertoli 3	others	4	Sertoli 3;Sertoli 1;Sertoli 2;LCs
0	1.67894	0.865	0.306	0	Rtl4	Sertoli 3	others	4	Sertoli 3;Sertoli 1;Sertoli 2;LCs
1.41292e-303	1.03816	0.996	0.812	1.37194e-299	Tceal9	Sertoli 3	others	3	Sertoli 3;Sertoli 1;LCs
4.28706e-297	1.17936	0.957	0.59	4.16273e-293	Tnik	Sertoli 3	others	2	Sertoli 3;Sertoli 2
6.40361e-294	1.02017	0.95	0.421	6.21791e-290	Reep1	Sertoli 3	others	3	Sertoli 3;Sertoli 1;Sertoli 2
5.1919e-292	1.59017	0.686	0.248	5.04134e-288	Creb5	Sertoli 3	others	1	Sertoli 3
2.27085e-287	1.05449	0.816	0.325	2.20499e-283	Kazald1	Sertoli 3	others	2	Sertoli 3;Sertoli 1
9.60252e-286	1.04307	0.931	0.512	9.32405e-282	Cited2	Sertoli 3	others	3	Sertoli 3;Sertoli 1;Sertoli 2
4.97833e-282	1.00199	0.627	0.195	4.83396e-278	Gm37350	Sertoli 3	others	2	Sertoli 3;Sertoli 1
1.08238e-281	1.09483	0.73	0.275	1.05099e-277	Efhd1	Sertoli 3	others	2	Sertoli 3;Sertoli 2
2.74154e-281	1.13359	0.965	0.431	2.66204e-277	Gatm	Sertoli 3	others	3	Sertoli 3;Sertoli 1;Sertoli 2
8.50012e-281	1.21592	0.919	0.427	8.25362e-277	Ctnna2	Sertoli 3	others	3	Sertoli 3;Sertoli 1;Sertoli 2
5.81404e-280	1.19563	0.93	0.489	5.64543e-276	Dync1i1	Sertoli 3	others	3	Sertoli 3;Sertoli 1;Sertoli 2
1.99939e-275	1.00776	0.986	0.699	1.94141e-271	Scd2	Sertoli 3	others	3	Sertoli 3;Sertoli 1;LCs
6.28504e-273	1.83944	0.862	0.532	6.10277e-269	Ldha	Sertoli 3	others	2	Sertoli 3;Mφ&ECs
1.37221e-271	1.0322	0.939	0.552	1.33242e-267	Rab31	Sertoli 3	others	3	Sertoli 3;Sertoli 1;Sertoli 2
2.6504e-271	1.11558	0.783	0.338	2.57354e-267	Ccn1	Sertoli 3	others	1	Sertoli 3
5.74196e-271	1.01499	0.872	0.37	5.57544e-267	Gja1	Sertoli 3	others	4	Sertoli 3;Sertoli 1;Sertoli 2;LCs
9.89166e-271	1.08747	0.947	0.598	9.6048e-267	Gata4	Sertoli 3	others	3	Sertoli 3;Sertoli 1;LCs
1.23364e-268	1.0051	0.841	0.408	1.19786e-264	Hecw2	Sertoli 3	others	3	Sertoli 3;Sertoli 1;Sertoli 2
1.20172e-265	1.70434	0.851	0.519	1.16687e-261	Tpi1	Sertoli 3	others	3	Sertoli 3;LCs;Mφ&ECs
4.2619e-264	1.0092	0.916	0.493	4.1383e-260	Prss35	Sertoli 3	others	3	Sertoli 3;Stroma 2;LCs
9.60419e-261	1.07784	0.959	0.738	9.32567e-257	Vcl	Sertoli 3	others	2	Sertoli 3;Sertoli 2
4.1643e-249	1.07731	0.927	0.578	4.04354e-245	Zfpm2	Sertoli 3	others	2	Sertoli 3;Sertoli 1
1.55673e-243	1.65309	0.841	0.552	1.51159e-239	Eno1	Sertoli 3	others	1	Sertoli 3
4.35423e-243	1.14739	0.775	0.366	4.22796e-239	Greb1	Sertoli 3	others	3	Sertoli 3;Sertoli 1;LCs
1.11141e-242	1.08549	0.929	0.528	1.07918e-238	Cited1	Sertoli 3	others	3	Sertoli 3;Sertoli 1;Sertoli 2
2.67359e-242	1.06819	0.913	0.579	2.59605e-238	Nav2	Sertoli 3	others	3	Sertoli 3;Sertoli 1;Sertoli 2
1.2065e-240	1.16171	0.961	0.665	1.17151e-236	Ptprd	Sertoli 3	others	3	Sertoli 3;Sertoli 1;Sertoli 2
6.57352e-227	1.38311	0.943	0.794	6.38289e-223	Pkm	Sertoli 3	others	3	Sertoli 3;Sertoli 2;Mφ&ECs
7.49991e-216	1.09608	0.87	0.62	7.28242e-212	Plod2	Sertoli 3	others	2	Sertoli 3;LCs
2.63917e-212	1.01777	0.871	0.562	2.56263e-208	Cacna2d1	Sertoli 3	others	2	Sertoli 3;Sertoli 1
3.3633e-208	1.88444	0.737	0.451	3.26577e-204	Pgk1	Sertoli 3	others	2	Sertoli 3;Mφ&ECs
8.97153e-205	1.91184	0.995	0.941	8.71135e-201	Gapdh	Sertoli 3	others	1	Sertoli 3
1.05144e-162	1.56963	0.702	0.454	1.02095e-158	Bnip3	Sertoli 3	others	1	Sertoli 3
2.47915e-138	1.40652	0.979	0.932	2.40725e-134	Mif	Sertoli 3	others	2	Sertoli 3;Mφ&ECs
4.08643e-134	1.1574	0.548	0.278	3.96792e-130	Gbe1	Sertoli 3	others	1	Sertoli 3
4.11342e-119	1.00209	0.686	0.474	3.99413e-115	Egln1	Sertoli 3	others	2	Sertoli 3;Sertoli 2
7.26174e-113	1.00585	0.28	0.081	7.05115e-109	Fam155a	Sertoli 3	others	2	Sertoli 3;Sertoli 1
3.71356e-71	1.32198	0.753	0.694	3.60587e-67	Fam162a	Sertoli 3	others	2	Sertoli 3;Mφ&ECs
3.61024e-19	1.23826	0.912	0.952	3.50554e-15	Bsg	Sertoli 3	others	3	Pre-L;P;Sertoli 3
0	1.57095	0.997	0.623	0	Dst	Sertoli 1	others	3	Sertoli 3;Sertoli 1;Sertoli 2
0	1.51425	0.954	0.28	0	Erbb4	Sertoli 1	others	3	Sertoli 3;Sertoli 1;Sertoli 2
0	1.08448	0.903	0.348	0	Wnt6	Sertoli 1	others	1	Sertoli 1
0	2.12034	0.986	0.349	0	Inha	Sertoli 1	others	3	Sertoli 1;Sertoli 2;LCs
0	1.03595	0.804	0.271	0	Bok	Sertoli 1	others	2	Sertoli 1;PTM 1
0	1.04759	0.859	0.186	0	Inhbb	Sertoli 1	others	2	Sertoli 1;Sertoli 2
0	1.30846	0.998	0.92	0	Dbi	Sertoli 1	others	2	Sertoli 1;Sertoli 2
0	1.17338	0.814	0.151	0	Grem2	Sertoli 1	others	2	Sertoli 3;Sertoli 1
0	1.27185	0.732	0.101	0	Ptgds	Sertoli 1	others	1	Sertoli 1
0	1.17918	0.966	0.501	0	Klhl23	Sertoli 1	others	3	Sertoli 3;Sertoli 1;Sertoli 2
0	1.08658	0.93	0.375	0	Itga6	Sertoli 1	others	2	Sertoli 3;Sertoli 1
0	1.17838	0.995	0.384	0	Gatm	Sertoli 1	others	3	Sertoli 3;Sertoli 1;Sertoli 2
0	1.45914	0.999	0.447	0	Cst12	Sertoli 1	others	2	Sertoli 1;Sertoli 2
0	1.75465	1	0.582	0	Defb19	Sertoli 1	others	3	Sertoli 3;Sertoli 1;Sertoli 2
0	1.13277	0.881	0.287	0	Defb36	Sertoli 1	others	3	Sertoli 3;Sertoli 1;Sertoli 2
0	1.75901	0.945	0.28	0	Gm14226	Sertoli 1	others	3	Sertoli 3;Sertoli 1;Sertoli 2
0	1.43795	0.962	0.363	0	Wfdc10	Sertoli 1	others	3	Sertoli 3;Sertoli 1;Sertoli 2
0	1.01908	0.64	0.159	0	Gm37350	Sertoli 1	others	2	Sertoli 3;Sertoli 1
0	1.06453	0.877	0.27	0	Gstm7	Sertoli 1	others	2	Sertoli 1;Sertoli 2
0	1.7719	0.994	0.349	0	Gstm6	Sertoli 1	others	3	Sertoli 3;Sertoli 1;Sertoli 2
0	1.99277	1	0.677	0	Gstm2	Sertoli 1	others	2	Sertoli 3;Sertoli 1
0	1.64528	1	0.773	0	Gstm1	Sertoli 1	others	3	Sertoli 3;Sertoli 1;Sertoli 2
0	1.10514	0.932	0.317	0	Tox	Sertoli 1	others	3	Sertoli 3;Sertoli 1;Sertoli 2
0	1.00264	0.57	0.181	0	Pappa	Sertoli 1	others	2	Sertoli 3;Sertoli 1
0	1.17986	0.978	0.638	0	Ptprd	Sertoli 1	others	3	Sertoli 3;Sertoli 1;Sertoli 2
0	1.01458	0.879	0.332	0	Efhd2	Sertoli 1	others	2	Sertoli 1;Sertoli 2
0	1.50419	0.91	0.175	0	Sel1l3	Sertoli 1	others	2	Sertoli 3;Sertoli 1
0	1.02592	0.723	0.214	0	C530008M17Rik	Sertoli 1	others	1	Sertoli 1
0	1.30761	0.688	0.09	0	Tesc	Sertoli 1	others	1	Sertoli 1
0	1.19367	0.949	0.519	0	Camkk2	Sertoli 1	others	3	Sertoli 3;Sertoli 1;Sertoli 2
0	1.35668	0.992	0.455	0	Hspb1	Sertoli 1	others	3	Sertoli 3;Sertoli 1;Sertoli 2
0	1.19137	0.968	0.295	0	Tmem184a	Sertoli 1	others	3	Sertoli 3;Sertoli 1;Sertoli 2
0	1.09567	0.991	0.73	0	Akr1b3	Sertoli 1	others	3	Sertoli 3;Sertoli 1;Sertoli 2
0	1.11093	0.987	0.82	0	Cycs	Sertoli 1	others	3	Sertoli 3;Sertoli 1;Sertoli 2
0	1.22435	0.94	0.548	0	Ccnd2	Sertoli 1	others	1	Sertoli 1
0	1.17371	0.988	0.427	0	Mgst1	Sertoli 1	others	4	Sertoli 3;Sertoli 1;Sertoli 2;LCs
0	1.39764	0.977	0.348	0	Tnni3	Sertoli 1	others	2	Sertoli 1;Sertoli 2
0	1.82747	0.809	0.197	0	Lgals7	Sertoli 1	others	1	Sertoli 1
0	1.13194	0.917	0.239	0	Kctd14	Sertoli 1	others	2	Sertoli 3;Sertoli 1
0	1.13361	0.823	0.261	0	Gm2044	Sertoli 1	others	3	Sertoli 3;Sertoli 1;Sertoli 2
0	1.36808	0.891	0.188	0	Gm45889	Sertoli 1	others	2	Sertoli 3;Sertoli 1
0	1.19789	1	0.901	0	Vdac3	Sertoli 1	others	3	Sertoli 3;Sertoli 1;Sertoli 2
0	1.13607	0.995	0.9	0	Sin3b	Sertoli 1	others	2	Sertoli 1;Sertoli 2
0	1.55229	0.922	0.246	0	Mt3	Sertoli 1	others	2	Sertoli 3;Sertoli 1
0	1.13163	0.994	0.604	0	Gsta4	Sertoli 1	others	4	Sertoli 3;Sertoli 1;Sertoli 2;LCs
0	1.37551	0.998	0.733	0	Me1	Sertoli 1	others	4	Sertoli 3;Sertoli 1;Sertoli 2;LCs
0	1.02061	0.985	0.774	0	Dag1	Sertoli 1	others	2	Sertoli 3;Sertoli 1
0	1.30353	0.983	0.479	0	Trank1	Sertoli 1	others	3	Sertoli 3;Sertoli 1;Sertoli 2
0	1.00532	0.947	0.476	0	Cited2	Sertoli 1	others	3	Sertoli 3;Sertoli 1;Sertoli 2
0	1.59344	0.969	0.313	0	Gja1	Sertoli 1	others	4	Sertoli 3;Sertoli 1;Sertoli 2;LCs
0	1.70871	1	0.752	0	Chchd10	Sertoli 1	others	3	Sertoli 3;Sertoli 1;Sertoli 2
0	1.01555	0.958	0.487	0	Gamt	Sertoli 1	others	2	Sertoli 1;Sertoli 2
0	1.27529	0.751	0.128	0	Amh	Sertoli 1	others	1	Sertoli 1
0	1.11886	0.936	0.324	0	Plxnc1	Sertoli 1	others	3	Sertoli 3;Sertoli 1;Sertoli 2
0	1.66673	0.947	0.273	0	Socs2	Sertoli 1	others	2	Sertoli 3;Sertoli 1
0	1.47632	0.991	0.426	0	Kitl	Sertoli 1	others	4	Sertoli 3;Sertoli 1;Sertoli 2;LCs
0	2.05801	0.991	0.404	0	Gm35533	Sertoli 1	others	3	Sertoli 3;Sertoli 1;Sertoli 2
0	1.36351	0.958	0.363	0	Pdlim4	Sertoli 1	others	2	Sertoli 3;Sertoli 1
0	1.07272	0.786	0.101	0	Hsd17b1	Sertoli 1	others	1	Sertoli 1
0	1.14966	0.98	0.356	0	Sox9	Sertoli 1	others	3	Sertoli 3;Sertoli 1;Sertoli 2
0	1.47828	0.827	0.36	0	Tex19.2	Sertoli 1	others	2	Sertoli 3;Sertoli 1
0	1.15352	0.886	0.404	0	Hpcal1	Sertoli 1	others	1	Sertoli 1
0	1.39482	0.782	0.242	0	Serpina3a	Sertoli 1	others	3	Sertoli 3;Sertoli 1;LCs
0	1.2204	0.988	0.748	0	Serpinb6a	Sertoli 1	others	2	Sertoli 3;Sertoli 1
0	1.69269	0.851	0.135	0	Hsd17b3	Sertoli 1	others	1	Sertoli 1
0	1.45991	1	0.926	0	Ctsl	Sertoli 1	others	3	Sertoli 3;Sertoli 1;Sertoli 2
0	1.26081	0.848	0.314	0	Kcnma1	Sertoli 1	others	2	Sertoli 1;Sertoli 2
0	1.09107	0.983	0.564	0	Gata4	Sertoli 1	others	3	Sertoli 3;Sertoli 1;LCs
0	1.05779	0.814	0.381	0	Pdzd2	Sertoli 1	others	1	Sertoli 1
0	1.63853	1	0.595	0	Aard	Sertoli 1	others	3	Sertoli 3;Sertoli 1;Sertoli 2
0	1.16863	0.973	0.713	0	Tuba1b	Sertoli 1	others	3	Sertoli 1;PTM 1;Stroma 1
0	1.96606	0.909	0.331	0	Rbfox1	Sertoli 1	others	2	Sertoli 3;Sertoli 1
0	1.13463	0.8	0.386	0	Sema5b	Sertoli 1	others	2	Sertoli 1;Sertoli 2
0	1.18874	0.95	0.464	0	Tiam1	Sertoli 1	others	2	Sertoli 1;Sertoli 2
0	1.27735	0.911	0.339	0	Gm49708	Sertoli 1	others	3	Sertoli 1;Sertoli 2;LCs
0	1.02699	0.982	0.773	0	Tubb5	Sertoli 1	others	3	Sertoli 1;PTM 1;Stroma 1
0	1.17715	0.948	0.249	0	Fshr	Sertoli 1	others	3	Sertoli 3;Sertoli 1;Sertoli 2
0	1.16231	0.951	0.363	0	Dtna	Sertoli 1	others	3	Sertoli 3;Sertoli 1;Sertoli 2
0	1.03171	0.918	0.419	0	Cxxc5	Sertoli 1	others	2	Sertoli 3;Sertoli 1
0	1.09338	0.93	0.39	0	Smad7	Sertoli 1	others	2	Sertoli 3;Sertoli 1
0	1.2359	0.998	0.588	0	Aldh1a1	Sertoli 1	others	4	Sertoli 3;Sertoli 1;Sertoli 2;LCs
0	1.03695	0.923	0.305	0	Plce1	Sertoli 1	others	3	Sertoli 3;Sertoli 1;Sertoli 2
0	1.64031	0.972	0.259	0	Kazald1	Sertoli 1	others	2	Sertoli 3;Sertoli 1
0	2.14444	1	0.431	0	Rhox8	Sertoli 1	others	3	Sertoli 3;Sertoli 1;Sertoli 2
0	1.57263	0.971	0.315	0	Etd	Sertoli 1	others	3	Sertoli 3;Sertoli 1;Sertoli 2
0	1.34332	0.988	0.696	0	Hmgb3	Sertoli 1	others	2	Sertoli 1;Sertoli 2
0	1.89048	0.96	0.444	0	Bex2	Sertoli 1	others	2	Sertoli 3;Sertoli 1
0	1.14768	1	0.797	0	Tceal9	Sertoli 1	others	3	Sertoli 3;Sertoli 1;LCs
0	1.07095	0.963	0.401	0	Pak3	Sertoli 1	others	4	Sertoli 3;Sertoli 1;Sertoli 2;LCs
9.67662e-194	1.03741	0.461	0.182	9.396e-190	Hist1h1b	Sertoli 1	others	3	Sertoli 1;PTM 1;Stroma 1
0	1.34977	0.986	0.792	0	Ncoa2	Sertoli 2	others	1	Sertoli 2
0	1.17472	0.983	0.724	0	Map4k4	Sertoli 2	others	1	Sertoli 2
0	1.19827	0.987	0.673	0	Pard3b	Sertoli 2	others	1	Sertoli 2
0	1.2494	0.951	0.304	0	Erbb4	Sertoli 2	others	3	Sertoli 3;Sertoli 1;Sertoli 2
0	1.06718	0.721	0.122	0	Tmem37	Sertoli 2	others	1	Sertoli 2
0	1.28181	0.954	0.537	0	Nckap5	Sertoli 2	others	3	Sertoli 3;Sertoli 2;LCs
0	1.43185	0.898	0.437	0	Mgat5	Sertoli 2	others	1	Sertoli 2
0	1.05934	0.892	0.309	0	Etnk2	Sertoli 2	others	2	Sertoli 1;Sertoli 2
0	1.3075	0.894	0.389	0	Rgl1	Sertoli 2	others	1	Sertoli 2
0	1.31842	0.959	0.603	0	Prdx6	Sertoli 2	others	1	Sertoli 2
0	1.58293	0.928	0.375	0	Dnm3	Sertoli 2	others	2	Sertoli 2;Mφ&ECs
0	1.77154	0.908	0.247	0	Atp1b1	Sertoli 2	others	1	Sertoli 2
0	1.22782	0.913	0.342	0	F11r	Sertoli 2	others	2	Sertoli 3;Sertoli 2
0	1.27248	0.999	0.949	0	Celf2	Sertoli 2	others	2	Sertoli 2;Stroma 2
0	1.31902	0.992	0.566	0	Etl4	Sertoli 2	others	2	Sertoli 3;Sertoli 2
0	1.77586	0.985	0.566	0	Garnl3	Sertoli 2	others	3	Pre-L;L;Sertoli 2
0	1.15371	0.931	0.522	0	Stk39	Sertoli 2	others	2	Sertoli 1;Sertoli 2
0	1.20924	0.978	0.515	0	Klhl23	Sertoli 2	others	3	Sertoli 3;Sertoli 1;Sertoli 2
0	1.20292	0.932	0.404	0	Prkra	Sertoli 2	others	2	Sertoli 1;Sertoli 2
0	2.35808	0.958	0.469	0	Zfp385b	Sertoli 2	others	1	Sertoli 2
0	1.37262	0.979	0.675	0	Nckap1	Sertoli 2	others	1	Sertoli 2
0	1.19596	0.94	0.5	0	Abtb2	Sertoli 2	others	3	Sertoli 3;Sertoli 1;Sertoli 2
0	1.44015	0.899	0.215	0	Wt1os	Sertoli 2	others	1	Sertoli 2
0	1.8772	0.995	0.318	0	Wt1	Sertoli 2	others	3	Sertoli 3;Sertoli 1;Sertoli 2
0	2.26011	1	0.404	0	Gatm	Sertoli 2	others	3	Sertoli 3;Sertoli 1;Sertoli 2
0	1.43295	0.82	0.116	0	Shc4	Sertoli 2	others	1	Sertoli 2
0	1.49962	0.698	0.162	0	Plcb1	Sertoli 2	others	1	Sertoli 2
0	1.67242	0.881	0.276	0	Slc24a3	Sertoli 2	others	1	Sertoli 2
0	1.43467	0.989	0.641	0	Ralgapa2	Sertoli 2	others	3	L;Sertoli 3;Sertoli 2
0	1.27681	0.577	0.082	0	Cstdc1	Sertoli 2	others	1	Sertoli 2
0	2.57947	1	0.466	0	Cst12	Sertoli 2	others	2	Sertoli 1;Sertoli 2
0	1.94649	0.842	0.191	0	Cst9	Sertoli 2	others	2	Sertoli 1;Sertoli 2
0	1.16848	0.749	0.151	0	Acss1	Sertoli 2	others	1	Sertoli 2
0	1.16408	0.775	0.112	0	Slc52a3	Sertoli 2	others	1	Sertoli 2
0	1.95177	1	0.596	0	Defb19	Sertoli 2	others	3	Sertoli 3;Sertoli 1;Sertoli 2
0	1.51671	0.924	0.301	0	Defb36	Sertoli 2	others	3	Sertoli 3;Sertoli 1;Sertoli 2
0	1.11623	0.992	0.526	0	Sdc4	Sertoli 2	others	4	Undiff.ed SPG;Sertoli 3;Sertoli 1;Sertoli 2
0	1.66573	0.905	0.177	0	Eppin	Sertoli 2	others	1	Sertoli 2
0	1.90694	0.993	0.379	0	Wfdc10	Sertoli 2	others	3	Sertoli 3;Sertoli 1;Sertoli 2
0	1.10629	0.917	0.502	0	Naaladl2	Sertoli 2	others	2	Sertoli 2;Stroma 2
0	1.78807	0.996	0.569	0	Tnik	Sertoli 2	others	2	Sertoli 3;Sertoli 2
0	2.22729	0.995	0.265	0	Cldn11	Sertoli 2	others	2	Sertoli 3;Sertoli 2
0	1.48565	0.949	0.449	0	Ppm1l	Sertoli 2	others	3	Sertoli 3;Sertoli 1;Sertoli 2
0	1.60046	0.967	0.589	0	Sh3d19	Sertoli 2	others	2	Sertoli 1;Sertoli 2
0	1.3468	0.979	0.727	0	Lrba	Sertoli 2	others	3	Pre-L;L;Sertoli 2
0	1.11781	0.852	0.296	0	Npr1	Sertoli 2	others	1	Sertoli 2
0	1.63862	0.939	0.297	0	Cgn	Sertoli 2	others	1	Sertoli 2
0	1.10775	0.976	0.601	0	Atp1a1	Sertoli 2	others	4	Sertoli 3;Sertoli 1;Sertoli 2;LCs
0	1.15805	0.908	0.287	0	Gstm7	Sertoli 2	others	2	Sertoli 1;Sertoli 2
0	1.15976	0.986	0.372	0	Gstm6	Sertoli 2	others	3	Sertoli 3;Sertoli 1;Sertoli 2
0	1.02315	0.951	0.571	0	Hadh	Sertoli 2	others	3	Sertoli 1;Sertoli 2;LCs
0	1.46449	0.965	0.611	0	Tspan5	Sertoli 2	others	1	Sertoli 2
0	1.72775	0.827	0.081	0	Lpar3	Sertoli 2	others	1	Sertoli 2
0	1.42765	0.964	0.334	0	Tox	Sertoli 2	others	3	Sertoli 3;Sertoli 1;Sertoli 2
0	1.11419	0.859	0.236	0	Slc26a7	Sertoli 2	others	3	Sertoli 3;Sertoli 1;Sertoli 2
0	1.59932	0.973	0.328	0	Ctnnal1	Sertoli 2	others	3	Sertoli 3;Sertoli 1;Sertoli 2
0	1.00676	0.962	0.61	0	Alad	Sertoli 2	others	2	Sertoli 1;Sertoli 2
0	1.82906	0.972	0.354	0	Sh3gl2	Sertoli 2	others	3	Sertoli 3;Sertoli 1;Sertoli 2
0	1.21207	0.986	0.74	0	Dock7	Sertoli 2	others	1	Sertoli 2
0	1.24051	0.99	0.826	0	Osbpl9	Sertoli 2	others	2	Sertoli 3;Sertoli 2
0	1.45152	0.983	0.574	0	Ppt1	Sertoli 2	others	3	Sertoli 3;Sertoli 1;Sertoli 2
0	1.03263	0.991	0.858	0	Macf1	Sertoli 2	others	2	Sertoli 2;PTM 1
0	1.14287	0.977	0.773	0	Marcksl1	Sertoli 2	others	1	Sertoli 2
0	1.26319	0.984	0.785	0	Rsrp1	Sertoli 2	others	2	Z;Sertoli 2
0	1.07078	0.907	0.347	0	Efhd2	Sertoli 2	others	2	Sertoli 1;Sertoli 2
0	1.28864	0.827	0.336	0	Espn	Sertoli 2	others	1	Sertoli 2
0	1.06777	0.955	0.482	0	Sema3c	Sertoli 2	others	1	Sertoli 2
0	1.71408	0.997	0.761	0	Srpk2	Sertoli 2	others	1	Sertoli 2
0	1.59853	0.924	0.278	0	Arap2	Sertoli 2	others	1	Sertoli 2
0	1.66376	0.963	0.454	0	Fryl	Sertoli 2	others	2	Sertoli 2;Mφ&ECs
0	1.25969	0.739	0.063	0	Hopx	Sertoli 2	others	1	Sertoli 2
0	1.25344	0.859	0.213	0	Art3	Sertoli 2	others	2	P;Sertoli 2
0	1.03454	0.926	0.555	0	Bmp2k	Sertoli 2	others	1	Sertoli 2
0	1.05423	0.885	0.432	0	Pkd2	Sertoli 2	others	1	Sertoli 2
0	1.34752	0.977	0.609	0	Fbrsl1	Sertoli 2	others	3	Sertoli 3;Sertoli 1;Sertoli 2
0	1.02255	0.841	0.371	0	Vsig10	Sertoli 2	others	1	Sertoli 2
0	1.16534	0.914	0.492	0	Fbxo21	Sertoli 2	others	1	Sertoli 2
0	1.25812	0.759	0.036	0	Sept14	Sertoli 2	others	1	Sertoli 2
0	1.23116	0.933	0.481	0	Hspb1	Sertoli 2	others	3	Sertoli 3;Sertoli 1;Sertoli 2
0	1.47105	0.983	0.316	0	Tmem184a	Sertoli 2	others	3	Sertoli 3;Sertoli 1;Sertoli 2
0	1.1799	0.967	0.658	0	Trrap	Sertoli 2	others	1	Sertoli 2
0	1.64299	0.998	0.666	0	Ppp1r9a	Sertoli 2	others	3	Sertoli 3;Sertoli 1;Sertoli 2
0	1.4642	0.957	0.467	0	Dync1i1	Sertoli 2	others	3	Sertoli 3;Sertoli 1;Sertoli 2
0	1.70215	0.963	0.347	0	Strip2	Sertoli 2	others	1	Sertoli 2
0	1.3791	1	0.738	0	Akr1b3	Sertoli 2	others	3	Sertoli 3;Sertoli 1;Sertoli 2
0	1.08203	0.923	0.474	0	Akr1b8	Sertoli 2	others	1	Sertoli 2
0	1.31519	0.99	0.728	0	Kdm7a	Sertoli 2	others	3	Sertoli 3;Sertoli 1;Sertoli 2
0	1.13753	0.996	0.825	0	Cycs	Sertoli 2	others	3	Sertoli 3;Sertoli 1;Sertoli 2
0	1.93354	0.992	0.378	0	Wipf3	Sertoli 2	others	3	Sertoli 3;Sertoli 1;Sertoli 2
0	2.00746	0.998	0.392	0	Reep1	Sertoli 2	others	3	Sertoli 3;Sertoli 1;Sertoli 2
0	1.11781	0.946	0.556	0	St3gal5	Sertoli 2	others	1	Sertoli 2
[truncated: 1,292 more rows]
