# Supplementary material for: A Novel Cultivation System for Germ Cell Proliferation and Sustaining Whole Testicular Niche
Source: Adv Sci (Weinh). 2025 Jul 28;12(39):e02435. doi: 10.1002/advs.202502435 (PMC12533374; doi:10.1002/advs.202502435)
Supplement: Supplementary file 4 — Supporting Information [file ADVS-12-e02435-s004.xlsx]

## Sheet: Sheet 1
ID	Description	GeneRatio	BgRatio	pvalue	p.adjust	qvalue	geneID	Count	Database	Groups	BgVersion
GO:0002181	cytoplasmic translation	11/213	97/22270	2.29213e-09	6.38588e-06	5.61451e-06	Rpl41/Rps28/Rpl38/Eif2s2/Rplp2/Rps2/Rpl39/Rpl35a/Slbp/Mcts2/Denr	11	GO_BP	C1	3.15.0
GO:0022618	ribonucleoprotein complex assembly	12/213	160/22270	4.78699e-08	6.66828e-05	5.8628e-05	Rps28/Rpl38/Hsp90aa1/Eif2s2/Rps27l/Rps2/Snrpd1/Snrpe/Mcts2/Snrpb/Snrpd2/Denr	12	GO_BP	C1	3.15.0
GO:0071826	ribonucleoprotein complex subunit organization	12/213	168/22270	8.20846e-08	7.62292e-05	6.70213e-05	Rps28/Rpl38/Hsp90aa1/Eif2s2/Rps27l/Rps2/Snrpd1/Snrpe/Mcts2/Snrpb/Snrpd2/Denr	12	GO_BP	C1	3.15.0
GO:0000280	nuclear division	18/213	443/22270	2.92984e-07	0.000204063	0.000179414	Mki67/Top2a/Calr/Ranbp1/Fbxo5/Ube2c/Nusap1/Smc1b/Tpx2/Ube2s/Ncapg2/Pttg1/Sphk1/M1ap/Cltc/Stag3/Prc1/Fgfr2	18	GO_BP	C1	3.15.0
GO:0140014	mitotic nuclear division	14/213	280/22270	5.61757e-07	0.000313011	0.000275202	Mki67/Ranbp1/Fbxo5/Ube2c/Nusap1/Smc1b/Tpx2/Ube2s/Ncapg2/Pttg1/Sphk1/Cltc/Prc1/Fgfr2	14	GO_BP	C1	3.15.0
GO:0046034	ATP metabolic process	13/213	260/22270	1.43743e-06	0.000593562	0.000521864	Uqcrq/Atp5g1/mt-Nd5/Gapdh/Cox4i1/Aldoa/Cycs/Atp5a1/Hk2/mt-Nd6/Atp5j/Ndufb9/Galk1	13	GO_BP	C1	3.15.0
GO:0048285	organelle fission	18/213	496/22270	1.49136e-06	0.000593562	0.000521864	Mki67/Top2a/Calr/Ranbp1/Fbxo5/Ube2c/Nusap1/Smc1b/Tpx2/Ube2s/Ncapg2/Pttg1/Sphk1/M1ap/Cltc/Stag3/Prc1/Fgfr2	18	GO_BP	C1	3.15.0
GO:0022613	ribonucleoprotein complex biogenesis	16/213	404/22270	1.90784e-06	0.000664405	0.00058415	Rps17/Rps28/Rpl38/Hsp90aa1/Eif2s2/Rps27l/Rps2/Snrpd1/Snrpe/Rpl35a/Lyar/Rpl27/Mcts2/Snrpb/Snrpd2/Denr	16	GO_BP	C1	3.15.0
GO:0051258	protein polymerization	13/213	276/22270	2.78257e-06	0.000861359	0.000757314	Tmsb15b1/Tmsb10/Hsp90aa1/Fbxo5/Ube2c/Arpc1b/Gpx4/ArpC2/Tpx2/Ube2s/Tpm1/Bin1/Ssh2	13	GO_BP	C1	3.15.0
GO:0006457	protein folding	10/213	165/22270	4.46341e-06	0.00116511	0.00102438	Hsp90b1/Hsp90aa1/Calr/Ppia/Pdcd5/Hspa5/Hspe1/P4hb/Nudcd3/Cct2	10	GO_BP	C1	3.15.0
GO:0006091	generation of precursor metabolites and energy	16/213	434/22270	4.76571e-06	0.00116511	0.00102438	Uqcrq/mt-Nd5/Gapdh/Cox4i1/Aldoa/Cycs/Atp5a1/Hk2/Phkg1/Mdh2/mt-Nd6/Atp5j/Ppp1ca/Ndufb9/Ppp1cc/Galk1	16	GO_BP	C1	3.15.0
GO:0002183	cytoplasmic translational initiation	5/213	27/22270	5.19359e-06	0.00116511	0.00102438	Eif2s2/Rps2/Slbp/Mcts2/Denr	5	GO_BP	C1	3.15.0
GO:0001731	formation of translation preinitiation complex	4/213	13/22270	5.43664e-06	0.00116511	0.00102438	Eif2s2/Rps2/Mcts2/Denr	4	GO_BP	C1	3.15.0
GO:0019646	aerobic electron transport chain	6/213	54/22270	1.25661e-05	0.00250066	0.0021986	Uqcrq/mt-Nd5/Cox4i1/Cycs/mt-Nd6/Ndufb9	6	GO_BP	C1	3.15.0
GO:0006413	translational initiation	8/213	114/22270	1.41801e-05	0.00263371	0.00231558	Eif2s2/Rps2/Slbp/Eif1ax/Mcts2/Eif4g1/Khdrbs1/Denr	8	GO_BP	C1	3.15.0
GO:0006119	oxidative phosphorylation	8/213	116/22270	1.61043e-05	0.00280416	0.00246544	Uqcrq/mt-Nd5/Cox4i1/Cycs/Atp5a1/mt-Nd6/Atp5j/Ndufb9	8	GO_BP	C1	3.15.0
GO:0007059	chromosome segregation	13/213	339/22270	2.51228e-05	0.00411718	0.00361986	Mki67/Top2a/Fbxo5/Ube2c/Nusap1/SpC75/Smc1b/Ncapg2/Pttg1/Csnk2a1/M1ap/Stag3/Prc1	13	GO_BP	C1	3.15.0
GO:0000028	ribosomal small subunit assembly	4/213	19/22270	2.81729e-05	0.00419976	0.00369246	Rps28/Rpl38/Rps27l/Rps2	4	GO_BP	C1	3.15.0
GO:0006470	protein dephosphorylation	11/213	248/22270	2.86416e-05	0.00419976	0.00369246	Hsp90b1/Calm2/Calm1/Ppia/Ywhae/Ywhab/Ppp1ca/Ppm1g/Ppp2r2c/Ppp1cc/Ssh2	11	GO_BP	C1	3.15.0
GO:0009060	aerobic respiration	9/213	165/22270	3.12237e-05	0.00434946	0.00382408	Uqcrq/mt-Nd5/Cox4i1/Cycs/Atp5a1/Mdh2/mt-Nd6/Atp5j/Ndufb9	9	GO_BP	C1	3.15.0
GO:0045787	positive regulation of cell cycle	13/213	351/22270	3.60126e-05	0.00477767	0.00420056	Ccnd2/Calr/Rrm2/Ranbp1/Fbxo5/Ube2c/Ccnd1/Nusap1/Ezh2/Eif4g1/Ncapg2/Sphk1/Fgfr2	13	GO_BP	C1	3.15.0
GO:0042775	mitochondrial ATP synthesis coupled electron transport	6/213	67/22270	4.37921e-05	0.00554567	0.0048758	Uqcrq/mt-Nd5/Cox4i1/Cycs/mt-Nd6/Ndufb9	6	GO_BP	C1	3.15.0
GO:0051304	chromosome separation	7/213	99/22270	4.69019e-05	0.00554802	0.00487787	Top2a/Fbxo5/Ube2c/Ncapg2/Pttg1/Csnk2a1/M1ap	7	GO_BP	C1	3.15.0
GO:0015980	energy derivation by oxidation of organic compounds	12/213	311/22270	4.86481e-05	0.00554802	0.00487787	Uqcrq/mt-Nd5/Cox4i1/Cycs/Atp5a1/Phkg1/Mdh2/mt-Nd6/Atp5j/Ppp1ca/Ndufb9/Ppp1cc	12	GO_BP	C1	3.15.0
GO:0090068	positive regulation of cell cycle process	11/213	264/22270	5.05847e-05	0.00554802	0.00487787	Ccnd2/Rrm2/Ranbp1/Fbxo5/Ube2c/Ccnd1/Nusap1/Ezh2/Eif4g1/Ncapg2/Sphk1	11	GO_BP	C1	3.15.0
GO:0042773	ATP synthesis coupled electron transport	6/213	69/22270	5.17762e-05	0.00554802	0.00487787	Uqcrq/mt-Nd5/Cox4i1/Cycs/mt-Nd6/Ndufb9	6	GO_BP	C1	3.15.0
GO:0045185	maintenance of protein location	7/213	102/22270	5.67917e-05	0.00586006	0.00515221	Tmsb15b1/Tmsb10/Txn1/Hspa5/Fbn2/Hk2/Ywhab	7	GO_BP	C1	3.15.0
GO:0098813	nuclear chromosome segregation	11/213	276/22270	7.537e-05	0.00730921	0.00642632	Top2a/Fbxo5/Ube2c/Nusap1/SpC75/Smc1b/Ncapg2/Pttg1/M1ap/Stag3/Prc1	11	GO_BP	C1	3.15.0
GO:1903170	negative regulation of calcium ion transmembrane transport	5/213	46/22270	7.6083e-05	0.00730921	0.00642632	Calm2/Calm1/1810037I17Rik/Ywhae/Bin1	5	GO_BP	C1	3.15.0
GO:0000819	sister chromatid segregation	9/213	189/22270	8.9574e-05	0.00831844	0.00731364	Top2a/Fbxo5/Ube2c/Nusap1/Smc1b/Ncapg2/Pttg1/Stag3/Prc1	9	GO_BP	C1	3.15.0
GO:1901989	positive regulation of cell cycle phase transition	7/213	121/22270	0.000166657	0.0149776	0.0131684	Ccnd2/Rrm2/Fbxo5/Ube2c/Ccnd1/Ezh2/Eif4g1	7	GO_BP	C1	3.15.0
GO:0006397	mRNA processing	14/213	467/22270	0.000173083	0.0150691	0.0132488	Ubl5/Snrpd1/Snrpe/Zranb2/Slbp/Hnrnpc/Lsm5/Rbm27/Khdrbs1/Rnps1/Snrpb/Pabpc1/Snrpd2/Rbmxl2	14	GO_BP	C1	3.15.0
GO:0010257	NADH dehydrogenase complex assembly	5/213	57/22270	0.000213423	0.0174881	0.0153757	mt-Nd5/Ndufc1/mt-Nd6/Ndufab1/Ndufb9	5	GO_BP	C1	3.15.0
GO:0032981	mitochondrial respiratory chain complex I assembly	5/213	57/22270	0.000213423	0.0174881	0.0153757	mt-Nd5/Ndufc1/mt-Nd6/Ndufab1/Ndufb9	5	GO_BP	C1	3.15.0
GO:0048385	regulation of retinoic acid receptor signaling pathway	3/213	13/22270	0.000229877	0.0178544	0.0156977	Aldh1a3/Calr/Ezh2	3	GO_BP	C1	3.15.0
GO:1902808	positive regulation of cell cycle G1/S phase transition	5/213	58/22270	0.000231758	0.0178544	0.0156977	Ccnd2/Rrm2/Ccnd1/Ezh2/Eif4g1	5	GO_BP	C1	3.15.0
GO:0000387	spliceosomal snRNP assembly	4/213	32/22270	0.000237119	0.0178544	0.0156977	Snrpd1/Snrpe/Snrpb/Snrpd2	4	GO_BP	C1	3.15.0
GO:0022904	respiratory electron transport chain	6/213	92/22270	0.0002567	0.0188202	0.0165468	Uqcrq/mt-Nd5/Cox4i1/Cycs/mt-Nd6/Ndufb9	6	GO_BP	C1	3.15.0
GO:0051983	regulation of chromosome segregation	6/213	93/22270	0.000272243	0.0194479	0.0170988	Mki67/Fbxo5/Ube2c/Ncapg2/Pttg1/Csnk2a1	6	GO_BP	C1	3.15.0
GO:0035304	regulation of protein dephosphorylation	6/213	94/22270	0.000288516	0.0195191	0.0171613	Hsp90b1/Calm2/Calm1/Ppia/Ywhae/Ywhab	6	GO_BP	C1	3.15.0
GO:0045931	positive regulation of mitotic cell cycle	7/213	133/22270	0.000298185	0.0195191	0.0171613	Ccnd2/Rrm2/Fbxo5/Ube2c/Ccnd1/Eif4g1/Sphk1	7	GO_BP	C1	3.15.0
GO:0045333	cellular respiration	9/213	222/22270	0.000299551	0.0195191	0.0171613	Uqcrq/mt-Nd5/Cox4i1/Cycs/Atp5a1/Mdh2/mt-Nd6/Atp5j/Ndufb9	9	GO_BP	C1	3.15.0
GO:1901020	negative regulation of calcium ion transmembrane transporter activity	4/213	34/22270	0.000301263	0.0195191	0.0171613	Calm2/Calm1/1810037I17Rik/Ywhae	4	GO_BP	C1	3.15.0
GO:0006260	DNA replication	10/213	277/22270	0.00035278	0.0223374	0.0196392	Pclaf/Prim1/Cacybp/Rrm2/Lig1/Fbxo5/Tbrg1/Wdhd1/Nucks1/Baz1a	10	GO_BP	C1	3.15.0
GO:1901992	positive regulation of mitotic cell cycle phase transition	6/213	99/22270	0.000381681	0.0236303	0.0207759	Ccnd2/Rrm2/Fbxo5/Ube2c/Ccnd1/Eif4g1	6	GO_BP	C1	3.15.0
GO:1904951	positive regulation of establishment of protein localization	11/213	337/22270	0.000424455	0.0257072	0.022602	Ppia/Sar1a/Myo18a/Pdcd5/Ier3ip1/Ywhae/Bsg/Lrp1/Dynll1/Mapk14/Cct2	11	GO_BP	C1	3.15.0
GO:0022900	electron transport chain	6/213	102/22270	0.000447934	0.026447	0.0232524	Uqcrq/mt-Nd5/Cox4i1/Cycs/mt-Nd6/Ndufb9	6	GO_BP	C1	3.15.0
GO:0009206	purine ribonucleoside triphosphate biosynthetic process	5/213	67/22270	0.000455655	0.026447	0.0232524	Atp5g1/Aldoa/Atp5a1/Atp5j/Impdh2	5	GO_BP	C1	3.15.0
GO:0009145	purine nucleoside triphosphate biosynthetic process	5/213	68/22270	0.000488036	0.0269146	0.0236636	Atp5g1/Aldoa/Atp5a1/Atp5j/Impdh2	5	GO_BP	C1	3.15.0
GO:0008380	RNA splicing	12/213	400/22270	0.000499325	0.0269146	0.0236636	Ubl5/Snrpd1/Snrpe/Zranb2/Hnrnpc/Lsm5/Khdrbs1/Rnps1/Snrpb/Pabpc1/Snrpd2/Rbmxl2	12	GO_BP	C1	3.15.0
GO:0016311	dephosphorylation	11/213	345/22270	0.000516264	0.0269146	0.0236636	Hsp90b1/Calm2/Calm1/Ppia/Ywhae/Ywhab/Ppp1ca/Ppm1g/Ppp2r2c/Ppp1cc/Ssh2	11	GO_BP	C1	3.15.0
GO:0032507	maintenance of protein location in cell	5/213	69/22270	0.000522119	0.0269146	0.0236636	Tmsb15b1/Tmsb10/Txn1/Hspa5/Hk2	5	GO_BP	C1	3.15.0
GO:0051926	negative regulation of calcium ion transport	5/213	69/22270	0.000522119	0.0269146	0.0236636	Calm2/Calm1/1810037I17Rik/Ywhae/Bin1	5	GO_BP	C1	3.15.0
GO:0030833	regulation of actin filament polymerization	7/213	146/22270	0.000523641	0.0269146	0.0236636	Tmsb15b1/Tmsb10/Arpc1b/ArpC2/Tpm1/Bin1/Ssh2	7	GO_BP	C1	3.15.0
GO:0019430	removal of superoxide radicals	3/213	17/22270	0.000531337	0.0269146	0.0236636	Prdx1/Sod1/Dhfr	3	GO_BP	C1	3.15.0
GO:0009201	ribonucleoside triphosphate biosynthetic process	5/213	70/22270	0.00055796	0.0277585	0.0244055	Atp5g1/Aldoa/Atp5a1/Atp5j/Impdh2	5	GO_BP	C1	3.15.0
GO:0042274	ribosomal small subunit biogenesis	5/213	72/22270	0.000635149	0.0310443	0.0272944	Rps17/Rps28/Rpl38/Rps27l/Rps2	5	GO_BP	C1	3.15.0
GO:0007346	regulation of mitotic cell cycle	13/213	477/22270	0.000721403	0.0338557	0.0297662	Mki67/Ccnd2/Rps27l/Rrm2/Fbxo5/Ube2c/Ccnd1/Nusap1/Ezh2/Ywhae/Eif4g1/Sphk1/Fgfr2	13	GO_BP	C1	3.15.0
GO:0071450	cellular response to oxygen radical	3/213	19/22270	0.000746551	0.0338557	0.0297662	Prdx1/Sod1/Dhfr	3	GO_BP	C1	3.15.0
GO:0071451	cellular response to superoxide	3/213	19/22270	0.000746551	0.0338557	0.0297662	Prdx1/Sod1/Dhfr	3	GO_BP	C1	3.15.0
GO:0044772	mitotic cell cycle phase transition	12/213	419/22270	0.000750072	0.0338557	0.0297662	Calm2/Usp26/Calm1/Ccnd2/Rps27l/Rrm2/Fbxo5/Ube2c/Ccnd1/Ezh2/Ube2s/Eif4g1	12	GO_BP	C1	3.15.0
GO:0030512	negative regulation of transforming growth factor beta receptor signaling pathway	5/213	75/22270	0.000765581	0.0338557	0.0297662	Hspa5/Fbn2/Pbld1/Lrp1/Snx6	5	GO_BP	C1	3.15.0
GO:1905818	regulation of chromosome separation	5/213	75/22270	0.000765581	0.0338557	0.0297662	Fbxo5/Ube2c/Ncapg2/Pttg1/Csnk2a1	5	GO_BP	C1	3.15.0
GO:0050764	regulation of phagocytosis	6/213	115/22270	0.000844817	0.036776	0.0323337	Calr/Myo18a/Sod1/Lyar/Lrp1/Sphk1	6	GO_BP	C1	3.15.0
GO:0033599	regulation of mammary gland epithelial cell proliferation	3/213	20/22270	0.000872127	0.036846	0.0323953	Rreb1/Ccnd1/Etv4	3	GO_BP	C1	3.15.0
GO:0033044	regulation of chromosome organization	8/213	207/22270	0.000882488	0.036846	0.0323953	Top2a/H3f3b/Fbxo5/Ube2c/Dnmt1/Wdhd1/Pttg1/Cct2	8	GO_BP	C1	3.15.0
GO:0030261	chromosome condensation	4/213	45/22270	0.00089162	0.036846	0.0323953	Top2a/H3f3b/Nusap1/Ncapg2	4	GO_BP	C1	3.15.0
GO:0000070	mitotic sister chromatid segregation	7/213	160/22270	0.000900256	0.036846	0.0323953	Fbxo5/Ube2c/Nusap1/Smc1b/Ncapg2/Pttg1/Prc1	7	GO_BP	C1	3.15.0
GO:0043254	regulation of protein-containing complex assembly	12/213	429/22270	0.000919701	0.036846	0.0323953	Tmsb15b1/Tmsb10/Hsp90aa1/H3f3b/Sar1a/Arpc1b/ArpC2/Usp50/Eif4g1/Tpm1/Bin1/Ssh2	12	GO_BP	C1	3.15.0
GO:0010639	negative regulation of organelle organization	11/213	371/22270	0.000936852	0.036846	0.0323953	Top2a/Tmsb15b1/Tmsb10/H3f3b/Fbxo5/Tpx2/Pttg1/Tpm1/Espn/Ssh2/Fgfr2	11	GO_BP	C1	3.15.0
GO:0032271	regulation of protein polymerization	8/213	209/22270	0.000939005	0.036846	0.0323953	Tmsb15b1/Tmsb10/Hsp90aa1/Arpc1b/ArpC2/Tpm1/Bin1/Ssh2	8	GO_BP	C1	3.15.0
GO:1900087	positive regulation of G1/S transition of mitotic cell cycle	4/213	46/22270	0.00096929	0.0369954	0.0325267	Ccnd2/Rrm2/Ccnd1/Eif4g1	4	GO_BP	C1	3.15.0
GO:0009142	nucleoside triphosphate biosynthetic process	5/213	79/22270	0.000969371	0.0369954	0.0325267	Atp5g1/Aldoa/Atp5a1/Atp5j/Impdh2	5	GO_BP	C1	3.15.0
GO:0015986	proton motive force-driven ATP synthesis	3/213	21/22270	0.00101034	0.0380379	0.0334432	Atp5g1/Atp5a1/Atp5j	3	GO_BP	C1	3.15.0
GO:0008064	regulation of actin polymerization or depolymerization	7/213	165/22270	0.00107728	0.0400174	0.0351837	Tmsb15b1/Tmsb10/Arpc1b/ArpC2/Tpm1/Bin1/Ssh2	7	GO_BP	C1	3.15.0
GO:0051222	positive regulation of protein transport	10/213	321/22270	0.00109798	0.0402496	0.0353878	Ppia/Sar1a/Myo18a/Pdcd5/Ier3ip1/Ywhae/Bsg/Lrp1/Dynll1/Mapk14	10	GO_BP	C1	3.15.0
GO:0000303	response to superoxide	3/213	22/22270	0.00116166	0.0420309	0.0369539	Prdx1/Sod1/Dhfr	3	GO_BP	C1	3.15.0
GO:0030832	regulation of actin filament length	7/213	168/22270	0.00119594	0.0427166	0.0375568	Tmsb15b1/Tmsb10/Arpc1b/ArpC2/Tpm1/Bin1/Ssh2	7	GO_BP	C1	3.15.0
GO:0097237	cellular response to toxic substance	4/213	49/22270	0.00123072	0.0431027	0.0378962	Prdx1/Sod1/Dhfr/Abtb2	4	GO_BP	C1	3.15.0
GO:0030041	actin filament polymerization	7/213	169/22270	0.00123769	0.0431027	0.0378962	Tmsb15b1/Tmsb10/Arpc1b/ArpC2/Tpm1/Bin1/Ssh2	7	GO_BP	C1	3.15.0
GO:0050766	positive regulation of phagocytosis	5/213	84/22270	0.00127773	0.0439475	0.038639	Calr/Myo18a/Sod1/Lyar/Lrp1	5	GO_BP	C1	3.15.0
GO:0000305	response to oxygen radical	3/213	23/22270	0.00132654	0.0446816	0.0392845	Prdx1/Sod1/Dhfr	3	GO_BP	C1	3.15.0
GO:0031396	regulation of protein ubiquitination	8/213	221/22270	0.001342	0.0446816	0.0392845	Hsp90aa1/Ppia/Rps2/Fbxo5/Hspa5/Ube2s/Gps2/Sphk1	8	GO_BP	C1	3.15.0
GO:0009205	purine ribonucleoside triphosphate metabolic process	5/213	85/22270	0.00134718	0.0446816	0.0392845	Atp5g1/Aldoa/Atp5a1/Atp5j/Impdh2	5	GO_BP	C1	3.15.0
GO:0034248	regulation of cellular amide metabolic process	12/213	450/22270	0.00138145	0.0447477	0.0393426	Rpl38/Gapdh/Calr/Rps27l/Upf3b/Eif4g1/Cnot3/Ppp1ca/Khdrbs1/Bin1/Sphk1/Pabpc1	12	GO_BP	C1	3.15.0
GO:0006605	protein targeting	9/213	276/22270	0.00141298	0.0447477	0.0393426	Hsp90aa1/Pdcd5/Hspa5/Ywhae/Srp19/Ywhab/Srp14/Ywhaz/Timm17b	9	GO_BP	C1	3.15.0
GO:0000375	RNA splicing, via transesterification reactions	9/213	277/22270	0.00144858	0.0447477	0.0393426	Ubl5/Snrpd1/Snrpe/Lsm5/Khdrbs1/Rnps1/Snrpb/Snrpd2/Rbmxl2	9	GO_BP	C1	3.15.0
GO:0000377	RNA splicing, via transesterification reactions with bulged adenosine as nucleophile	9/213	277/22270	0.00144858	0.0447477	0.0393426	Ubl5/Snrpd1/Snrpe/Lsm5/Khdrbs1/Rnps1/Snrpb/Snrpd2/Rbmxl2	9	GO_BP	C1	3.15.0
GO:0000398	mRNA splicing, via spliceosome	9/213	277/22270	0.00144858	0.0447477	0.0393426	Ubl5/Snrpd1/Snrpe/Lsm5/Khdrbs1/Rnps1/Snrpb/Snrpd2/Rbmxl2	9	GO_BP	C1	3.15.0
GO:0032535	regulation of cellular component size	11/213	392/22270	0.00145543	0.0447477	0.0393426	Tmsb15b1/Tmsb10/Atp5g1/Nefm/Arpc1b/ArpC2/Lrp1/Tpm1/Bin1/Ssh2/Cdh4	11	GO_BP	C1	3.15.0
GO:0051651	maintenance of location in cell	8/213	224/22270	0.00146161	0.0447477	0.0393426	Ftl1/Calm2/Tmsb15b1/Tmsb10/Calm1/Txn1/Hspa5/Hk2	8	GO_BP	C1	3.15.0
GO:0098869	cellular oxidant detoxification	3/213	24/22270	0.00150542	0.0455879	0.0400813	Prdx1/Sod1/Dhfr	3	GO_BP	C1	3.15.0
GO:0009199	ribonucleoside triphosphate metabolic process	5/213	89/22270	0.00165314	0.049523	0.043541	Atp5g1/Aldoa/Atp5a1/Atp5j/Impdh2	5	GO_BP	C1	3.15.0
GO:0051235	maintenance of location	10/213	341/22270	0.00171987	0.050974	0.0448167	Ftl1/Calm2/Tmsb15b1/Tmsb10/Calm1/Txn1/Hspa5/Fbn2/Hk2/Ywhab	10	GO_BP	C1	3.15.0
GO:0035303	regulation of dephosphorylation	6/213	133/22270	0.00178696	0.0524048	0.0460747	Hsp90b1/Calm2/Calm1/Ppia/Ywhae/Ywhab	6	GO_BP	C1	3.15.0
GO:1900407	regulation of cellular response to oxidative stress	5/213	91/22270	0.00182391	0.0529315	0.0465378	Txn1/Ppia/Sod1/Dhfr/P4hb	5	GO_BP	C1	3.15.0
GO:0033108	mitochondrial respiratory chain complex assembly	5/213	92/22270	0.00191398	0.0549727	0.0483325	mt-Nd5/Ndufc1/mt-Nd6/Ndufab1/Ndufb9	5	GO_BP	C1	3.15.0
GO:0009144	purine nucleoside triphosphate metabolic process	5/213	93/22270	0.00200726	0.0570636	0.0501708	Atp5g1/Aldoa/Atp5a1/Atp5j/Impdh2	5	GO_BP	C1	3.15.0
GO:0072655	establishment of protein localization to mitochondrion	5/213	94/22270	0.00210382	0.0592045	0.0520531	Hsp90aa1/Pdcd5/Hk2/Ywhaz/Timm17b	5	GO_BP	C1	3.15.0
GO:0006754	ATP biosynthetic process	4/213	57/22270	0.00216206	0.060235	0.0529591	Atp5g1/Aldoa/Atp5a1/Atp5j	4	GO_BP	C1	3.15.0
GO:0048524	positive regulation of viral process	4/213	58/22270	0.00230505	0.0635827	0.0559025	Top2a/Ppia/Bsg/P4hb	4	GO_BP	C1	3.15.0
GO:1902175	regulation of oxidative stress-induced intrinsic apoptotic signaling pathway	3/213	28/22270	0.0023691	0.0647089	0.0568926	Ppia/Sod1/P4hb	3	GO_BP	C1	3.15.0
GO:0051783	regulation of nuclear division	6/213	141/22270	0.00239835	0.0648719	0.0570359	Mki67/Calr/Fbxo5/Nusap1/Sphk1/Fgfr2	6	GO_BP	C1	3.15.0
GO:0000302	response to reactive oxygen species	7/213	191/22270	0.00248203	0.0664896	0.0584582	Prdx1/Txn1/Lig1/Ezh2/Sod1/Dhfr/Sphk1	7	GO_BP	C1	3.15.0
GO:1904063	negative regulation of cation transmembrane transport	5/213	98/22270	0.00252419	0.0669751	0.0588851	Calm2/Calm1/1810037I17Rik/Ywhae/Bin1	5	GO_BP	C1	3.15.0
GO:0034614	cellular response to reactive oxygen species	6/213	143/22270	0.00257317	0.0676306	0.0594614	Prdx1/Txn1/Ezh2/Sod1/Dhfr/Sphk1	6	GO_BP	C1	3.15.0
GO:0006120	mitochondrial electron transport, NADH to ubiquinone	3/213	29/22270	0.00262398	0.0676889	0.0595126	mt-Nd5/mt-Nd6/Ndufb9	3	GO_BP	C1	3.15.0
GO:0048384	retinoic acid receptor signaling pathway	3/213	29/22270	0.00262398	0.0676889	0.0595126	Aldh1a3/Calr/Ezh2	3	GO_BP	C1	3.15.0
GO:0070585	protein localization to mitochondrion	5/213	100/22270	0.0027558	0.0697969	0.061366	Hsp90aa1/Pdcd5/Hk2/Ywhaz/Timm17b	5	GO_BP	C1	3.15.0
GO:1902882	regulation of response to oxidative stress	5/213	100/22270	0.0027558	0.0697969	0.061366	Txn1/Ppia/Sod1/Dhfr/P4hb	5	GO_BP	C1	3.15.0
GO:2000045	regulation of G1/S transition of mitotic cell cycle	6/213	146/22270	0.00285312	0.0716107	0.0629607	Ccnd2/Rps27l/Rrm2/Ccnd1/Ezh2/Eif4g1	6	GO_BP	C1	3.15.0
GO:0071353	cellular response to interleukin-4	3/213	30/22270	0.00289515	0.0720168	0.0633178	Rps2/Hspa5/Impdh2	3	GO_BP	C1	3.15.0
GO:0042255	ribosome assembly	4/213	62/22270	0.00294219	0.0724001	0.0636548	Rps28/Rpl38/Rps27l/Rps2	4	GO_BP	C1	3.15.0
GO:0006909	phagocytosis	8/213	251/22270	0.00296253	0.0724001	0.0636548	Slamf1/Calr/BC053393/Myo18a/Sod1/Lyar/Lrp1/Sphk1	8	GO_BP	C1	3.15.0
GO:0008154	actin polymerization or depolymerization	7/213	198/22270	0.00303219	0.0733012	0.064447	Tmsb15b1/Tmsb10/Arpc1b/ArpC2/Tpm1/Bin1/Ssh2	7	GO_BP	C1	3.15.0
GO:0006261	DNA-templated DNA replication	6/213	148/22270	0.00305202	0.0733012	0.064447	Prim1/Lig1/Fbxo5/Wdhd1/Nucks1/Baz1a	6	GO_BP	C1	3.15.0
GO:1903320	regulation of protein modification by small protein conjugation or removal	8/213	255/22270	0.00326128	0.0776575	0.0682771	Hsp90aa1/Ppia/Rps2/Fbxo5/Hspa5/Ube2s/Gps2/Sphk1	8	GO_BP	C1	3.15.0
GO:0061077	chaperone-mediated protein folding	4/213	64/22270	0.00330183	0.0779567	0.0685402	Pdcd5/Hspa5/Hspe1/Cct2	4	GO_BP	C1	3.15.0
GO:0030307	positive regulation of cell growth	7/213	202/22270	0.0033859	0.07927	0.0696948	Atp5g1/H3f3b/Lrp1/Eif4g1/Csnk2a1/Sphk1/Cdh4	7	GO_BP	C1	3.15.0
GO:0045927	positive regulation of growth	9/213	315/22270	0.00343692	0.0797938	0.0701554	Atp5g1/H3f3b/Lrp1/Mapk14/Eif4g1/Csnk2a1/Sphk1/Fgfr2/Cdh4	9	GO_BP	C1	3.15.0
GO:0070670	response to interleukin-4	3/213	32/22270	0.00348769	0.0803033	0.0706033	Rps2/Hspa5/Impdh2	3	GO_BP	C1	3.15.0
GO:0031346	positive regulation of cell projection organization	11/213	442/22270	0.0036708	0.0835392	0.0734483	Atp5g1/Rreb1/Ranbp1/Hspa5/Ezh2/Lrp1/Dynll1/Cux1/Sphk1/Espn/Cdh4	11	GO_BP	C1	3.15.0
GO:0034766	negative regulation of ion transmembrane transport	5/213	107/22270	0.0036882	0.0835392	0.0734483	Calm2/Calm1/1810037I17Rik/Ywhae/Bin1	5	GO_BP	C1	3.15.0
GO:0140694	non-membrane-bounded organelle assembly	10/213	380/22270	0.0037425	0.0840316	0.0738813	Rps28/Rpl38/Rps27l/Rps2/Fbxo5/Csrp2/Tpx2/Tpm1/Cltc/Prc1	10	GO_BP	C1	3.15.0
GO:0000082	G1/S transition of mitotic cell cycle	7/213	206/22270	0.00377026	0.0840316	0.0738813	Usp26/Ccnd2/Rps27l/Rrm2/Ccnd1/Ezh2/Eif4g1	7	GO_BP	C1	3.15.0
GO:0033598	mammary gland epithelial cell proliferation	3/213	33/22270	0.00380967	0.084128	0.073966	Rreb1/Ccnd1/Etv4	3	GO_BP	C1	3.15.0
GO:0060392	negative regulation of SMAD protein signal transduction	2/213	10/22270	0.00389537	0.084128	0.073966	Pbld1/Lrp1	2	GO_BP	C1	3.15.0
GO:0090237	regulation of arachidonic acid secretion	2/213	10/22270	0.00389537	0.084128	0.073966	Mif/Atp5j	2	GO_BP	C1	3.15.0
GO:2000510	positive regulation of dendritic cell chemotaxis	2/213	10/22270	0.00389537	0.084128	0.073966	Slamf1/Calr	2	GO_BP	C1	3.15.0
GO:0007088	regulation of mitotic nuclear division	5/213	109/22270	0.00399163	0.0855436	0.0752106	Mki67/Fbxo5/Nusap1/Sphk1/Fgfr2	5	GO_BP	C1	3.15.0
GO:0030837	negative regulation of actin filament polymerization	4/213	68/22270	0.00410864	0.0873792	0.0768245	Tmsb15b1/Tmsb10/Tpm1/Ssh2	4	GO_BP	C1	3.15.0
GO:1902903	regulation of supramolecular fiber organization	10/213	389/22270	0.00440657	0.089666	0.0788351	Tmsb15b1/Tmsb10/Arpc1b/ArpC2/Tpx2/Tpm1/Bin1/Aebp1/Ssh2/Gm37240	10	GO_BP	C1	3.15.0
GO:2000377	regulation of reactive oxygen species metabolic process	6/213	160/22270	0.00447043	0.089666	0.0788351	Atp5g1/Cycs/Hk2/Sod1/Dhfr/Mapk14	6	GO_BP	C1	3.15.0
GO:0002027	regulation of heart rate	5/213	112/22270	0.00447965	0.089666	0.0788351	Calm2/Calm1/Atp5j/Tpm1/Bin1	5	GO_BP	C1	3.15.0
GO:0009141	nucleoside triphosphate metabolic process	5/213	112/22270	0.00447965	0.089666	0.0788351	Atp5g1/Aldoa/Atp5a1/Atp5j/Impdh2	5	GO_BP	C1	3.15.0
GO:0009185	ribonucleoside diphosphate metabolic process	5/213	112/22270	0.00447965	0.089666	0.0788351	Gapdh/Aldoa/Rrm2/Hk2/Galk1	5	GO_BP	C1	3.15.0
GO:0006417	regulation of translation	10/213	392/22270	0.00464749	0.089666	0.0788351	Rpl38/Gapdh/Calr/Rps27l/Upf3b/Eif4g1/Cnot3/Ppp1ca/Khdrbs1/Pabpc1	10	GO_BP	C1	3.15.0
GO:0005513	detection of calcium ion	2/213	11/22270	0.00473112	0.089666	0.0788351	Calm2/Calm1	2	GO_BP	C1	3.15.0
GO:0006122	mitochondrial electron transport, ubiquinol to cytochrome c	2/213	11/22270	0.00473112	0.089666	0.0788351	Uqcrq/Cycs	2	GO_BP	C1	3.15.0
GO:0010992	ubiquitin recycling	2/213	11/22270	0.00473112	0.089666	0.0788351	Ube2c/Ube2s	2	GO_BP	C1	3.15.0
GO:0060052	neurofilament cytoskeleton organization	2/213	11/22270	0.00473112	0.089666	0.0788351	Nefm/Sod1	2	GO_BP	C1	3.15.0
GO:0071481	cellular response to X-ray	2/213	11/22270	0.00473112	0.089666	0.0788351	Ccnd2/Nucks1	2	GO_BP	C1	3.15.0
GO:0097421	liver regeneration	2/213	11/22270	0.00473112	0.089666	0.0788351	Ccnd1/Ezh2	2	GO_BP	C1	3.15.0
GO:0140719	constitutive heterochromatin formation	2/213	11/22270	0.00473112	0.089666	0.0788351	H3f3b/Ezh2	2	GO_BP	C1	3.15.0
GO:1902915	negative regulation of protein polyubiquitination	2/213	11/22270	0.00473112	0.089666	0.0788351	Ppia/Gps2	2	GO_BP	C1	3.15.0
GO:1905288	vascular associated smooth muscle cell apoptotic process	2/213	11/22270	0.00473112	0.089666	0.0788351	Gapdh/Dnmt1	2	GO_BP	C1	3.15.0
GO:1905459	regulation of vascular associated smooth muscle cell apoptotic process	2/213	11/22270	0.00473112	0.089666	0.0788351	Gapdh/Dnmt1	2	GO_BP	C1	3.15.0
GO:0007015	actin filament organization	11/213	458/22270	0.0047805	0.0899897	0.0791197	Hsp90b1/Tmsb15b1/Tmsb10/Arpc1b/ArpC2/Tpm1/Bin1/Espn/Ssh2/Marcksl1/Gm37240	11	GO_BP	C1	3.15.0
GO:0034599	cellular response to oxidative stress	8/213	274/22270	0.00501318	0.0937363	0.0824137	Prdx1/Txn1/Ppia/Ezh2/Sod1/Dhfr/P4hb/Sphk1	8	GO_BP	C1	3.15.0
GO:0050714	positive regulation of protein secretion	6/213	165/22270	0.00518602	0.0963216	0.0846867	Ppia/Myo18a/Ier3ip1/Bsg/Lrp1/Dynll1	6	GO_BP	C1	3.15.0
GO:0051084	'de novo' post-translational protein folding	3/213	37/22270	0.00527569	0.0969975	0.085281	Hspa5/Hspe1/Cct2	3	GO_BP	C1	3.15.0
GO:0007566	embryo implantation	4/213	73/22270	0.00529204	0.0969975	0.085281	Calr/H3f3b/Fbn2/Sod1	4	GO_BP	C1	3.15.0
GO:0110053	regulation of actin filament organization	8/213	277/22270	0.00534536	0.0972195	0.0854762	Tmsb15b1/Tmsb10/Arpc1b/ArpC2/Tpm1/Bin1/Ssh2/Gm37240	8	GO_BP	C1	3.15.0
GO:0006626	protein targeting to mitochondrion	4/213	74/22270	0.0055533	0.0972195	0.0854762	Hsp90aa1/Pdcd5/Ywhaz/Timm17b	4	GO_BP	C1	3.15.0
GO:0006123	mitochondrial electron transport, cytochrome c to oxygen	2/213	12/22270	0.00564173	0.0972195	0.0854762	Cox4i1/Cycs	2	GO_BP	C1	3.15.0
GO:0006266	DNA ligation	2/213	12/22270	0.00564173	0.0972195	0.0854762	Top2a/Lig1	2	GO_BP	C1	3.15.0
GO:0042989	sequestering of actin monomers	2/213	12/22270	0.00564173	0.0972195	0.0854762	Tmsb15b1/Tmsb10	2	GO_BP	C1	3.15.0
GO:0046598	positive regulation of viral entry into host cell	2/213	12/22270	0.00564173	0.0972195	0.0854762	Bsg/P4hb	2	GO_BP	C1	3.15.0
GO:0075294	positive regulation by symbiont of entry into host	2/213	12/22270	0.00564173	0.0972195	0.0854762	Bsg/P4hb	2	GO_BP	C1	3.15.0
GO:0075522	IRES-dependent viral translational initiation	2/213	12/22270	0.00564173	0.0972195	0.0854762	Mcts2/Denr	2	GO_BP	C1	3.15.0
GO:2000508	regulation of dendritic cell chemotaxis	2/213	12/22270	0.00564173	0.0972195	0.0854762	Slamf1/Calr	2	GO_BP	C1	3.15.0
GO:0031497		6/213	168/22270	0.00565376	0.0972195	0.0854762	H3f3b/Ezh2/Dnmt1/Dnajc9/M1ap/Baz1a	6	GO_BP	C1	3.15.0
GO:0006458	'de novo' protein folding	3/213	38/22270	0.005688	0.0972195	0.0854762	Hspa5/Hspe1/Cct2	3	GO_BP	C1	3.15.0
GO:0006979	response to oxidative stress	10/213	408/22270	0.00611295	0.102991	0.0905507	Prdx1/Txn1/Ppia/Lig1/Ezh2/Sod1/Gpx4/Dhfr/P4hb/Sphk1	10	GO_BP	C1	3.15.0
GO:0051481	negative regulation of cytosolic calcium ion concentration	3/213	39/22270	0.00611911	0.102991	0.0905507	Calm2/Calm1/Lrp1	3	GO_BP	C1	3.15.0
GO:1902806	regulation of cell cycle G1/S phase transition	6/213	171/22270	0.00615163	0.102991	0.0905507	Ccnd2/Rps27l/Rrm2/Ccnd1/Ezh2/Eif4g1	6	GO_BP	C1	3.15.0
GO:0017015	regulation of transforming growth factor beta receptor signaling pathway	5/213	121/22270	0.00619732	0.102991	0.0905507	Hspa5/Fbn2/Pbld1/Lrp1/Snx6	5	GO_BP	C1	3.15.0
GO:0071560	cellular response to transforming growth factor beta stimulus	7/213	226/22270	0.00621052	0.102991	0.0905507	Pdcd5/Hspa5/Fbn2/Pbld1/Lrp1/Dnmt1/Snx6	7	GO_BP	C1	3.15.0
GO:0021860	pyramidal neuron development	2/213	13/22270	0.0066257	0.107025	0.0940969	Uqcrq/Fgfr2	2	GO_BP	C1	3.15.0
GO:0034392	negative regulation of smooth muscle cell apoptotic process	2/213	13/22270	0.0066257	0.107025	0.0940969	Gapdh/Dnmt1	2	GO_BP	C1	3.15.0
GO:1905214	regulation of RNA binding	2/213	13/22270	0.0066257	0.107025	0.0940969	Nucks1/Eif4g1	2	GO_BP	C1	3.15.0
GO:0042542	response to hydrogen peroxide	5/213	123/22270	0.00663405	0.107025	0.0940969	Txn1/Lig1/Ezh2/Sod1/Sphk1	5	GO_BP	C1	3.15.0
GO:0032413	negative regulation of ion transmembrane transporter activity	4/213	78/22270	0.00668424	0.107025	0.0940969	Calm2/Calm1/1810037I17Rik/Ywhae	4	GO_BP	C1	3.15.0
GO:0061180	mammary gland epithelium development	4/213	78/22270	0.00668424	0.107025	0.0940969	Rreb1/Ccnd1/Etv4/Fgfr2	4	GO_BP	C1	3.15.0
GO:0071559	response to transforming growth factor beta	7/213	230/22270	0.00681424	0.108483	0.0953789	Pdcd5/Hspa5/Fbn2/Pbld1/Lrp1/Dnmt1/Snx6	7	GO_BP	C1	3.15.0
GO:1903844	regulation of cellular response to transforming growth factor beta stimulus	5/213	124/22270	0.00686031	0.108596	0.0954782	Hspa5/Fbn2/Pbld1/Lrp1/Snx6	5	GO_BP	C1	3.15.0
GO:0000184	nuclear-transcribed mRNA catabolic process, nonsense-mediated decay	3/213	41/22270	0.00703856	0.109748	0.0964912	Upf3b/Rnps1/Pabpc1	3	GO_BP	C1	3.15.0
GO:0034314	Arp2/3 complex-mediated actin nucleation	3/213	41/22270	0.00703856	0.109748	0.0964912	Arpc1b/ArpC2/Gm37240	3	GO_BP	C1	3.15.0
GO:0051494	negative regulation of cytoskeleton organization	6/213	176/22270	0.00705128	0.109748	0.0964912	Tmsb15b1/Tmsb10/Tpx2/Tpm1/Espn/Ssh2	6	GO_BP	C1	3.15.0
GO:0043271	negative regulation of ion transport	6/213	177/22270	0.00724205	0.11097	0.0975654	Calm2/Calm1/1810037I17Rik/Ywhae/Atp5j/Bin1	6	GO_BP	C1	3.15.0
GO:0044843	cell cycle G1/S phase transition	7/213	233/22270	0.00729488	0.11097	0.0975654	Usp26/Ccnd2/Rps27l/Rrm2/Ccnd1/Ezh2/Eif4g1	7	GO_BP	C1	3.15.0
GO:0006749	glutathione metabolic process	4/213	80/22270	0.00730287	0.11097	0.0975654	Glo1/Sod1/Gpx4/Gsta4	4	GO_BP	C1	3.15.0
GO:1903201	regulation of oxidative stress-induced cell death	4/213	80/22270	0.00730287	0.11097	0.0975654	Txn1/Ppia/Sod1/P4hb	4	GO_BP	C1	3.15.0
GO:0009132	nucleoside diphosphate metabolic process	5/213	126/22270	0.00732893	0.11097	0.0975654	Gapdh/Aldoa/Rrm2/Hk2/Galk1	5	GO_BP	C1	3.15.0
GO:0072594	establishment of protein localization to organelle	10/213	420/22270	0.0074312	0.111548	0.098074	Hsp90aa1/Pdcd5/Hspa5/Hk2/Srp19/Mapk14/Cct2/Srp14/Ywhaz/Timm17b	10	GO_BP	C1	3.15.0
GO:0007143	female meiotic nuclear division	3/213	42/22270	0.0075273	0.111548	0.098074	Top2a/Fbxo5/Stag3	3	GO_BP	C1	3.15.0
GO:0072595	maintenance of protein localization in organelle	3/213	42/22270	0.0075273	0.111548	0.098074	Txn1/Hspa5/Hk2	3	GO_BP	C1	3.15.0
GO:1990748	cellular detoxification	3/213	42/22270	0.0075273	0.111548	0.098074	Prdx1/Sod1/Dhfr	3	GO_BP	C1	3.15.0
GO:2000343	positive regulation of chemokine (C-X-C motif) ligand 2 production	2/213	14/22270	0.00768156	0.113232	0.0995544	Mif/Lrp1	2	GO_BP	C1	3.15.0
GO:1903829	positive regulation of protein localization	11/213	491/22270	0.00790447	0.115904	0.101904	Ppia/Sar1a/Myo18a/Pdcd5/Ier3ip1/Ywhae/Bsg/Lrp1/Dynll1/Mapk14/Cct2	11	GO_BP	C1	3.15.0
GO:0042254	ribosome biogenesis	8/213	297/22270	0.00800873	0.116536	0.10246	Rps17/Rps28/Rpl38/Rps27l/Rps2/Rpl35a/Lyar/Rpl27	8	GO_BP	C1	3.15.0
GO:0045047	protein targeting to ER	3/213	43/22270	0.00803562	0.116536	0.10246	Hspa5/Srp19/Srp14	3	GO_BP	C1	3.15.0
GO:0090101	negative regulation of transmembrane receptor protein serine/threonine kinase signaling pathway	5/213	129/22270	0.00807306	0.116536	0.10246	Hspa5/Fbn2/Pbld1/Lrp1/Snx6	5	GO_BP	C1	3.15.0
GO:0046822	regulation of nucleocytoplasmic transport	5/213	130/22270	0.00833233	0.119659	0.105205	Txn1/Ywhae/Mapk14/Khdrbs1/Ppp1cc	5	GO_BP	C1	3.15.0
GO:1900026	positive regulation of substrate adhesion-dependent cell spreading	3/213	44/22270	0.00856371	0.12102	0.106402	Rreb1/Calr/P4hb	3	GO_BP	C1	3.15.0
GO:0032272	negative regulation of protein polymerization	4/213	84/22270	0.00865086	0.12102	0.106402	Tmsb15b1/Tmsb10/Tpm1/Ssh2	4	GO_BP	C1	3.15.0
GO:0018119	peptidyl-cysteine S-nitrosylation	2/213	15/22270	0.00880787	0.12102	0.106402	Txn1/Gapdh	2	GO_BP	C1	3.15.0
GO:0021859	pyramidal neuron differentiation	2/213	15/22270	0.00880787	0.12102	0.106402	Uqcrq/Fgfr2	2	GO_BP	C1	3.15.0
GO:0046835	carbohydrate phosphorylation	2/213	15/22270	0.00880787	0.12102	0.106402	Hk2/Galk1	2	GO_BP	C1	3.15.0
GO:0048102	autophagic cell death	2/213	15/22270	0.00880787	0.12102	0.106402	Calm2/Calm1	2	GO_BP	C1	3.15.0
GO:0051280	negative regulation of release of sequestered calcium ion into cytosol	2/213	15/22270	0.00880787	0.12102	0.106402	Calm2/Calm1	2	GO_BP	C1	3.15.0
GO:1901163	regulation of trophoblast cell migration	2/213	15/22270	0.00880787	0.12102	0.106402	Calr/Fbn2	2	GO_BP	C1	3.15.0
GO:0007127	meiosis I	5/213	132/22270	0.00886809	0.12102	0.106402	Top2a/Fbxo5/Pttg1/M1ap/Stag3	5	GO_BP	C1	3.15.0
GO:0072593	reactive oxygen species metabolic process	7/213	242/22270	0.00888785	0.12102	0.106402	Prdx1/Atp5g1/Cycs/Hk2/Sod1/Dhfr/Mapk14	7	GO_BP	C1	3.15.0
GO:0007051	spindle organization	6/213	185/22270	0.00890495	0.12102	0.106402	Ranbp1/Fbxo5/SpC75/Tpx2/Cltc/Prc1	6	GO_BP	C1	3.15.0
GO:0032956	regulation of actin cytoskeleton organization	9/213	367/22270	0.00907103	0.122679	0.10786	Tmsb15b1/Tmsb10/Arpc1b/ArpC2/Lrp1/Tpm1/Bin1/Ssh2/Gm37240	9	GO_BP	C1	3.15.0
GO:0008631	intrinsic apoptotic signaling pathway in response to oxidative stress	3/213	46/22270	0.00967979	0.130129	0.11441	Ppia/Sod1/P4hb	3	GO_BP	C1	3.15.0
GO:0032410	negative regulation of transporter activity	4/213	87/22270	0.009762	0.130129	0.11441	Calm2/Calm1/1810037I17Rik/Ywhae	4	GO_BP	C1	3.15.0
GO:2001251	negative regulation of chromosome organization	4/213	87/22270	0.009762	0.130129	0.11441	Top2a/H3f3b/Fbxo5/Pttg1	4	GO_BP	C1	3.15.0
GO:0017014	protein nitrosylation	2/213	16/22270	0.0100032	0.131548	0.115658	Txn1/Gapdh	2	GO_BP	C1	3.15.0
GO:0061450	trophoblast cell migration	2/213	16/22270	0.0100032	0.131548	0.115658	Calr/Fbn2	2	GO_BP	C1	3.15.0
GO:0061982	meiosis I cell cycle process	5/213	136/22270	0.0100101	0.131548	0.115658	Top2a/Fbxo5/Pttg1/M1ap/Stag3	5	GO_BP	C1	3.15.0
GO:0006096	glycolytic process	4/213	88/22270	0.010152	0.132439	0.116442	Gapdh/Aldoa/Hk2/Galk1	4	GO_BP	C1	3.15.0
GO:1901990	regulation of mitotic cell cycle phase transition	8/213	310/22270	0.0102089	0.132439	0.116442	Ccnd2/Rps27l/Rrm2/Fbxo5/Ube2c/Ccnd1/Ezh2/Eif4g1	8	GO_BP	C1	3.15.0
GO:0035307	positive regulation of protein dephosphorylation	3/213	47/22270	0.0102681	0.132439	0.116442	Calm2/Calm1/Ppia	3	GO_BP	C1	3.15.0
GO:0072599	establishment of protein localization to endoplasmic reticulum	3/213	47/22270	0.0102681	0.132439	0.116442	Hspa5/Srp19/Srp14	3	GO_BP	C1	3.15.0
GO:0006757	ATP generation from ADP	4/213	89/22270	0.0105519	0.134852	0.118563	Gapdh/Aldoa/Hk2/Galk1	4	GO_BP	C1	3.15.0
GO:1901019	regulation of calcium ion transmembrane transporter activity	4/213	89/22270	0.0105519	0.134852	0.118563	Calm2/Calm1/1810037I17Rik/Ywhae	4	GO_BP	C1	3.15.0
GO:0016052	carbohydrate catabolic process	5/213	138/22270	0.0106174	0.135068	0.118753	Gapdh/Aldoa/Hk2/Ppp1ca/Galk1	5	GO_BP	C1	3.15.0
GO:0010720	positive regulation of cell development	9/213	377/22270	0.0106862	0.135327	0.11898	Atp5g1/Rreb1/Calr/Lrp1/Cux1/P4hb/Bin1/Ppp1cc/Cdh4	9	GO_BP	C1	3.15.0
GO:0034763	negative regulation of transmembrane transport	5/213	140/22270	0.0112493	0.13827	0.121568	Calm2/Calm1/1810037I17Rik/Ywhae/Bin1	5	GO_BP	C1	3.15.0
GO:0006614	SRP-dependent cotranslational protein targeting to membrane	2/213	17/22270	0.0112661	0.13827	0.121568	Srp19/Srp14	2	GO_BP	C1	3.15.0
GO:0032306	regulation of prostaglandin secretion	2/213	17/22270	0.0112661	0.13827	0.121568	Mif/Atp5j	2	GO_BP	C1	3.15.0
GO:0042776	proton motive force-driven mitochondrial ATP synthesis	2/213	17/22270	0.0112661	0.13827	0.121568	Atp5a1/Atp5j	2	GO_BP	C1	3.15.0
GO:0051284	positive regulation of sequestering of calcium ion	2/213	17/22270	0.0112661	0.13827	0.121568	Calm2/Calm1	2	GO_BP	C1	3.15.0
GO:0061615	glycolytic process through fructose-6-phosphate	2/213	17/22270	0.0112661	0.13827	0.121568	Aldoa/Galk1	2	GO_BP	C1	3.15.0
GO:0090336	positive regulation of brown fat cell differentiation	2/213	17/22270	0.0112661	0.13827	0.121568	Rreb1/Mapk14	2	GO_BP	C1	3.15.0
GO:0019318	hexose metabolic process	7/213	255/22270	0.0116209	0.141999	0.124846	Gapdh/Aldoa/Hk2/Mapk14/Cox11/Ppp1ca/Galk1	7	GO_BP	C1	3.15.0
GO:0051321	meiotic cell cycle	8/213	319/22270	0.0119759	0.145698	0.128099	Mki67/Top2a/Calr/Fbxo5/Smc1b/Pttg1/M1ap/Stag3	8	GO_BP	C1	3.15.0
GO:0030901	midbrain development	3/213	50/22270	0.0121554	0.14671	0.128988	Uqcrq/Aplp2/Fgfr2	3	GO_BP	C1	3.15.0
GO:0002262	myeloid cell homeostasis	6/213	198/22270	0.0121644	0.14671	0.128988	Rps17/Prdx1/Sod1/Lyar/Mapk14/Ncapg2	6	GO_BP	C1	3.15.0
GO:0070828	heterochromatin organization	4/213	93/22270	0.0122531	0.147143	0.129369	H3f3b/Ezh2/Dnmt1/Wdhd1	4	GO_BP	C1	3.15.0
GO:0006613	cotranslational protein targeting to membrane	2/213	18/22270	0.0125952	0.14932	0.131284	Srp19/Srp14	2	GO_BP	C1	3.15.0
GO:0030575	nuclear body organization	2/213	18/22270	0.0125952	0.14932	0.131284	Serbp1/Usp50	2	GO_BP	C1	3.15.0
GO:0031145	anaphase-promoting complex-dependent catabolic process	2/213	18/22270	0.0125952	0.14932	0.131284	Ube2c/Ube2s	2	GO_BP	C1	3.15.0
GO:0006575	cellular modified amino acid metabolic process	6/213	201/22270	0.0130218	0.153074	0.134584	Glo1/Sod1/Gpx4/Gsta4/Dhfr/Ckmt2	6	GO_BP	C1	3.15.0
GO:0140013	meiotic nuclear division	6/213	201/22270	0.0130218	0.153074	0.134584	Top2a/Calr/Fbxo5/Pttg1/M1ap/Stag3	6	GO_BP	C1	3.15.0
GO:0010523	negative regulation of calcium ion transport into cytosol	2/213	19/22270	0.0139892	0.162229	0.142633	Calm2/Calm1	2	GO_BP	C1	3.15.0
GO:0019081	viral translation	2/213	19/22270	0.0139892	0.162229	0.142633	Mcts2/Denr	2	GO_BP	C1	3.15.0
GO:0051131	chaperone-mediated protein complex assembly	2/213	19/22270	0.0139892	0.162229	0.142633	Hsp90aa1/Cct2	2	GO_BP	C1	3.15.0
GO:1902850	microtubule cytoskeleton organization involved in mitosis	5/213	148/22270	0.0140334	0.162229	0.142633	Nusap1/SpC75/Tpx2/Cltc/Prc1	5	GO_BP	C1	3.15.0
GO:0046031	ADP metabolic process	4/213	97/22270	0.0141206	0.162562	0.142926	Gapdh/Aldoa/Hk2/Galk1	4	GO_BP	C1	3.15.0
GO:0009152	purine ribonucleotide biosynthetic process	5/213	149/22270	0.0144112	0.165224	0.145266	Atp5g1/Aldoa/Atp5a1/Atp5j/Impdh2	5	GO_BP	C1	3.15.0
GO:0045773	positive regulation of axon extension	3/213	54/22270	0.0149617	0.170136	0.149585	Atp5g1/Lrp1/Cdh4	3	GO_BP	C1	3.15.0
GO:0051438	regulation of ubiquitin-protein transferase activity	3/213	54/22270	0.0149617	0.170136	0.149585	Rps2/Fbxo5/Ube2s	3	GO_BP	C1	3.15.0
GO:0009408	response to heat	4/213	99/22270	0.0151183	0.170878	0.150237	Hsp90aa1/Sod1/Ywhae/Lrp11	4	GO_BP	C1	3.15.0
GO:1901987	regulation of cell cycle phase transition	9/213	400/22270	0.0152133	0.170878	0.150237	Ccnd2/Rps27l/Rrm2/Fbxo5/Ube2c/Ccnd1/Ezh2/Mapk14/Eif4g1	9	GO_BP	C1	3.15.0
GO:0002407	dendritic cell chemotaxis	2/213	20/22270	0.0154466	0.170878	0.150237	Slamf1/Calr	2	GO_BP	C1	3.15.0
GO:0050665	hydrogen peroxide biosynthetic process	2/213	20/22270	0.0154466	0.170878	0.150237	Cycs/Sod1	2	GO_BP	C1	3.15.0
GO:0060314	regulation of ryanodine-sensitive calcium-release channel activity	2/213	20/22270	0.0154466	0.170878	0.150237	Calm2/Calm1	2	GO_BP	C1	3.15.0
GO:0070262	peptidyl-serine dephosphorylation	2/213	20/22270	0.0154466	0.170878	0.150237	Ywhae/Ppp2r2c	2	GO_BP	C1	3.15.0
GO:0006839	mitochondrial transport	5/213	152/22270	0.0155851	0.170878	0.150237	Hsp90aa1/Pdcd5/Hk2/Ywhaz/Timm17b	5	GO_BP	C1	3.15.0
GO:0006165	nucleoside diphosphate phosphorylation	4/213	100/22270	0.0156335	0.170878	0.150237	Gapdh/Aldoa/Hk2/Galk1	4	GO_BP	C1	3.15.0
GO:0007062	sister chromatid cohesion	3/213	55/22270	0.0157156	0.170878	0.150237	Smc1b/Pttg1/Stag3	3	GO_BP	C1	3.15.0
GO:0045010	actin nucleation	3/213	55/22270	0.0157156	0.170878	0.150237	Arpc1b/ArpC2/Gm37240	3	GO_BP	C1	3.15.0
GO:2000378	negative regulation of reactive oxygen species metabolic process	3/213	55/22270	0.0157156	0.170878	0.150237	Atp5g1/Cycs/Hk2	3	GO_BP	C1	3.15.0
GO:0005996	monosaccharide metabolic process	7/213	271/22270	0.0157629	0.170878	0.150237	Gapdh/Aldoa/Hk2/Mapk14/Cox11/Ppp1ca/Galk1	7	GO_BP	C1	3.15.0
GO:0032386	regulation of intracellular transport	8/213	336/22270	0.0159135	0.171177	0.150501	Txn1/Sar1a/Pdcd5/Ywhae/Mapk14/Khdrbs1/Ppp1cc/Gm37240	8	GO_BP	C1	3.15.0
GO:0062197	cellular response to chemical stress	8/213	336/22270	0.0159135	0.171177	0.150501	Prdx1/Txn1/Ppia/Ezh2/Sod1/Dhfr/P4hb/Sphk1	8	GO_BP	C1	3.15.0
GO:0009135	purine nucleoside diphosphate metabolic process	4/213	101/22270	0.0161595	0.172492	0.151656	Gapdh/Aldoa/Hk2/Galk1	4	GO_BP	C1	3.15.0
GO:0009179	purine ribonucleoside diphosphate metabolic process	4/213	101/22270	0.0161595	0.172492	0.151656	Gapdh/Aldoa/Hk2/Galk1	4	GO_BP	C1	3.15.0
GO:0031099	regeneration	5/213	154/22270	0.0164023	0.174415	0.153347	Ccnd1/Ezh2/Dhfr/Lrp1/Mapk14	5	GO_BP	C1	3.15.0
GO:0042743	hydrogen peroxide metabolic process	3/213	56/22270	0.0164905	0.174494	0.153416	Prdx1/Cycs/Sod1	3	GO_BP	C1	3.15.0
GO:0021761	limbic system development	4/213	102/22270	0.0166965	0.174494	0.153416	Uqcrq/Aldh1a3/Ywhae/Fgfr2	4	GO_BP	C1	3.15.0
GO:0036473	cell death in response to oxidative stress	4/213	102/22270	0.0166965	0.174494	0.153416	Txn1/Ppia/Sod1/P4hb	4	GO_BP	C1	3.15.0
GO:0009165	nucleotide biosynthetic process	6/213	213/22270	0.0168759	0.174494	0.153416	Atp5g1/Aldoa/Rrm2/Atp5a1/Atp5j/Impdh2	6	GO_BP	C1	3.15.0
GO:0032310	prostaglandin secretion	2/213	21/22270	0.0169662	0.174494	0.153416	Mif/Atp5j	2	GO_BP	C1	3.15.0
GO:0042026	protein refolding	2/213	21/22270	0.0169662	0.174494	0.153416	Hsp90aa1/Hspa5	2	GO_BP	C1	3.15.0
GO:0051204	protein insertion into mitochondrial membrane	2/213	21/22270	0.0169662	0.174494	0.153416	Hsp90aa1/Pdcd5	2	GO_BP	C1	3.15.0
GO:1903902	positive regulation of viral life cycle	2/213	21/22270	0.0169662	0.174494	0.153416	Bsg/P4hb	2	GO_BP	C1	3.15.0
GO:2000112	regulation of cellular macromolecule biosynthetic process	10/213	478/22270	0.017136	0.174494	0.153416	Rpl38/Gapdh/Calr/Rps27l/Upf3b/Eif4g1/Cnot3/Ppp1ca/Khdrbs1/Pabpc1	10	GO_BP	C1	3.15.0
GO:0098742	cell-cell adhesion via plasma-membrane adhesion molecules	6/213	214/22270	0.017229	0.174494	0.153416	Epcam/Bsg/Mapk14/Lrrc4/Lgals7/Cdh4	6	GO_BP	C1	3.15.0
GO:0010770	positive regulation of cell morphogenesis involved in differentiation	4/213	103/22270	0.0172446	0.174494	0.153416	Rreb1/Calr/Cux1/P4hb	4	GO_BP	C1	3.15.0
GO:0045132	meiotic chromosome segregation	4/213	103/22270	0.0172446	0.174494	0.153416	Top2a/Pttg1/M1ap/Stag3	4	GO_BP	C1	3.15.0
GO:0046939	nucleotide phosphorylation	4/213	103/22270	0.0172446	0.174494	0.153416	Gapdh/Aldoa/Hk2/Galk1	4	GO_BP	C1	3.15.0
GO:0098754	detoxification	3/213	57/22270	0.0172865	0.174494	0.153416	Prdx1/Sod1/Dhfr	3	GO_BP	C1	3.15.0
GO:0009150	purine ribonucleotide metabolic process	8/213	342/22270	0.0175046	0.176057	0.154791	Atp5g1/Gapdh/Aldoa/Atp5a1/Hk2/Atp5j/Impdh2/Galk1	8	GO_BP	C1	3.15.0
GO:0043666	regulation of phosphoprotein phosphatase activity	3/213	58/22270	0.0181037	0.18095	0.159093	Hsp90b1/Calm2/Calm1	3	GO_BP	C1	3.15.0
GO:0034101	erythrocyte homeostasis	5/213	158/22270	0.018121	0.18095	0.159093	Rps17/Prdx1/Lyar/Mapk14/Ncapg2	5	GO_BP	C1	3.15.0
GO:0034249	negative regulation of cellular amide metabolic process	6/213	217/22270	0.0183185	0.181302	0.159402	Gapdh/Calr/Cnot3/Bin1/Sphk1/Pabpc1	6	GO_BP	C1	3.15.0
GO:1901293	nucleoside phosphate biosynthetic process	6/213	217/22270	0.0183185	0.181302	0.159402	Atp5g1/Aldoa/Rrm2/Atp5a1/Atp5j/Impdh2	6	GO_BP	C1	3.15.0
GO:0032516	positive regulation of phosphoprotein phosphatase activity	2/213	22/22270	0.0185467	0.181302	0.159402	Calm2/Calm1	2	GO_BP	C1	3.15.0
GO:0034312	diol biosynthetic process	2/213	22/22270	0.0185467	0.181302	0.159402	Dhfr/Sphk1	2	GO_BP	C1	3.15.0
GO:0098780	response to mitochondrial depolarisation	2/213	22/22270	0.0185467	0.181302	0.159402	Hk2/Gps2	2	GO_BP	C1	3.15.0
GO:1903427	negative regulation of reactive oxygen species biosynthetic process	2/213	22/22270	0.0185467	0.181302	0.159402	Atp5g1/Cycs	2	GO_BP	C1	3.15.0
GO:0032970	regulation of actin filament-based process	9/213	415/22270	0.0188436	0.183561	0.161388	Tmsb15b1/Tmsb10/Arpc1b/ArpC2/Lrp1/Tpm1/Bin1/Ssh2/Gm37240	9	GO_BP	C1	3.15.0
GO:1903046	meiotic cell cycle process	6/213	220/22270	0.0194543	0.188494	0.165725	Top2a/Calr/Fbxo5/Pttg1/M1ap/Stag3	6	GO_BP	C1	3.15.0
GO:0009260	ribonucleotide biosynthetic process	5/213	161/22270	0.0194854	0.188494	0.165725	Atp5g1/Aldoa/Atp5a1/Atp5j/Impdh2	5	GO_BP	C1	3.15.0
GO:0035924	cellular response to vascular endothelial growth factor stimulus	3/213	60/22270	0.0198016	0.190232	0.167253	Mapk14/Cd63/Sphk1	3	GO_BP	C1	3.15.0
GO:1900024	regulation of substrate adhesion-dependent cell spreading	3/213	60/22270	0.0198016	0.190232	0.167253	Rreb1/Calr/P4hb	3	GO_BP	C1	3.15.0
GO:0008037	cell recognition	5/213	162/22270	0.0199547	0.190645	0.167616	Aldoa/Myo18a/Bsg/Cct2/Ywhaz	5	GO_BP	C1	3.15.0
GO:0010880	regulation of release of sequestered calcium ion into cytosol by sarcoplasmic reticulum	2/213	23/22270	0.0201867	0.190645	0.167616	Calm2/Calm1	2	GO_BP	C1	3.15.0
GO:0031571	mitotic G1 DNA damage checkpoint signaling	2/213	23/22270	0.0201867	0.190645	0.167616	Rps27l/Ccnd1	2	GO_BP	C1	3.15.0
GO:0045056	transcytosis	2/213	23/22270	0.0201867	0.190645	0.167616	Lrp1/Cltc	2	GO_BP	C1	3.15.0
GO:0046716	muscle cell cellular homeostasis	2/213	23/22270	0.0201867	0.190645	0.167616	Aldoa/Sod1	2	GO_BP	C1	3.15.0
GO:0010965	regulation of mitotic sister chromatid separation	3/213	61/22270	0.0206824	0.194011	0.170576	Fbxo5/Ube2c/Pttg1	3	GO_BP	C1	3.15.0
GO:1903409	reactive oxygen species biosynthetic process	3/213	61/22270	0.0206824	0.194011	0.170576	Atp5g1/Cycs/Sod1	3	GO_BP	C1	3.15.0
GO:0010948	negative regulation of cell cycle process	7/213	287/22270	0.0208603	0.194886	0.171345	Rps27l/Fbxo5/Ccnd1/Ezh2/Mapk14/Pttg1/Fgfr2	7	GO_BP	C1	3.15.0
GO:0006937	regulation of muscle contraction	5/213	164/22270	0.0209156	0.194886	0.171345	Calm2/Calm1/Sod1/Bin1/Sphk1	5	GO_BP	C1	3.15.0
GO:0005976	polysaccharide metabolic process	4/213	110/22270	0.0213958	0.198695	0.174695	Phkg1/Ppp1ca/Ppp1cc/Cltc	4	GO_BP	C1	3.15.0
GO:1904666	regulation of ubiquitin protein ligase activity	2/213	24/22270	0.021885	0.202088	0.177677	Fbxo5/Ube2s	2	GO_BP	C1	3.15.0
GO:0006164	purine nucleotide biosynthetic process	5/213	166/22270	0.0219061	0.202088	0.177677	Atp5g1/Aldoa/Atp5a1/Atp5j/Impdh2	5	GO_BP	C1	3.15.0
GO:0035306	positive regulation of dephosphorylation	3/213	63/22270	0.0225077	0.206272	0.181356	Calm2/Calm1/Ppia	3	GO_BP	C1	3.15.0
GO:0051785	positive regulation of nuclear division	3/213	63/22270	0.0225077	0.206272	0.181356	Fbxo5/Nusap1/Sphk1	3	GO_BP	C1	3.15.0
GO:0007292	female gamete generation	5/213	168/22270	0.0229268	0.209086	0.18383	Top2a/H3f3b/Fbxo5/M1ap/Stag3	5	GO_BP	C1	3.15.0
GO:0009259	ribonucleotide metabolic process	8/213	361/22270	0.0232967	0.209086	0.18383	Atp5g1/Gapdh/Aldoa/Atp5a1/Hk2/Atp5j/Impdh2/Galk1	8	GO_BP	C1	3.15.0
GO:0006081	cellular aldehyde metabolic process	3/213	64/22270	0.0234523	0.209086	0.18383	Aldh1a3/Aldoa/Glo1	3	GO_BP	C1	3.15.0
GO:0051306	mitotic sister chromatid separation	3/213	64/22270	0.0234523	0.209086	0.18383	Fbxo5/Ube2c/Pttg1	3	GO_BP	C1	3.15.0
GO:1903532	positive regulation of secretion by cell	8/213	362/22270	0.0236347	0.209086	0.18383	Ppia/Mif/Myo18a/Ier3ip1/Bsg/Lrp1/Dynll1/Sphk1	8	GO_BP	C1	3.15.0
GO:0014808	release of sequestered calcium ion into cytosol by sarcoplasmic reticulum	2/213	25/22270	0.0236403	0.209086	0.18383	Calm2/Calm1	2	GO_BP	C1	3.15.0
GO:0015732	prostaglandin transport	2/213	25/22270	0.0236403	0.209086	0.18383	Mif/Atp5j	2	GO_BP	C1	3.15.0
GO:0032303	regulation of icosanoid secretion	2/213	25/22270	0.0236403	0.209086	0.18383	Mif/Atp5j	2	GO_BP	C1	3.15.0
GO:0044819	mitotic G1/S transition checkpoint signaling	2/213	25/22270	0.0236403	0.209086	0.18383	Rps27l/Ccnd1	2	GO_BP	C1	3.15.0
GO:0090151	establishment of protein localization to mitochondrial membrane	2/213	25/22270	0.0236403	0.209086	0.18383	Hsp90aa1/Pdcd5	2	GO_BP	C1	3.15.0
GO:0090335	regulation of brown fat cell differentiation	2/213	25/22270	0.0236403	0.209086	0.18383	Rreb1/Mapk14	2	GO_BP	C1	3.15.0
GO:0046390	ribose phosphate biosynthetic process	5/213	170/22270	0.0239777	0.211398	0.185863	Atp5g1/Aldoa/Atp5a1/Atp5j/Impdh2	5	GO_BP	C1	3.15.0
GO:0034728	nucleosome organization	4/213	115/22270	0.0247048	0.217122	0.190895	H3f3b/Dnajc9/Anp32e/Baz1a	4	GO_BP	C1	3.15.0
GO:0006163	purine nucleotide metabolic process	8/213	366/22270	0.0250216	0.218528	0.192131	Atp5g1/Gapdh/Aldoa/Atp5a1/Hk2/Atp5j/Impdh2/Galk1	8	GO_BP	C1	3.15.0
GO:0048872	homeostasis of number of cells	8/213	366/22270	0.0250216	0.218528	0.192131	Rps17/Prdx1/Mif/Ezh2/Sod1/Lyar/Mapk14/Ncapg2	8	GO_BP	C1	3.15.0
GO:0042692	muscle cell differentiation	9/213	437/22270	0.0252535	0.219529	0.193011	Cacybp/H3f3b/Csrp2/Ezh2/Dnmt1/Mapk14/Tpm1/Bin1/Fgfr2	9	GO_BP	C1	3.15.0
GO:0045737	positive regulation of cyclin-dependent protein serine/threonine kinase activity	2/213	26/22270	0.0254515	0.219529	0.193011	Ccnd2/Ccnd1	2	GO_BP	C1	3.15.0
GO:0051307	meiotic chromosome separation	2/213	26/22270	0.0254515	0.219529	0.193011	Top2a/M1ap	2	GO_BP	C1	3.15.0
GO:1903514	release of sequestered calcium ion into cytosol by endoplasmic reticulum	2/213	26/22270	0.0254515	0.219529	0.193011	Calm2/Calm1	2	GO_BP	C1	3.15.0
GO:0072522	purine-containing compound biosynthetic process	5/213	173/22270	0.0256116	0.220228	0.193626	Atp5g1/Aldoa/Atp5a1/Atp5j/Impdh2	5	GO_BP	C1	3.15.0
GO:0006090	pyruvate metabolic process	4/213	117/22270	0.0261102	0.220832	0.194158	Gapdh/Aldoa/Hk2/Galk1	4	GO_BP	C1	3.15.0
GO:0051225	spindle assembly	4/213	117/22270	0.0261102	0.220832	0.194158	Fbxo5/Tpx2/Cltc/Prc1	4	GO_BP	C1	3.15.0
GO:0006941	striated muscle contraction	5/213	174/22270	0.0261717	0.220832	0.194158	Calm2/Calm1/Aldoa/Tpm1/Bin1	5	GO_BP	C1	3.15.0
GO:1903169	regulation of calcium ion transmembrane transport	5/213	174/22270	0.0261717	0.220832	0.194158	Calm2/Calm1/1810037I17Rik/Ywhae/Bin1	5	GO_BP	C1	3.15.0
GO:0006611	protein export from nucleus	3/213	67/22270	0.0264134	0.220832	0.194158	Txn1/Calr/Ywhae	3	GO_BP	C1	3.15.0
GO:0090398	cellular senescence	3/213	67/22270	0.0264134	0.220832	0.194158	Calr/Fbxo5/Mapk14	3	GO_BP	C1	3.15.0
GO:0009117	nucleotide metabolic process	9/213	443/22270	0.0272419	0.220832	0.194158	Atp5g1/Gapdh/Aldoa/Rrm2/Atp5a1/Hk2/Atp5j/Impdh2/Galk1	9	GO_BP	C1	3.15.0
GO:0060047	heart contraction	6/213	238/22270	0.0272865	0.220832	0.194158	Calm2/Calm1/Sod1/Atp5j/Tpm1/Bin1	6	GO_BP	C1	3.15.0
GO:0000289	nuclear-transcribed mRNA poly(A) tail shortening	2/213	27/22270	0.0273172	0.220832	0.194158	Cnot3/Pabpc1	2	GO_BP	C1	3.15.0
GO:0007064	mitotic sister chromatid cohesion	2/213	27/22270	0.0273172	0.220832	0.194158	Smc1b/Pttg1	2	GO_BP	C1	3.15.0
GO:0010165	response to X-ray	2/213	27/22270	0.0273172	0.220832	0.194158	Ccnd2/Nucks1	2	GO_BP	C1	3.15.0
GO:0021884	forebrain neuron development	2/213	27/22270	0.0273172	0.220832	0.194158	Uqcrq/Fgfr2	2	GO_BP	C1	3.15.0
GO:0031100	animal organ regeneration	2/213	27/22270	0.0273172	0.220832	0.194158	Ccnd1/Ezh2	2	GO_BP	C1	3.15.0
GO:0031338	regulation of vesicle fusion	2/213	27/22270	0.0273172	0.220832	0.194158	Slamf1/Sphk1	2	GO_BP	C1	3.15.0
GO:0036336	dendritic cell migration	2/213	27/22270	0.0273172	0.220832	0.194158	Slamf1/Calr	2	GO_BP	C1	3.15.0
GO:0051443	positive regulation of ubiquitin-protein transferase activity	2/213	27/22270	0.0273172	0.220832	0.194158	Rps2/Ube2s	2	GO_BP	C1	3.15.0
GO:0072567	chemokine (C-X-C motif) ligand 2 production	2/213	27/22270	0.0273172	0.220832	0.194158	Mif/Lrp1	2	GO_BP	C1	3.15.0
GO:2000341	regulation of chemokine (C-X-C motif) ligand 2 production	2/213	27/22270	0.0273172	0.220832	0.194158	Mif/Lrp1	2	GO_BP	C1	3.15.0
GO:0006801	superoxide metabolic process	3/213	68/22270	0.0274428	0.220832	0.194158	Prdx1/Sod1/Dhfr	3	GO_BP	C1	3.15.0
GO:0032387	negative regulation of intracellular transport	3/213	68/22270	0.0274428	0.220832	0.194158	Txn1/Sar1a/Gm37240	3	GO_BP	C1	3.15.0
GO:0033045	regulation of sister chromatid segregation	3/213	68/22270	0.0274428	0.220832	0.194158	Fbxo5/Ube2c/Pttg1	3	GO_BP	C1	3.15.0
GO:0090307	mitotic spindle assembly	3/213	68/22270	0.0274428	0.220832	0.194158	Tpx2/Cltc/Prc1	3	GO_BP	C1	3.15.0
GO:0006986	response to unfolded protein	4/213	119/22270	0.0275626	0.220832	0.194158	Hsp90aa1/Hspa5/Ccnd1/Upf3b	4	GO_BP	C1	3.15.0
GO:0019693	ribose phosphate metabolic process	8/213	373/22270	0.0275842	0.220832	0.194158	Atp5g1/Gapdh/Aldoa/Atp5a1/Hk2/Atp5j/Impdh2/Galk1	8	GO_BP	C1	3.15.0
GO:0050708	regulation of protein secretion	7/213	305/22270	0.0278541	0.222354	0.195496	Ppia/Myo18a/Ier3ip1/Bsg/Lrp1/Dynll1/Gm37240	7	GO_BP	C1	3.15.0
GO:0000956	nuclear-transcribed mRNA catabolic process	4/213	120/22270	0.0283066	0.22488	0.197717	Upf3b/Cnot3/Rnps1/Pabpc1	4	GO_BP	C1	3.15.0
GO:1902904	negative regulation of supramolecular fiber organization	5/213	178/22270	0.0284901	0.22488	0.197717	Tmsb15b1/Tmsb10/Tpx2/Tpm1/Ssh2	5	GO_BP	C1	3.15.0
GO:0021695	cerebellar cortex development	3/213	69/22270	0.0284935	0.22488	0.197717	Uqcrq/Hspa5/Ezh2	3	GO_BP	C1	3.15.0
GO:0043462	regulation of ATP-dependent activity	3/213	69/22270	0.0284935	0.22488	0.197717	1810037I17Rik/Dnajc9/Tpm1	3	GO_BP	C1	3.15.0
GO:0007052	mitotic spindle organization	4/213	121/22270	0.0290625	0.225629	0.198375	SpC75/Tpx2/Cltc/Prc1	4	GO_BP	C1	3.15.0
GO:0010769	regulation of cell morphogenesis involved in differentiation	4/213	121/22270	0.0290625	0.225629	0.198375	Rreb1/Calr/Cux1/P4hb	4	GO_BP	C1	3.15.0
GO:0007176	regulation of epidermal growth factor-activated receptor activity	2/213	28/22270	0.0292363	0.225629	0.198375	Cblc/Aplp2	2	GO_BP	C1	3.15.0
GO:0010458	exit from mitosis	2/213	28/22270	0.0292363	0.225629	0.198375	Ube2c/Ube2s	2	GO_BP	C1	3.15.0
GO:0034390	smooth muscle cell apoptotic process	2/213	28/22270	0.0292363	0.225629	0.198375	Gapdh/Dnmt1	2	GO_BP	C1	3.15.0
GO:0034391	regulation of smooth muscle cell apoptotic process	2/213	28/22270	0.0292363	0.225629	0.198375	Gapdh/Dnmt1	2	GO_BP	C1	3.15.0
GO:0042573	retinoic acid metabolic process	2/213	28/22270	0.0292363	0.225629	0.198375	Aldh1a3/Crabp1	2	GO_BP	C1	3.15.0
GO:0045070	positive regulation of viral genome replication	2/213	28/22270	0.0292363	0.225629	0.198375	Top2a/Ppia	2	GO_BP	C1	3.15.0
GO:0009636	response to toxic substance	4/213	122/22270	0.0298303	0.229578	0.201847	Prdx1/Sod1/Dhfr/Abtb2	4	GO_BP	C1	3.15.0
GO:0006753	nucleoside phosphate metabolic process	9/213	451/22270	0.0300621	0.230724	0.202855	Atp5g1/Gapdh/Aldoa/Rrm2/Atp5a1/Hk2/Atp5j/Impdh2/Galk1	9	GO_BP	C1	3.15.0
GO:0055117	regulation of cardiac muscle contraction	3/213	71/22270	0.030658	0.232471	0.20439	Calm2/Calm1/Bin1	3	GO_BP	C1	3.15.0
GO:2000134	negative regulation of G1/S transition of mitotic cell cycle	3/213	71/22270	0.030658	0.232471	0.20439	Rps27l/Ccnd1/Ezh2	3	GO_BP	C1	3.15.0
GO:0071897	DNA biosynthetic process	5/213	182/22270	0.0309349	0.232471	0.20439	Pclaf/Hsp90aa1/Lig1/Cct2/Sphk1	5	GO_BP	C1	3.15.0
GO:0010563	negative regulation of phosphorus metabolic process	9/213	454/22270	0.0311705	0.232471	0.20439	Ppia/Taf7/Ywhae/Lrp1/Dynll1/Cblc/Eif4g1/Ywhab/Cox11	9	GO_BP	C1	3.15.0
GO:0045936	negative regulation of phosphate metabolic process	9/213	454/22270	0.0311705	0.232471	0.20439	Ppia/Taf7/Ywhae/Lrp1/Dynll1/Cblc/Eif4g1/Ywhab/Cox11	9	GO_BP	C1	3.15.0
GO:0010971	positive regulation of G2/M transition of mitotic cell cycle	2/213	29/22270	0.0312075	0.232471	0.20439	Fbxo5/Ccnd1	2	GO_BP	C1	3.15.0
GO:0031365	N-terminal protein amino acid modification	2/213	29/22270	0.0312075	0.232471	0.20439	Metap2/Nmt2	2	GO_BP	C1	3.15.0
GO:0034311	diol metabolic process	2/213	29/22270	0.0312075	0.232471	0.20439	Dhfr/Sphk1	2	GO_BP	C1	3.15.0
GO:0060045	positive regulation of cardiac muscle cell proliferation	2/213	29/22270	0.0312075	0.232471	0.20439	Mapk14/Fgfr2	2	GO_BP	C1	3.15.0
GO:0060571	morphogenesis of an epithelial fold	2/213	29/22270	0.0312075	0.232471	0.20439	Gatad2a/Fgfr2	2	GO_BP	C1	3.15.0
GO:1904031	positive regulation of cyclin-dependent protein kinase activity	2/213	29/22270	0.0312075	0.232471	0.20439	Ccnd2/Ccnd1	2	GO_BP	C1	3.15.0
GO:0006936	muscle contraction	7/213	313/22270	0.0314203	0.233432	0.205235	Calm2/Calm1/Aldoa/Sod1/Tpm1/Bin1/Sphk1	7	GO_BP	C1	3.15.0
GO:0000271	polysaccharide biosynthetic process	3/213	72/22270	0.0317719	0.235416	0.20698	Phkg1/Ppp1ca/Cltc	3	GO_BP	C1	3.15.0
GO:0051403	stress-activated MAPK cascade	6/213	247/22270	0.0318884	0.235653	0.207188	Prdx1/Slamf1/Ppia/Mapk14/Gps2/Sphk1	6	GO_BP	C1	3.15.0
GO:0031398	positive regulation of protein ubiquitination	4/213	125/22270	0.0322053	0.237365	0.208693	Rps2/Hspa5/Ube2s/Sphk1	4	GO_BP	C1	3.15.0
GO:0019080	viral gene expression	3/213	73/22270	0.0329067	0.240463	0.211417	Mcts2/Nucks1/Denr	3	GO_BP	C1	3.15.0
GO:0048678	response to axon injury	3/213	73/22270	0.0329067	0.240463	0.211417	Sod1/Dhfr/Lrp1	3	GO_BP	C1	3.15.0
GO:0001516	prostaglandin biosynthetic process	2/213	30/22270	0.0332298	0.240463	0.211417	Mif/Sphk1	2	GO_BP	C1	3.15.0
GO:0014912	negative regulation of smooth muscle cell migration	2/213	30/22270	0.0332298	0.240463	0.211417	Lrp1/Tpm1	2	GO_BP	C1	3.15.0
GO:0043153	entrainment of circadian clock by photoperiod	2/213	30/22270	0.0332298	0.240463	0.211417	Ppp1ca/Ppp1cc	2	GO_BP	C1	3.15.0
GO:0045932	negative regulation of muscle contraction	2/213	30/22270	0.0332298	0.240463	0.211417	Sod1/Bin1	2	GO_BP	C1	3.15.0
GO:0046457	prostanoid biosynthetic process	2/213	30/22270	0.0332298	0.240463	0.211417	Mif/Sphk1	2	GO_BP	C1	3.15.0
GO:0007179	transforming growth factor beta receptor signaling pathway	5/213	186/22270	0.0335078	0.241368	0.212212	Hspa5/Fbn2/Pbld1/Lrp1/Snx6	5	GO_BP	C1	3.15.0
GO:0003015	heart process	6/213	250/22270	0.0335281	0.241368	0.212212	Calm2/Calm1/Sod1/Atp5j/Tpm1/Bin1	6	GO_BP	C1	3.15.0
GO:0046824	positive regulation of nucleocytoplasmic transport	3/213	74/22270	0.0340625	0.243481	0.21407	Ywhae/Mapk14/Khdrbs1	3	GO_BP	C1	3.15.0
GO:0070972	protein localization to endoplasmic reticulum	3/213	74/22270	0.0340625	0.243481	0.21407	Hspa5/Srp19/Srp14	3	GO_BP	C1	3.15.0
GO:0072521	purine-containing compound metabolic process	8/213	389/22270	0.0341139	0.243481	0.21407	Atp5g1/Gapdh/Aldoa/Atp5a1/Hk2/Atp5j/Impdh2/Galk1	8	GO_BP	C1	3.15.0
GO:0032388	positive regulation of intracellular transport	5/213	187/22270	0.0341712	0.243481	0.21407	Sar1a/Pdcd5/Ywhae/Mapk14/Khdrbs1	5	GO_BP	C1	3.15.0
GO:0042752	regulation of circadian rhythm	4/213	128/22270	0.0346882	0.246495	0.21672	Top2a/Ezh2/Ppp1ca/Ppp1cc	4	GO_BP	C1	3.15.0
GO:0071479	cellular response to ionizing radiation	3/213	75/22270	0.0352392	0.246495	0.21672	Ccnd2/Mapk14/Nucks1	3	GO_BP	C1	3.15.0
GO:0002834	regulation of response to tumor cell	2/213	31/22270	0.035302	0.246495	0.21672	Calm2/Calm1	2	GO_BP	C1	3.15.0
GO:0009648	photoperiodism	2/213	31/22270	0.035302	0.246495	0.21672	Ppp1ca/Ppp1cc	2	GO_BP	C1	3.15.0
GO:0010460	positive regulation of heart rate	2/213	31/22270	0.035302	0.246495	0.21672	Atp5j/Tpm1	2	GO_BP	C1	3.15.0
GO:0045454	cell redox homeostasis	2/213	31/22270	0.035302	0.246495	0.21672	Prdx1/Txn1	2	GO_BP	C1	3.15.0
GO:0070979	protein K11-linked ubiquitination	2/213	31/22270	0.035302	0.246495	0.21672	Ube2c/Ube2s	2	GO_BP	C1	3.15.0
GO:1904752	regulation of vascular associated smooth muscle cell migration	2/213	31/22270	0.035302	0.246495	0.21672	Lrp1/Tpm1	2	GO_BP	C1	3.15.0
GO:0071824	protein-DNA complex subunit organization	5/213	190/22270	0.0362102	0.251892	0.221465	H3f3b/Taf7/Dnajc9/Anp32e/Baz1a	5	GO_BP	C1	3.15.0
GO:0090150	establishment of protein localization to membrane	6/213	255/22270	0.0363807	0.251892	0.221465	Hsp90aa1/Pdcd5/Hspa5/Srp19/Srp14/Sys1	6	GO_BP	C1	3.15.0
GO:0033138	positive regulation of peptidyl-serine phosphorylation	4/213	130/22270	0.0364036	0.251892	0.221465	Txn1/Hsp90aa1/Mif/Eif4g1	4	GO_BP	C1	3.15.0
GO:0032543	mitochondrial translation	3/213	76/22270	0.0364366	0.251892	0.221465	Mrps16/Mrpl57/Lars2	3	GO_BP	C1	3.15.0
GO:0051098	regulation of binding	8/213	395/22270	0.0368125	0.252786	0.222252	Calm1/Txn1/Cycs/1810037I17Rik/Lrp1/Nucks1/Eif4g1/Aplp2	8	GO_BP	C1	3.15.0
GO:0009649	entrainment of circadian clock	2/213	32/22270	0.037423	0.252786	0.222252	Ppp1ca/Ppp1cc	2	GO_BP	C1	3.15.0
GO:0010875	positive regulation of cholesterol efflux	2/213	32/22270	0.037423	0.252786	0.222252	Lrp1/Gps2	2	GO_BP	C1	3.15.0
GO:0051085	chaperone cofactor-dependent protein refolding	2/213	32/22270	0.037423	0.252786	0.222252	Hspa5/Hspe1	2	GO_BP	C1	3.15.0
GO:0051150	regulation of smooth muscle cell differentiation	2/213	32/22270	0.037423	0.252786	0.222252	Dnmt1/Fgfr2	2	GO_BP	C1	3.15.0
GO:0060390	regulation of SMAD protein signal transduction	2/213	32/22270	0.037423	0.252786	0.222252	Pbld1/Lrp1	2	GO_BP	C1	3.15.0
GO:0070296	sarcoplasmic reticulum calcium ion transport	2/213	32/22270	0.037423	0.252786	0.222252	Calm2/Calm1	2	GO_BP	C1	3.15.0
GO:1902751	positive regulation of cell cycle G2/M phase transition	2/213	32/22270	0.037423	0.252786	0.222252	Fbxo5/Ccnd1	2	GO_BP	C1	3.15.0
GO:1902914	regulation of protein polyubiquitination	2/213	32/22270	0.037423	0.252786	0.222252	Ppia/Gps2	2	GO_BP	C1	3.15.0
GO:0031098	stress-activated protein kinase signaling cascade	6/213	257/22270	0.0375641	0.252786	0.222252	Prdx1/Slamf1/Ppia/Mapk14/Gps2/Sphk1	6	GO_BP	C1	3.15.0
GO:0005977	glycogen metabolic process	3/213	77/22270	0.0376548	0.252786	0.222252	Phkg1/Ppp1ca/Ppp1cc	3	GO_BP	C1	3.15.0
GO:0006073	cellular glucan metabolic process	3/213	77/22270	0.0376548	0.252786	0.222252	Phkg1/Ppp1ca/Ppp1cc	3	GO_BP	C1	3.15.0
GO:0034976	response to endoplasmic reticulum stress	6/213	258/22270	0.0381649	0.254997	0.224196	Hsp90b1/Calr/Hspa5/Ccnd1/Eif4g1/P4hb	6	GO_BP	C1	3.15.0
GO:0060048	cardiac muscle contraction	4/213	132/22270	0.0381672	0.254997	0.224196	Calm2/Calm1/Tpm1/Bin1	4	GO_BP	C1	3.15.0
GO:0006334	nucleosome assembly	3/213	78/22270	0.0388936	0.25861	0.227372	H3f3b/Dnajc9/Baz1a	3	GO_BP	C1	3.15.0
GO:0044042	glucan metabolic process	3/213	78/22270	0.0388936	0.25861	0.227372	Phkg1/Ppp1ca/Ppp1cc	3	GO_BP	C1	3.15.0
GO:1904646	cellular response to amyloid-beta	2/213	33/22270	0.0395916	0.262624	0.230901	Lrp1/Snx6	2	GO_BP	C1	3.15.0
GO:0050821	protein stabilization	5/213	195/22270	0.0397721	0.263195	0.231403	Hsp90aa1/Gapdh/Calr/Tbrg1/Cct2	5	GO_BP	C1	3.15.0
GO:0006913	nucleocytoplasmic transport	7/213	330/22270	0.0399872	0.263367	0.231555	Txn1/Calr/Ywhae/Anp32a/Mapk14/Khdrbs1/Ppp1cc	7	GO_BP	C1	3.15.0
GO:0051169	nuclear transport	7/213	330/22270	0.0399872	0.263367	0.231555	Txn1/Calr/Ywhae/Anp32a/Mapk14/Khdrbs1/Ppp1cc	7	GO_BP	C1	3.15.0
GO:0008016	regulation of heart contraction	5/213	197/22270	0.0412546	0.269825	0.237233	Calm2/Calm1/Atp5j/Tpm1/Bin1	5	GO_BP	C1	3.15.0
GO:0010758	regulation of macrophage chemotaxis	2/213	34/22270	0.0418068	0.269825	0.237233	Slamf1/Mif	2	GO_BP	C1	3.15.0
GO:0035308	negative regulation of protein dephosphorylation	2/213	34/22270	0.0418068	0.269825	0.237233	Ywhae/Ywhab	2	GO_BP	C1	3.15.0
GO:0050482	arachidonic acid secretion	2/213	34/22270	0.0418068	0.269825	0.237233	Mif/Atp5j	2	GO_BP	C1	3.15.0
GO:0051973	positive regulation of telomerase activity	2/213	34/22270	0.0418068	0.269825	0.237233	Hsp90aa1/Cct2	2	GO_BP	C1	3.15.0
GO:0090322	regulation of superoxide metabolic process	2/213	34/22270	0.0418068	0.269825	0.237233	Sod1/Dhfr	2	GO_BP	C1	3.15.0
GO:0099560	synaptic membrane adhesion	2/213	34/22270	0.0418068	0.269825	0.237233	Mapk14/Lrrc4	2	GO_BP	C1	3.15.0
GO:1903963	arachidonate transport	2/213	34/22270	0.0418068	0.269825	0.237233	Mif/Atp5j	2	GO_BP	C1	3.15.0
GO:0000086	G2/M transition of mitotic cell cycle	4/213	136/22270	0.0418394	0.269825	0.237233	Calm2/Calm1/Fbxo5/Ccnd1	4	GO_BP	C1	3.15.0
GO:0071692	protein localization to extracellular region	8/213	406/22270	0.0421269	0.271052	0.238311	Ppia/Myo18a/Ier3ip1/Fbn2/Bsg/Lrp1/Dynll1/Gm37240	8	GO_BP	C1	3.15.0
GO:0003407	neural retina development	3/213	81/22270	0.0427331	0.273409	0.240383	Megf11/Bsg/Rpgrip1	3	GO_BP	C1	3.15.0
GO:1902807	negative regulation of cell cycle G1/S phase transition	3/213	81/22270	0.0427331	0.273409	0.240383	Rps27l/Ccnd1/Ezh2	3	GO_BP	C1	3.15.0
GO:0006275	regulation of DNA replication	4/213	137/22270	0.0427876	0.273409	0.240383	Cacybp/Fbxo5/Nucks1/Baz1a	4	GO_BP	C1	3.15.0
GO:0045727	positive regulation of translation	4/213	138/22270	0.0437479	0.278906	0.245216	Rps27l/Upf3b/Eif4g1/Khdrbs1	4	GO_BP	C1	3.15.0
GO:0033209	tumor necrosis factor-mediated signaling pathway	3/213	82/22270	0.0440537	0.279662	0.245881	Rraga/Gps2/Sphk1	3	GO_BP	C1	3.15.0
GO:1904738	vascular associated smooth muscle cell migration	2/213	35/22270	0.0440674	0.279662	0.245881	Lrp1/Tpm1	2	GO_BP	C1	3.15.0
GO:0010922	positive regulation of phosphatase activity	2/213	36/22270	0.0463724	0.291633	0.256406	Calm2/Calm1	2	GO_BP	C1	3.15.0
GO:0022616	DNA strand elongation	2/213	36/22270	0.0463724	0.291633	0.256406	Lig1/Nucks1	2	GO_BP	C1	3.15.0
GO:0040020	regulation of meiotic nuclear division	2/213	36/22270	0.0463724	0.291633	0.256406	Calr/Fbxo5	2	GO_BP	C1	3.15.0
GO:0097242	amyloid-beta clearance	2/213	36/22270	0.0463724	0.291633	0.256406	Lrp1/Cltc	2	GO_BP	C1	3.15.0
GO:0035966	response to topologically incorrect protein	4/213	141/22270	0.0467012	0.292064	0.256785	Hsp90aa1/Hspa5/Ccnd1/Upf3b	4	GO_BP	C1	3.15.0
GO:0030433	ubiquitin-dependent ERAD pathway	3/213	84/22270	0.0467553	0.292064	0.256785	Hsp90b1/Calr/Hspa5	3	GO_BP	C1	3.15.0
GO:0031507	heterochromatin formation	3/213	84/22270	0.0467553	0.292064	0.256785	H3f3b/Ezh2/Dnmt1	3	GO_BP	C1	3.15.0
GO:0051047	positive regulation of secretion	8/213	416/22270	0.0473803	0.295306	0.259635	Ppia/Mif/Myo18a/Ier3ip1/Bsg/Lrp1/Dynll1/Sphk1	8	GO_BP	C1	3.15.0
GO:0071805	potassium ion transmembrane transport	5/213	205/22270	0.0475163	0.295377	0.259697	Calm2/Calm1/Ywhae/Cd63/Bin1	5	GO_BP	C1	3.15.0
GO:0006997	nucleus organization	4/213	142/22270	0.0477098	0.295377	0.259697	Serbp1/H3f3b/Usp50/Bin1	4	GO_BP	C1	3.15.0
GO:0048675	axon extension	4/213	142/22270	0.0477098	0.295377	0.259697	Atp5g1/Hsp90aa1/Lrp1/Cdh4	4	GO_BP	C1	3.15.0
GO:0042147	retrograde transport, endosome to Golgi	3/213	85/22270	0.0481362	0.296425	0.26062	Snx6/Cltc/Gm37240	3	GO_BP	C1	3.15.0
GO:0007409	axonogenesis	9/213	493/22270	0.048251	0.296425	0.26062	Atp5g1/Hsp90aa1/Nefm/Etv4/Bsg/Lrp1/Aplp2/Fgfr2/Cdh4	9	GO_BP	C1	3.15.0
GO:0032872	regulation of stress-activated MAPK cascade	5/213	206/22270	0.0483365	0.296425	0.26062	Prdx1/Slamf1/Ppia/Gps2/Sphk1	5	GO_BP	C1	3.15.0
GO:0048193	Golgi vesicle transport	6/213	274/22270	0.0486187	0.296425	0.26062	Sar1a/Myo18a/Ier3ip1/Ergic1/Cux1/Sys1	6	GO_BP	C1	3.15.0
GO:0018208	peptidyl-proline modification	2/213	37/22270	0.0487208	0.296425	0.26062	Ppia/P4hb	2	GO_BP	C1	3.15.0
GO:0046825	regulation of protein export from nucleus	2/213	37/22270	0.0487208	0.296425	0.26062	Txn1/Ywhae	2	GO_BP	C1	3.15.0
GO:2000191	regulation of fatty acid transport	2/213	37/22270	0.0487208	0.296425	0.26062	Mif/Atp5j	2	GO_BP	C1	3.15.0
GO:0042471	ear morphogenesis	4/213	143/22270	0.0487304	0.296425	0.26062	Rpl38/Aldh1a3/Sod1/Fgfr2	4	GO_BP	C1	3.15.0
GO:0010921	regulation of phosphatase activity	3/213	86/22270	0.049537	0.300675	0.264356	Hsp90b1/Calm2/Calm1	3	GO_BP	C1	3.15.0
GO:0002181	cytoplasmic translation	9/182	97/22270	1.02755e-07	0.000319774	0.000263053	Rpl13a/Rpl31/Rpl36/Rpl6/Rpl32/Rpl36a/Rpl26/Rpl8/Aars	9	GO_BP	C2	3.15.0
GO:2000737	negative regulation of stem cell differentiation	5/182	28/22270	2.91121e-06	0.00391273	0.0032187	Zfp36l2/Notch1/Lbh/Hes1/Cdk12	5	GO_BP	C2	3.15.0
GO:0001655	urogenital system development	14/182	386/22270	3.77192e-06	0.00391273	0.0032187	Egr1/Arl3/Wwtr1/Lhx1/Hs3st3b1/Tgfb1/Notch1/Hes1/Id3/Plaur/Nid1/Myo1e/Id4/Pdgfa	14	GO_BP	C2	3.15.0
GO:0072006	nephron development	9/182	157/22270	5.97734e-06	0.00465037	0.0038255	Egr1/Wwtr1/Lhx1/Hs3st3b1/Tgfb1/Notch1/Hes1/Nid1/Myo1e	9	GO_BP	C2	3.15.0
GO:0006520	cellular amino acid metabolic process	11/182	258/22270	9.52833e-06	0.00593044	0.00487851	Ddah2/Asns/Cars/Atf4/Psat1/Aars/Sars/Shmt2/Lars/Iars/Gclc	11	GO_BP	C2	3.15.0
GO:0042255	ribosome assembly	6/182	62/22270	1.15364e-05	0.00598353	0.00492219	Rps14/Rpl5/Rps19/Rpl6/Rpl23a/Rps15	6	GO_BP	C2	3.15.0
GO:0032835	glomerulus development	6/182	65/22270	1.51896e-05	0.00622518	0.00512097	Egr1/Wwtr1/Notch1/Hes1/Nid1/Myo1e	6	GO_BP	C2	3.15.0
GO:0001822	kidney development	12/182	329/22270	1.79169e-05	0.00622518	0.00512097	Egr1/Arl3/Wwtr1/Lhx1/Hs3st3b1/Tgfb1/Notch1/Hes1/Id3/Nid1/Myo1e/Pdgfa	12	GO_BP	C2	3.15.0
GO:0006418	tRNA aminoacylation for protein translation	5/182	40/22270	1.80034e-05	0.00622518	0.00512097	Cars/Aars/Sars/Lars/Iars	5	GO_BP	C2	3.15.0
GO:0043039	tRNA aminoacylation	5/182	43/22270	2.58201e-05	0.00750473	0.00617356	Cars/Aars/Sars/Lars/Iars	5	GO_BP	C2	3.15.0
GO:0072001	renal system development	12/182	344/22270	2.77677e-05	0.00750473	0.00617356	Egr1/Arl3/Wwtr1/Lhx1/Hs3st3b1/Tgfb1/Notch1/Hes1/Id3/Nid1/Myo1e/Pdgfa	12	GO_BP	C2	3.15.0
GO:0043038	amino acid activation	5/182	44/22270	2.89385e-05	0.00750473	0.00617356	Cars/Aars/Sars/Lars/Iars	5	GO_BP	C2	3.15.0
GO:0022612	gland morphogenesis	8/182	157/22270	4.62584e-05	0.0110736	0.00910935	Tgfb1/Notch1/Msn/Fgl1/Epha2/Itpr1/Id4/Pdgfa	8	GO_BP	C2	3.15.0
GO:0072009	nephron epithelium development	7/182	117/22270	5.04935e-05	0.011224	0.00923311	Wwtr1/Lhx1/Hs3st3b1/Tgfb1/Notch1/Hes1/Myo1e	7	GO_BP	C2	3.15.0
GO:0034504	protein localization to nucleus	11/182	318/22270	6.49393e-05	0.0127769	0.0105106	Txnip/Cacnb4/Cdkn1a/Zic1/Lmna/Wwtr1/App/Chchd10/Tgfb1/Notch1/Tfrc	11	GO_BP	C2	3.15.0
GO:0061005	cell differentiation involved in kidney development	5/182	52/22270	6.5691e-05	0.0127769	0.0105106	Wwtr1/Lhx1/Notch1/Hes1/Myo1e	5	GO_BP	C2	3.15.0
GO:0010823	negative regulation of mitochondrion organization	5/182	55/22270	8.62059e-05	0.0157808	0.0129816	Lmna/Vat1/Tfrc/SlC75a4/Gclc	5	GO_BP	C2	3.15.0
GO:0001656	metanephros development	6/182	91/22270	0.000102861	0.0169339	0.0139302	Egr1/Wwtr1/Lhx1/Hes1/Id3/Pdgfa	6	GO_BP	C2	3.15.0
GO:0060562	epithelial tube morphogenesis	12/182	395/22270	0.00010443	0.0169339	0.0139302	Brd2/Kras/Sdc4/Tgif1/Lhx1/Hs3st3b1/Tgfb1/Notch1/Hes1/Epha2/Vasp/Flt1	12	GO_BP	C2	3.15.0
GO:1904667	negative regulation of ubiquitin protein ligase activity	3/182	12/22270	0.000111877	0.0169339	0.0139302	Rpl23/Rpl5/Rpl37	3	GO_BP	C2	3.15.0
GO:1901798	positive regulation of signal transduction by p53 class mediator	4/182	31/22270	0.000114271	0.0169339	0.0139302	Rpl23/Rps15/Rpl37/Rpl26	4	GO_BP	C2	3.15.0
GO:0045662	negative regulation of myoblast differentiation	4/182	32/22270	0.000129766	0.0183559	0.0151	Tgfb1/Notch1/Id3/Mbnl3	4	GO_BP	C2	3.15.0
GO:0001570	vasculogenesis	6/182	97/22270	0.000146453	0.0198158	0.0163009	Rras/Tgfb1/Notch1/Zmiz1/Epha2/Myo1e	6	GO_BP	C2	3.15.0
GO:0045785	positive regulation of cell adhesion	13/182	480/22270	0.000168822	0.0208427	0.0171457	Rras/Sdc4/Egr3/Lgals1/Tgfb1/Hes1/Slc7a1/Zmiz1/Tfrc/Plaur/Nid1/ArpC7/Frmd5	13	GO_BP	C2	3.15.0
GO:0098876	vesicle-mediated transport to the plasma membrane	7/182	142/22270	0.000170591	0.0208427	0.0171457	Arl3/Rack1/Grip1/Optn/Snap25/Ehd1/Snx27	7	GO_BP	C2	3.15.0
GO:0042254	ribosome biogenesis	10/182	297/22270	0.000174136	0.0208427	0.0171457	Rps14/Rpl35/Rps24/Rpl5/Rps19/Rpl6/Rps6/Rpl23a/Rps15/Rpl26	10	GO_BP	C2	3.15.0
GO:0072080	nephron tubule development	6/182	102/22270	0.000192966	0.0215711	0.0177449	Wwtr1/Lhx1/Hs3st3b1/Tgfb1/Notch1/Hes1	6	GO_BP	C2	3.15.0
GO:0010821	regulation of mitochondrion organization	7/182	145/22270	0.000194084	0.0215711	0.0177449	Lmna/Vat1/Chchd10/Tfrc/Plaur/SlC75a4/Gclc	7	GO_BP	C2	3.15.0
GO:2000736	regulation of stem cell differentiation	5/182	67/22270	0.000221133	0.0224354	0.0184559	Zfp36l2/Notch1/Lbh/Hes1/Cdk12	5	GO_BP	C2	3.15.0
GO:0021915	neural tube development	8/182	198/22270	0.000231684	0.0224354	0.0184559	Brd2/Sdc4/Tgif1/Tgfb1/Notch1/Hes1/Epha2/Vasp	8	GO_BP	C2	3.15.0
GO:1900180	regulation of protein localization to nucleus	7/182	150/22270	0.000239	0.0224354	0.0184559	Cacnb4/Zic1/Lmna/Wwtr1/App/Tgfb1/Tfrc	7	GO_BP	C2	3.15.0
GO:0061351	neural precursor cell proliferation	8/182	199/22270	0.000239729	0.0224354	0.0184559	Btg2/Tacc1/Lhx1/Tgfb1/Notch1/Ephb1/Optn/Id4	8	GO_BP	C2	3.15.0
GO:0060326	cell chemotaxis	10/182	312/22270	0.000258569	0.0224354	0.0184559	Rpl13a/Rps19/Egr3/App/Notch1/Ephb1/Epha2/Mtus1/Adam17/Flt1	10	GO_BP	C2	3.15.0
GO:0072073	kidney epithelium development	7/182	152/22270	0.000259157	0.0224354	0.0184559	Wwtr1/Lhx1/Hs3st3b1/Tgfb1/Notch1/Hes1/Myo1e	7	GO_BP	C2	3.15.0
GO:0061326	renal tubule development	6/182	108/22270	0.000263379	0.0224354	0.0184559	Wwtr1/Lhx1/Hs3st3b1/Tgfb1/Notch1/Hes1	6	GO_BP	C2	3.15.0
GO:0042273	ribosomal large subunit biogenesis	5/182	70/22270	0.000271709	0.0224354	0.0184559	Rpl35/Rpl5/Rpl6/Rpl23a/Rpl26	5	GO_BP	C2	3.15.0
GO:0048103	somatic stem cell division	3/182	16/22270	0.000277998	0.0224354	0.0184559	Zfp36l2/Notch1/Lbh	3	GO_BP	C2	3.15.0
GO:0048715	negative regulation of oligodendrocyte differentiation	3/182	16/22270	0.000277998	0.0224354	0.0184559	Notch1/Hes1/Id4	3	GO_BP	C2	3.15.0
GO:0048146	positive regulation of fibroblast proliferation	5/182	71/22270	0.000290377	0.0224354	0.0184559	Tgif1/Cdkn1a/Tgfb1/Zmiz1/Pdgfa	5	GO_BP	C2	3.15.0
GO:0031334	positive regulation of protein-containing complex assembly	8/182	206/22270	0.0003027	0.0224354	0.0184559	Rack1/Rhoc/Tgfb1/Cdc42ep3/Tfrc/Msn/Vasp/ArpC7	8	GO_BP	C2	3.15.0
GO:1901215	negative regulation of neuron death	9/182	261/22270	0.000308722	0.0224354	0.0184559	Btg2/Rack1/Kras/Atf4/App/Aars/Itpr1/Optn/Gclc	9	GO_BP	C2	3.15.0
GO:0032922	circadian regulation of gene expression	5/182	72/22270	0.000310001	0.0224354	0.0184559	Egr1/Atf4/Usp2/Id3/Id4	5	GO_BP	C2	3.15.0
GO:0042274	ribosomal small subunit biogenesis	5/182	72/22270	0.000310001	0.0224354	0.0184559	Rps14/Rps24/Rps19/Rps6/Rps15	5	GO_BP	C2	3.15.0
GO:0035850	epithelial cell differentiation involved in kidney development	4/182	41/22270	0.000345092	0.0244074	0.0200781	Wwtr1/Lhx1/Notch1/Myo1e	4	GO_BP	C2	3.15.0
GO:0022618	ribonucleoprotein complex assembly	7/182	160/22270	0.000353914	0.0244751	0.0201338	Rpl13a/Rps14/Rpl5/Rps19/Rpl6/Rpl23a/Rps15	7	GO_BP	C2	3.15.0
GO:0006364	rRNA processing	8/182	214/22270	0.000390585	0.0264081	0.0217239	Rps14/Rpl35/Rps24/Rpl5/Rps19/Rps6/Rps15/Rpl26	8	GO_BP	C2	3.15.0
GO:1901214	regulation of neuron death	11/182	392/22270	0.000398837	0.0264081	0.0217239	Btg2/Egr1/Rack1/Kras/Atf4/App/Aars/Ephb1/Itpr1/Optn/Gclc	11	GO_BP	C2	3.15.0
GO:0017145	stem cell division	4/182	44/22270	0.000453851	0.028961	0.0238239	Zfp36l2/Wwtr1/Notch1/Lbh	4	GO_BP	C2	3.15.0
GO:0000028	ribosomal small subunit assembly	3/182	19/22270	0.000472433	0.028961	0.0238239	Rps14/Rps19/Rps15	3	GO_BP	C2	3.15.0
GO:0022407	regulation of cell-cell adhesion	12/182	466/22270	0.000472542	0.028961	0.0238239	Sdc4/Egr3/Lgals1/Tgfb1/Notch1/Hes1/Slc7a1/Zmiz1/Tfrc/Fgl1/Plaur/Sh2b3	12	GO_BP	C2	3.15.0
GO:0071826	ribonucleoprotein complex subunit organization	7/182	168/22270	0.000474617	0.028961	0.0238239	Rpl13a/Rps14/Rpl5/Rps19/Rpl6/Rpl23a/Rps15	7	GO_BP	C2	3.15.0
GO:0001649	osteoblast differentiation	8/182	222/22270	0.000498205	0.0298157	0.024527	Atf4/Lmna/Clic1/Wwtr1/Notch1/Epha2/Id3/Id4	8	GO_BP	C2	3.15.0
GO:0022613	ribonucleoprotein complex biogenesis	11/182	404/22270	0.000513039	0.0301241	0.0247807	Rpl13a/Rps14/Rpl35/Rps24/Rpl5/Rps19/Rpl6/Rps6/Rpl23a/Rps15/Rpl26	11	GO_BP	C2	3.15.0
GO:0048732	gland development	12/182	474/22270	0.000549247	0.0316324	0.0260215	Cacnb4/Tgfb1/Notch1/Lbh/Hes1/Msn/Fgl1/Epha2/Plaur/Itpr1/Id4/Pdgfa	12	GO_BP	C2	3.15.0
GO:1901796	regulation of signal transduction by p53 class mediator	5/182	82/22270	0.000566105	0.0316324	0.0260215	Rpl23/Rpl5/Rps15/Rpl37/Rpl26	5	GO_BP	C2	3.15.0
GO:0050863	regulation of T cell activation	10/182	345/22270	0.000569221	0.0316324	0.0260215	Sdc4/Egr3/Lgals1/Tgfb1/Hes1/Slc7a1/Zmiz1/Tfrc/Fgl1/Sh2b3	10	GO_BP	C2	3.15.0
GO:0007346	regulation of mitotic cell cycle	12/182	477/22270	0.000580593	0.0316983	0.0260757	Btg2/Cacnb4/Rps6/Asns/Cdkn1a/Usp2/Zfp36l2/Rpl26/App/Tgfb1/Hes1/Adam17	12	GO_BP	C2	3.15.0
GO:0048708	astrocyte differentiation	5/182	83/22270	0.000598454	0.0321101	0.0264145	Kras/App/Notch1/Hes1/Id4	5	GO_BP	C2	3.15.0
GO:0051249	regulation of lymphocyte activation	12/182	481/22270	0.000624718	0.0321585	0.0264543	Sdc4/Cdkn1a/Egr3/Zfp36l2/Lgals1/Tgfb1/Hes1/Slc7a1/Zmiz1/Tfrc/Fgl1/Sh2b3	12	GO_BP	C2	3.15.0
GO:0061138	morphogenesis of a branching epithelium	8/182	230/22270	0.000628715	0.0321585	0.0264543	Kras/Lhx1/Hs3st3b1/Tgfb1/Notch1/Epha2/Pdgfa/Flt1	8	GO_BP	C2	3.15.0
GO:1903909	regulation of receptor clustering	3/182	21/22270	0.00064069	0.0321585	0.0264543	Tgfb1/Shisa6/Snx27	3	GO_BP	C2	3.15.0
GO:2000136	regulation of cell proliferation involved in heart morphogenesis	3/182	21/22270	0.00064069	0.0321585	0.0264543	Naca/Notch1/Hes1	3	GO_BP	C2	3.15.0
GO:0061323	cell proliferation involved in heart morphogenesis	3/182	22/22270	0.000737409	0.0359938	0.0296093	Naca/Notch1/Hes1	3	GO_BP	C2	3.15.0
GO:0007517	muscle organ development	10/182	357/22270	0.000740232	0.0359938	0.0296093	Btg2/Naca/Egr1/Myh6/Usp2/Lmna/Tgfb1/Notch1/Ephb1/Id3	10	GO_BP	C2	3.15.0
GO:0007219	Notch signaling pathway	7/182	183/22270	0.000788084	0.0372269	0.0306236	Rps19/App/Tgfb1/Notch1/Hes1/Zmiz1/Adam17	7	GO_BP	C2	3.15.0
GO:0045931	positive regulation of mitotic cell cycle	6/182	133/22270	0.000798	0.0372269	0.0306236	Asns/Usp2/App/Tgfb1/Hes1/Adam17	6	GO_BP	C2	3.15.0
GO:0030217	T cell differentiation	9/182	298/22270	0.000801478	0.0372269	0.0306236	Egr1/Rps6/Egr3/Zfp36l2/Mpzl2/Tgfb1/Zmiz1/Sh2b3/Adam17	9	GO_BP	C2	3.15.0
GO:0051444	negative regulation of ubiquitin-protein transferase activity	3/182	23/22270	0.000842944	0.038018	0.0312744	Rpl23/Rpl5/Rpl37	3	GO_BP	C2	3.15.0
GO:1901028	regulation of mitochondrial outer membrane permeabilization involved in apoptotic signaling pathway	3/182	23/22270	0.000842944	0.038018	0.0312744	Chchd10/SlC75a4/Gclc	3	GO_BP	C2	3.15.0
GO:0033674	positive regulation of kinase activity	11/182	434/22270	0.000923059	0.0408226	0.0335816	Egr1/Kras/Sdc4/Cdkn1a/App/Tgfb1/Ephb1/Epha2/Pdgfa/Adam17/Flt1	11	GO_BP	C2	3.15.0
GO:0045445	myoblast differentiation	5/182	92/22270	0.000955547	0.0408226	0.0335816	Lgals1/Tgfb1/Notch1/Id3/Mbnl3	5	GO_BP	C2	3.15.0
GO:1900182	positive regulation of protein localization to nucleus	5/182	92/22270	0.000955547	0.0408226	0.0335816	Cacnb4/Zic1/Wwtr1/Tgfb1/Tfrc	5	GO_BP	C2	3.15.0
GO:1904666	regulation of ubiquitin protein ligase activity	3/182	24/22270	0.000957599	0.0408226	0.0335816	Rpl23/Rpl5/Rpl37	3	GO_BP	C2	3.15.0
GO:0051438	regulation of ubiquitin-protein transferase activity	4/182	54/22270	0.000992286	0.0412464	0.0339302	Rpl23/Rpl5/Rpl37/Arrdc4	4	GO_BP	C2	3.15.0
GO:0070997	neuron death	11/182	438/22270	0.000994048	0.0412464	0.0339302	Btg2/Egr1/Rack1/Kras/Atf4/App/Aars/Ephb1/Itpr1/Optn/Gclc	11	GO_BP	C2	3.15.0
GO:0016072	rRNA metabolic process	8/182	248/22270	0.00102433	0.0419358	0.0344973	Rps14/Rpl35/Rps24/Rpl5/Rps19/Rps6/Rps15/Rpl26	8	GO_BP	C2	3.15.0
GO:0048754	branching morphogenesis of an epithelial tube	7/182	192/22270	0.00104316	0.0419358	0.0344973	Kras/Lhx1/Hs3st3b1/Tgfb1/Notch1/Epha2/Flt1	7	GO_BP	C2	3.15.0
GO:0001763	morphogenesis of a branching structure	8/182	249/22270	0.00105109	0.0419358	0.0344973	Kras/Lhx1/Hs3st3b1/Tgfb1/Notch1/Epha2/Pdgfa/Flt1	8	GO_BP	C2	3.15.0
GO:0050765	negative regulation of phagocytosis	3/182	25/22270	0.00108167	0.0426097	0.0350517	Rack1/Cnn2/Tgfb1	3	GO_BP	C2	3.15.0
GO:0033077	T cell differentiation in thymus	5/182	95/22270	0.00110392	0.0429425	0.0353254	Rps6/Egr3/Zfp36l2/Mpzl2/Adam17	5	GO_BP	C2	3.15.0
GO:0007159	leukocyte cell-cell adhesion	10/182	380/22270	0.00118657	0.0455878	0.0375015	Sdc4/Egr3/Lgals1/Tgfb1/Hes1/Slc7a1/Zmiz1/Tfrc/Msn/Fgl1	10	GO_BP	C2	3.15.0
GO:0000027	ribosomal large subunit assembly	3/182	26/22270	0.00121545	0.0456349	0.0375403	Rpl5/Rpl6/Rpl23a	3	GO_BP	C2	3.15.0
GO:0090150	establishment of protein localization to membrane	8/182	255/22270	0.00122363	0.0456349	0.0375403	Naca/Rack1/Grip1/Sec62/Optn/Snap25/ArpC7/Snx27	8	GO_BP	C2	3.15.0
GO:0007519	skeletal muscle tissue development	7/182	198/22270	0.00124645	0.0456349	0.0375403	Btg2/Naca/Egr1/Usp2/Tgfb1/Notch1/Ephb1	7	GO_BP	C2	3.15.0
GO:0043405	regulation of MAP kinase activity	7/182	198/22270	0.00124645	0.0456349	0.0375403	Kras/App/Tgfb1/Cdk12/Sh2b3/Pdgfa/Flt1	7	GO_BP	C2	3.15.0
GO:0072012	glomerulus vasculature development	3/182	27/22270	0.00135921	0.0489448	0.040263	Egr1/Notch1/Hes1	3	GO_BP	C2	3.15.0
GO:0045599	negative regulation of fat cell differentiation	4/182	59/22270	0.0013835	0.0489448	0.040263	Zfp36l2/Wwtr1/Tgfb1/Id4	4	GO_BP	C2	3.15.0
GO:0046034	ATP metabolic process	8/182	260/22270	0.00138404	0.0489448	0.040263	mt-Co1/Myh6/Ldha/App/Chchd10/Tgfb1/Tpi1/Shmt2	8	GO_BP	C2	3.15.0
GO:0035924	cellular response to vascular endothelial growth factor stimulus	4/182	60/22270	0.00147297	0.0500971	0.041211	Egr3/Notch1/Cadm4/Flt1	4	GO_BP	C2	3.15.0
GO:0072331	signal transduction by p53 class mediator	6/182	150/22270	0.00148506	0.0500971	0.041211	Rpl23/Rpl5/Rps15/Rpl37/Cdkn1a/Rpl26	6	GO_BP	C2	3.15.0
GO:0034470	ncRNA processing	10/182	392/22270	0.00149499	0.0500971	0.041211	Rps14/Rpl35/Rps24/Rpl5/Rps19/Rps6/Rps15/Rpl26/Tgfb1/Aars	10	GO_BP	C2	3.15.0
GO:0061437	renal system vasculature development	3/182	28/22270	0.00151322	0.0500971	0.041211	Egr1/Notch1/Hes1	3	GO_BP	C2	3.15.0
GO:0061440	kidney vasculature development	3/182	28/22270	0.00151322	0.0500971	0.041211	Egr1/Notch1/Hes1	3	GO_BP	C2	3.15.0
GO:0071480	cellular response to gamma radiation	3/182	28/22270	0.00151322	0.0500971	0.041211	Egr1/Cdkn1a/Rpl26	3	GO_BP	C2	3.15.0
GO:0060993	kidney morphogenesis	5/182	103/22270	0.00158283	0.0518502	0.0426531	Wwtr1/Lhx1/Hs3st3b1/Tgfb1/Hes1	5	GO_BP	C2	3.15.0
GO:0030900	forebrain development	10/182	397/22270	0.00164139	0.0532083	0.0437704	Btg2/Tacc1/Kras/Pou3f1/App/Lhx1/Notch1/Hes1/Zmiz1/Id4	10	GO_BP	C2	3.15.0
GO:0060538	skeletal muscle organ development	7/182	210/22270	0.00174537	0.0559958	0.0460634	Btg2/Naca/Egr1/Usp2/Tgfb1/Notch1/Ephb1	7	GO_BP	C2	3.15.0
GO:0045661	regulation of myoblast differentiation	4/182	64/22270	0.00187129	0.0594229	0.0488826	Tgfb1/Notch1/Id3/Mbnl3	4	GO_BP	C2	3.15.0
GO:0045667	regulation of osteoblast differentiation	6/182	158/22270	0.00193279	0.0607561	0.0499793	Atf4/Lmna/Clic1/Wwtr1/Notch1/Id3	6	GO_BP	C2	3.15.0
GO:0048145	regulation of fibroblast proliferation	5/182	109/22270	0.00203115	0.0622192	0.0511829	Tgif1/Cdkn1a/Tgfb1/Zmiz1/Pdgfa	5	GO_BP	C2	3.15.0
GO:1903037	regulation of leukocyte cell-cell adhesion	9/182	341/22270	0.00203362	0.0622192	0.0511829	Sdc4/Egr3/Lgals1/Tgfb1/Hes1/Slc7a1/Zmiz1/Tfrc/Fgl1	9	GO_BP	C2	3.15.0
GO:0043552	positive regulation of phosphatidylinositol 3-kinase activity	3/182	31/22270	0.00203932	0.0622192	0.0511829	App/Tgfb1/Flt1	3	GO_BP	C2	3.15.0
GO:0061951	establishment of protein localization to plasma membrane	4/182	67/22270	0.00221501	0.064513	0.0530698	Rack1/Grip1/Optn/Snx27	4	GO_BP	C2	3.15.0
GO:0010574	regulation of vascular endothelial growth factor production	3/182	32/22270	0.00223686	0.064513	0.0530698	Atf4/Sars/Flt1	3	GO_BP	C2	3.15.0
GO:1901532	regulation of hematopoietic progenitor cell differentiation	3/182	32/22270	0.00223686	0.064513	0.0530698	Notch1/Hes1/Flt1	3	GO_BP	C2	3.15.0
GO:0001843	neural tube closure	5/182	112/22270	0.00228712	0.064513	0.0530698	Brd2/Sdc4/Tgif1/Tgfb1/Vasp	5	GO_BP	C2	3.15.0
GO:0048144	fibroblast proliferation	5/182	112/22270	0.00228712	0.064513	0.0530698	Tgif1/Cdkn1a/Tgfb1/Zmiz1/Pdgfa	5	GO_BP	C2	3.15.0
GO:1905477	positive regulation of protein localization to membrane	5/182	112/22270	0.00228712	0.064513	0.0530698	Rack1/Tgfb1/Epha2/ArpC7/Snx27	5	GO_BP	C2	3.15.0
GO:0050870	positive regulation of T cell activation	7/182	221/22270	0.00232774	0.064513	0.0530698	Egr3/Lgals1/Tgfb1/Hes1/Slc7a1/Zmiz1/Tfrc	7	GO_BP	C2	3.15.0
GO:0070371	ERK1 and ERK2 cascade	9/182	348/22270	0.00233149	0.064513	0.0530698	Rras/Zfp36l2/App/Tgfb1/Notch1/Ephb1/Epha2/Pdgfa/Adam17	9	GO_BP	C2	3.15.0
GO:0043523	regulation of neuron apoptotic process	8/182	283/22270	0.00234997	0.064513	0.0530698	Btg2/Egr1/Kras/Atf4/App/Aars/Optn/Gclc	8	GO_BP	C2	3.15.0
GO:0042063	gliogenesis	9/182	349/22270	0.00237674	0.064513	0.0530698	Kras/Pou3f1/App/Tgfb1/Notch1/Hes1/Zmiz1/Id4/Flt1	9	GO_BP	C2	3.15.0
GO:0060606	tube closure	5/182	113/22270	0.00237744	0.064513	0.0530698	Brd2/Sdc4/Tgif1/Tgfb1/Vasp	5	GO_BP	C2	3.15.0
GO:0071900	regulation of protein serine/threonine kinase activity	9/182	350/22270	0.00242268	0.064513	0.0530698	Kras/Cdkn1a/App/Tgfb1/Cdk12/Sh2b3/Pdgfa/Adam17/Flt1	9	GO_BP	C2	3.15.0
GO:1903829	positive regulation of protein localization	11/182	491/22270	0.0024441	0.064513	0.0530698	Cacnb4/Rack1/Zic1/Wwtr1/App/Tgfb1/Tfrc/Msn/Epha2/ArpC7/Snx27	11	GO_BP	C2	3.15.0
GO:0048641	regulation of skeletal muscle tissue development	3/182	33/22270	0.00244587	0.064513	0.0530698	Naca/Usp2/Tgfb1	3	GO_BP	C2	3.15.0
GO:0097345	mitochondrial outer membrane permeabilization	3/182	33/22270	0.00244587	0.064513	0.0530698	Chchd10/SlC75a4/Gclc	3	GO_BP	C2	3.15.0
GO:0050866	negative regulation of cell activation	7/182	223/22270	0.00244804	0.064513	0.0530698	Sdc4/Tgfb1/Abr/Fgl1/Sh2b3/Pdgfa/Gclc	7	GO_BP	C2	3.15.0
GO:0050885	neuromuscular process controlling balance	4/182	69/22270	0.00246692	0.064513	0.0530698	Camta1/App/Aars/Abr	4	GO_BP	C2	3.15.0
GO:0030178	negative regulation of Wnt signaling pathway	6/182	167/22270	0.00255118	0.065642	0.0539986	Egr1/Wwtr1/App/Notch1/Barx1/Shisa6	6	GO_BP	C2	3.15.0
GO:0042098	T cell proliferation	7/182	225/22270	0.00257307	0.065642	0.0539986	Rps6/Sdc4/Tgfb1/Hes1/Slc7a1/Tfrc/Msn	7	GO_BP	C2	3.15.0
GO:0043534	blood vessel endothelial cell migration	5/182	116/22270	0.00266396	0.065642	0.0539986	Egr3/Tgfb1/Notch1/Epha2/Adam17	5	GO_BP	C2	3.15.0
GO:0048013	ephrin receptor signaling pathway	3/182	34/22270	0.00266658	0.065642	0.0539986	Notch1/Ephb1/Epha2	3	GO_BP	C2	3.15.0
GO:0055001	muscle cell development	7/182	227/22270	0.00270297	0.065642	0.0539986	Naca/Cacnb4/Myh6/Lmna/Notch1/Hes1/SlC75a4	7	GO_BP	C2	3.15.0
GO:0045860	positive regulation of protein kinase activity	9/182	357/22270	0.00276442	0.065642	0.0539986	Egr1/Kras/Sdc4/Cdkn1a/App/Tgfb1/Pdgfa/Adam17/Flt1	9	GO_BP	C2	3.15.0
GO:0017038	protein import	7/182	229/22270	0.00283784	0.065642	0.0539986	Txnip/Cdkn1a/Zic1/Lmna/App/Tgfb1/Notch1	7	GO_BP	C2	3.15.0
GO:0032836	glomerular basement membrane development	2/182	10/22270	0.00286293	0.065642	0.0539986	Nid1/Myo1e	2	GO_BP	C2	3.15.0
GO:0045607	regulation of inner ear auditory receptor cell differentiation	2/182	10/22270	0.00286293	0.065642	0.0539986	Notch1/Hes1	2	GO_BP	C2	3.15.0
GO:0045631	regulation of mechanoreceptor differentiation	2/182	10/22270	0.00286293	0.065642	0.0539986	Notch1/Hes1	2	GO_BP	C2	3.15.0
GO:1905456	regulation of lymphoid progenitor cell differentiation	2/182	10/22270	0.00286293	0.065642	0.0539986	Notch1/Hes1	2	GO_BP	C2	3.15.0
GO:2000980	regulation of inner ear receptor cell differentiation	2/182	10/22270	0.00286293	0.065642	0.0539986	Notch1/Hes1	2	GO_BP	C2	3.15.0
GO:0043254	regulation of protein-containing complex assembly	10/182	429/22270	0.00287741	0.065642	0.0539986	Rpl13a/Rack1/Rhoc/Tgfb1/Cdc42ep3/Hes1/Tfrc/Msn/Vasp/ArpC7	10	GO_BP	C2	3.15.0
GO:0048168	regulation of neuronal synaptic plasticity	4/182	72/22270	0.00288066	0.065642	0.0539986	Egr1/Kras/App/Shisa6	4	GO_BP	C2	3.15.0
GO:0048710	regulation of astrocyte differentiation	3/182	35/22270	0.00289919	0.065642	0.0539986	Notch1/Hes1/Id4	3	GO_BP	C2	3.15.0
GO:0090218	positive regulation of lipid kinase activity	3/182	35/22270	0.00289919	0.065642	0.0539986	App/Tgfb1/Flt1	3	GO_BP	C2	3.15.0
GO:1903203	regulation of oxidative stress-induced neuron death	3/182	35/22270	0.00289919	0.065642	0.0539986	Rack1/Atf4/App	3	GO_BP	C2	3.15.0
GO:0007264	small GTPase mediated signal transduction	10/182	431/22270	0.00297429	0.065642	0.0539986	Rras/Arl3/Kras/Rhoc/Notch1/Cdc42ep3/Arhgap31/Rasgrp2/Cadm4/Arhgap26	10	GO_BP	C2	3.15.0
GO:0014020	primary neural tube formation	5/182	119/22270	0.00297471	0.065642	0.0539986	Brd2/Sdc4/Tgif1/Tgfb1/Vasp	5	GO_BP	C2	3.15.0
GO:0061448	connective tissue development	8/182	295/22270	0.00303011	0.065642	0.0539986	Egr1/Lmna/Prrx2/Tgfb1/Notch1/Selenom/Fgl1/Id4	8	GO_BP	C2	3.15.0
GO:0008637	apoptotic mitochondrial changes	5/182	120/22270	0.00308388	0.065642	0.0539986	Lmna/Chchd10/Plaur/SlC75a4/Gclc	5	GO_BP	C2	3.15.0
GO:0014812	muscle cell migration	5/182	120/22270	0.00308388	0.065642	0.0539986	Naca/Egr1/S100a11/ArpC7/Pdgfa	5	GO_BP	C2	3.15.0
GO:2000177	regulation of neural precursor cell proliferation	5/182	120/22270	0.00308388	0.065642	0.0539986	Btg2/Lhx1/Tgfb1/Notch1/Optn	5	GO_BP	C2	3.15.0
GO:0022409	positive regulation of cell-cell adhesion	8/182	296/22270	0.00309305	0.065642	0.0539986	Egr3/Lgals1/Tgfb1/Hes1/Slc7a1/Zmiz1/Tfrc/Plaur	8	GO_BP	C2	3.15.0
GO:0010573	vascular endothelial growth factor production	3/182	36/22270	0.00314392	0.065642	0.0539986	Atf4/Sars/Flt1	3	GO_BP	C2	3.15.0
GO:0045686	negative regulation of glial cell differentiation	3/182	36/22270	0.00314392	0.065642	0.0539986	Notch1/Hes1/Id4	3	GO_BP	C2	3.15.0
GO:0048169	regulation of long-term neuronal synaptic plasticity	3/182	36/22270	0.00314392	0.065642	0.0539986	Egr1/Kras/App	3	GO_BP	C2	3.15.0
GO:1902110	positive regulation of mitochondrial membrane permeability involved in apoptotic process	3/182	36/22270	0.00314392	0.065642	0.0539986	Chchd10/SlC75a4/Gclc	3	GO_BP	C2	3.15.0
GO:0060675	ureteric bud morphogenesis	4/182	74/22270	0.00318142	0.065642	0.0539986	Lhx1/Hs3st3b1/Tgfb1/Hes1	4	GO_BP	C2	3.15.0
GO:0021782	glial cell development	5/182	121/22270	0.00319591	0.065642	0.0539986	Kras/Pou3f1/App/Tgfb1/Id4	5	GO_BP	C2	3.15.0
GO:0048872	homeostasis of number of cells	9/182	366/22270	0.00325873	0.065642	0.0539986	Rps14/Rps24/Rps19/Rps6/Kras/Tgfb1/Notch1/Sh2b3/Adam17	9	GO_BP	C2	3.15.0
GO:0030098	lymphocyte differentiation	10/182	437/22270	0.00328068	0.065642	0.0539986	Egr1/Rps6/Egr3/Zfp36l2/Lgals1/Mpzl2/Tgfb1/Zmiz1/Sh2b3/Adam17	10	GO_BP	C2	3.15.0
GO:0042692	muscle cell differentiation	10/182	437/22270	0.00328068	0.065642	0.0539986	Naca/Cacnb4/Kras/Myh6/Lmna/Tgfb1/Notch1/Hes1/Ehd1/SlC75a4	10	GO_BP	C2	3.15.0
GO:0006606	protein import into nucleus	6/182	176/22270	0.00330761	0.065642	0.0539986	Txnip/Cdkn1a/Zic1/Lmna/Tgfb1/Notch1	6	GO_BP	C2	3.15.0
GO:0051896	regulation of protein kinase B signaling	6/182	176/22270	0.00330761	0.065642	0.0539986	Rras/Rack1/Tgfb1/Epha2/Sh2b3/Pdgfa	6	GO_BP	C2	3.15.0
GO:0071479	cellular response to ionizing radiation	4/182	75/22270	0.00333953	0.065642	0.0539986	Egr1/Cdkn1a/Rpl26/Tgfb1	4	GO_BP	C2	3.15.0
GO:0072171	mesonephric tubule morphogenesis	4/182	75/22270	0.00333953	0.065642	0.0539986	Lhx1/Hs3st3b1/Tgfb1/Hes1	4	GO_BP	C2	3.15.0
GO:0030324	lung development	7/182	236/22270	0.00335094	0.065642	0.0539986	Rpl13a/Kras/Tgfb1/Notch1/Hes1/Stk40/Pdgfa	7	GO_BP	C2	3.15.0
GO:0009069	serine family amino acid metabolic process	3/182	37/22270	0.00340095	0.065642	0.0539986	Psat1/Shmt2/Gclc	3	GO_BP	C2	3.15.0
GO:0036475	neuron death in response to oxidative stress	3/182	37/22270	0.00340095	0.065642	0.0539986	Rack1/Atf4/App	3	GO_BP	C2	3.15.0
GO:0070306	lens fiber cell differentiation	3/182	37/22270	0.00340095	0.065642	0.0539986	Atf4/Tgfb1/Epha2	3	GO_BP	C2	3.15.0
GO:1990778	protein localization to cell periphery	9/182	369/22270	0.00343814	0.065642	0.0539986	Arl3/Rack1/Grip1/Tgfb1/Epha2/Optn/Snap25/Ehd1/Snx27	9	GO_BP	C2	3.15.0
GO:0003266	regulation of secondary heart field cardioblast proliferation	2/182	11/22270	0.00348038	0.065642	0.0539986	Notch1/Hes1	2	GO_BP	C2	3.15.0
GO:0060353	regulation of cell adhesion molecule production	2/182	11/22270	0.00348038	0.065642	0.0539986	Colec12/Notch1	2	GO_BP	C2	3.15.0
GO:1901029	negative regulation of mitochondrial outer membrane permeabilization involved in apoptotic signaling pathway	2/182	11/22270	0.00348038	0.065642	0.0539986	SlC75a4/Gclc	2	GO_BP	C2	3.15.0
GO:1901533	negative regulation of hematopoietic progenitor cell differentiation	2/182	11/22270	0.00348038	0.065642	0.0539986	Notch1/Hes1	2	GO_BP	C2	3.15.0
GO:0007492	endoderm development	4/182	76/22270	0.00350291	0.065669	0.0540207	Lhx1/Tgfb1/Notch1/Dusp5	4	GO_BP	C2	3.15.0
GO:0030323	respiratory tube development	7/182	239/22270	0.00359133	0.0665652	0.054758	Rpl13a/Kras/Tgfb1/Notch1/Hes1/Stk40/Pdgfa	7	GO_BP	C2	3.15.0
GO:0007369	gastrulation	6/182	179/22270	0.00359349	0.0665652	0.054758	Rps6/Rack1/Tgif1/Lhx1/Epha2/Dusp5	6	GO_BP	C2	3.15.0
GO:0072210	metanephric nephron development	3/182	38/22270	0.00367049	0.066813	0.0549619	Egr1/Lhx1/Hes1	3	GO_BP	C2	3.15.0
GO:1902686	mitochondrial outer membrane permeabilization involved in programmed cell death	3/182	38/22270	0.00367049	0.066813	0.0549619	Chchd10/SlC75a4/Gclc	3	GO_BP	C2	3.15.0
GO:0002040	sprouting angiogenesis	5/182	125/22270	0.0036735	0.066813	0.0549619	Egr3/Notch1/Epha2/Sh2b3/Flt1	5	GO_BP	C2	3.15.0
GO:0051170	import into nucleus	6/182	180/22270	0.00369275	0.066813	0.0549619	Txnip/Cdkn1a/Zic1/Lmna/Tgfb1/Notch1	6	GO_BP	C2	3.15.0
GO:0035148	tube formation	6/182	182/22270	0.00389736	0.0676919	0.0556849	Brd2/Sdc4/Tgif1/Tgfb1/Notch1/Vasp	6	GO_BP	C2	3.15.0
GO:0071674	mononuclear cell migration	6/182	182/22270	0.00389736	0.0676919	0.0556849	Rps19/App/Tgfb1/Msn/Adam17/Flt1	6	GO_BP	C2	3.15.0
GO:0051251	positive regulation of lymphocyte activation	8/182	308/22270	0.00393062	0.0676919	0.0556849	Cdkn1a/Egr3/Lgals1/Tgfb1/Hes1/Slc7a1/Zmiz1/Tfrc	8	GO_BP	C2	3.15.0
GO:0021680	cerebellar Purkinje cell layer development	3/182	39/22270	0.0039527	0.0676919	0.0556849	Lhx1/Aars/Sptbn2	3	GO_BP	C2	3.15.0
GO:0050900	leukocyte migration	9/182	377/22270	0.00395479	0.0676919	0.0556849	Rpl13a/Rps19/App/Tgfb1/Abr/Msn/Mtus1/Adam17/Flt1	9	GO_BP	C2	3.15.0
GO:1901605	alpha-amino acid metabolic process	6/182	183/22270	0.00400276	0.0676919	0.0556849	Ddah2/Asns/Atf4/Psat1/Shmt2/Gclc	6	GO_BP	C2	3.15.0
GO:1902905	positive regulation of supramolecular fiber organization	6/182	183/22270	0.00400276	0.0676919	0.0556849	Sdc4/App/Rhoc/Cdc42ep3/Vasp/ArpC7	6	GO_BP	C2	3.15.0
GO:0097193	intrinsic apoptotic signaling pathway	8/182	309/22270	0.00400761	0.0676919	0.0556849	Tpt1/Rack1/Cdkn1a/Atf4/Rpl26/Epha2/Plaur/Itpr1	8	GO_BP	C2	3.15.0
GO:0003263	cardioblast proliferation	2/182	12/22270	0.00415408	0.0676919	0.0556849	Notch1/Hes1	2	GO_BP	C2	3.15.0
GO:0003264	regulation of cardioblast proliferation	2/182	12/22270	0.00415408	0.0676919	0.0556849	Notch1/Hes1	2	GO_BP	C2	3.15.0
GO:0006977	DNA damage response, signal transduction by p53 class mediator resulting in cell cycle arrest	2/182	12/22270	0.00415408	0.0676919	0.0556849	Cdkn1a/Rpl26	2	GO_BP	C2	3.15.0
GO:0061418	regulation of transcription from RNA polymerase II promoter in response to hypoxia	2/182	12/22270	0.00415408	0.0676919	0.0556849	Egr1/Notch1	2	GO_BP	C2	3.15.0
GO:0072182	regulation of nephron tubule epithelial cell differentiation	2/182	12/22270	0.00415408	0.0676919	0.0556849	Wwtr1/Lhx1	2	GO_BP	C2	3.15.0
GO:1902947	regulation of tau-protein kinase activity	2/182	12/22270	0.00415408	0.0676919	0.0556849	Egr1/App	2	GO_BP	C2	3.15.0
GO:1903911	positive regulation of receptor clustering	2/182	12/22270	0.00415408	0.0676919	0.0556849	Tgfb1/Snx27	2	GO_BP	C2	3.15.0
GO:1990253	cellular response to leucine starvation	2/182	12/22270	0.00415408	0.0676919	0.0556849	Atf4/Lars	2	GO_BP	C2	3.15.0
GO:0140694	non-membrane-bounded organelle assembly	9/182	380/22270	0.0041635	0.0676919	0.0556849	Rps14/Rpl5/Rps19/Rpl6/Rpl23a/Rps15/Myh6/Msn/ArpC7	9	GO_BP	C2	3.15.0
GO:0014013	regulation of gliogenesis	5/182	129/22270	0.00420025	0.0676919	0.0556849	Tgfb1/Notch1/Hes1/Id4/Flt1	5	GO_BP	C2	3.15.0
GO:0043406	positive regulation of MAP kinase activity	5/182	129/22270	0.00420025	0.0676919	0.0556849	Kras/App/Tgfb1/Pdgfa/Flt1	5	GO_BP	C2	3.15.0
GO:1903039	positive regulation of leukocyte cell-cell adhesion	7/182	246/22270	0.00420324	0.0676919	0.0556849	Egr3/Lgals1/Tgfb1/Hes1/Slc7a1/Zmiz1/Tfrc	7	GO_BP	C2	3.15.0
GO:0006749	glutathione metabolic process	4/182	80/22270	0.00421074	0.0676919	0.0556849	Gstm1/Clic1/Gstm2/Gclc	4	GO_BP	C2	3.15.0
GO:0035051	cardiocyte differentiation	6/182	185/22270	0.00421987	0.0676919	0.0556849	Myh6/Lmna/Tgfb1/Notch1/Hes1/SlC75a4	6	GO_BP	C2	3.15.0
GO:0034110	regulation of homotypic cell-cell adhesion	3/182	40/22270	0.00424778	0.0677902	0.0557657	Lgals1/Plaur/Sh2b3	3	GO_BP	C2	3.15.0
GO:0048844	artery morphogenesis	4/182	81/22270	0.00440168	0.0698879	0.0574914	Prrx2/Notch1/Hes1/Zmiz1	4	GO_BP	C2	3.15.0
GO:0060828	regulation of canonical Wnt signaling pathway	7/182	249/22270	0.00448841	0.0709031	0.0583265	Egr1/Wwtr1/App/Tgfb1/Notch1/Cdh3/Shisa6	7	GO_BP	C2	3.15.0
GO:0035794	positive regulation of mitochondrial membrane permeability	3/182	41/22270	0.00455589	0.0711948	0.0585664	Chchd10/SlC75a4/Gclc	3	GO_BP	C2	3.15.0
GO:0043551	regulation of phosphatidylinositol 3-kinase activity	3/182	41/22270	0.00455589	0.0711948	0.0585664	App/Tgfb1/Flt1	3	GO_BP	C2	3.15.0
GO:0014015	positive regulation of gliogenesis	4/182	82/22270	0.00459838	0.0711948	0.0585664	Tgfb1/Notch1/Hes1/Flt1	4	GO_BP	C2	3.15.0
GO:0035914	skeletal muscle cell differentiation	4/182	82/22270	0.00459838	0.0711948	0.0585664	Btg2/Egr1/Notch1/Ephb1	4	GO_BP	C2	3.15.0
GO:0030111	regulation of Wnt signaling pathway	8/182	317/22270	0.00466632	0.0716799	0.0589655	Egr1/Wwtr1/App/Tgfb1/Notch1/Barx1/Cdh3/Shisa6	8	GO_BP	C2	3.15.0
GO:0051402	neuron apoptotic process	8/182	318/22270	0.00475418	0.0716799	0.0589655	Btg2/Egr1/Kras/Atf4/App/Aars/Optn/Gclc	8	GO_BP	C2	3.15.0
GO:0072078	nephron tubule morphogenesis	4/182	83/22270	0.00480091	0.0716799	0.0589655	Lhx1/Hs3st3b1/Tgfb1/Hes1	4	GO_BP	C2	3.15.0
GO:0060251	regulation of glial cell proliferation	3/182	42/22270	0.00487719	0.0716799	0.0589655	Notch1/Hes1/Flt1	3	GO_BP	C2	3.15.0
GO:1902108	regulation of mitochondrial membrane permeability involved in apoptotic process	3/182	42/22270	0.00487719	0.0716799	0.0589655	Chchd10/SlC75a4/Gclc	3	GO_BP	C2	3.15.0
GO:0002328	pro-B cell differentiation	2/182	13/22270	0.00488308	0.0716799	0.0589655	Notch1/Hes1	2	GO_BP	C2	3.15.0
GO:0035999	tetrahydrofolate interconversion	2/182	13/22270	0.00488308	0.0716799	0.0589655	Mthfd2/Shmt2	2	GO_BP	C2	3.15.0
GO:0048711	positive regulation of astrocyte differentiation	2/182	13/22270	0.00488308	0.0716799	0.0589655	Notch1/Hes1	2	GO_BP	C2	3.15.0
GO:0071803	positive regulation of podosome assembly	2/182	13/22270	0.00488308	0.0716799	0.0589655	Msn/ArpC7	2	GO_BP	C2	3.15.0
GO:0097084	vascular associated smooth muscle cell development	2/182	13/22270	0.00488308	0.0716799	0.0589655	Notch1/Hes1	2	GO_BP	C2	3.15.0
GO:0097113	AMPA glutamate receptor clustering	2/182	13/22270	0.00488308	0.0716799	0.0589655	Shisa6/Snx27	2	GO_BP	C2	3.15.0
GO:0001841	neural tube formation	5/182	134/22270	0.00493191	0.0717201	0.0589986	Brd2/Sdc4/Tgif1/Tgfb1/Vasp	5	GO_BP	C2	3.15.0
GO:0090090	negative regulation of canonical Wnt signaling pathway	5/182	134/22270	0.00493191	0.0717201	0.0589986	Egr1/Wwtr1/App/Notch1/Shisa6	5	GO_BP	C2	3.15.0
GO:0007178	transmembrane receptor protein serine/threonine kinase signaling pathway	9/182	391/22270	0.00500348	0.0724028	0.0595602	Egr1/Tgif1/Wwtr1/Tgfb1/Notch1/Hes1/Zmiz1/Zyx/Adam17	9	GO_BP	C2	3.15.0
GO:0018108	peptidyl-tyrosine phosphorylation	8/182	321/22270	0.00502539	0.0724028	0.0595602	App/Tgfb1/Hes1/Cadm4/Sh2b3/Pdgfa/Adam17/Flt1	8	GO_BP	C2	3.15.0
GO:0006417	regulation of translation	9/182	392/22270	0.00508592	0.0728373	0.0599176	Rpl13a/Rpl5/Btg2/Rack1/Zfp36l2/Rpl26/App/Aars/Shmt2	9	GO_BP	C2	3.15.0
GO:1903320	regulation of protein modification by small protein conjugation or removal	7/182	255/22270	0.00510236	0.0728373	0.0599176	Rpl23/Rpl5/Egr1/Rpl37/Arrdc4/Zmiz1/Gclc	7	GO_BP	C2	3.15.0
GO:0072088	nephron epithelium morphogenesis	4/182	85/22270	0.00522377	0.07423	0.0610632	Lhx1/Hs3st3b1/Tgfb1/Hes1	4	GO_BP	C2	3.15.0
GO:0018212	peptidyl-tyrosine modification	8/182	324/22270	0.00530831	0.0750884	0.0617694	App/Tgfb1/Hes1/Cadm4/Sh2b3/Pdgfa/Adam17/Flt1	8	GO_BP	C2	3.15.0
GO:0070372	regulation of ERK1 and ERK2 cascade	8/182	325/22270	0.00540527	0.0757414	0.0623066	Rras/App/Tgfb1/Notch1/Ephb1/Epha2/Pdgfa/Adam17	8	GO_BP	C2	3.15.0
GO:0010001	glial cell differentiation	7/182	258/22270	0.00543204	0.0757414	0.0623066	Kras/Pou3f1/App/Tgfb1/Notch1/Hes1/Id4	7	GO_BP	C2	3.15.0
GO:0043525	positive regulation of neuron apoptotic process	4/182	86/22270	0.00544425	0.0757414	0.0623066	Egr1/Atf4/App/Optn	4	GO_BP	C2	3.15.0
GO:0010464	regulation of mesenchymal cell proliferation	3/182	44/22270	0.00555998	0.0757414	0.0623066	Lmna/Prrx2/Pdgfa	3	GO_BP	C2	3.15.0
GO:0045747	positive regulation of Notch signaling pathway	3/182	44/22270	0.00555998	0.0757414	0.0623066	Notch1/Hes1/Zmiz1	3	GO_BP	C2	3.15.0
GO:0051146	striated muscle cell differentiation	8/182	327/22270	0.00560326	0.0757414	0.0623066	Naca/Kras/Myh6/Lmna/Tgfb1/Notch1/Ehd1/SlC75a4	8	GO_BP	C2	3.15.0
GO:0010635	regulation of mitochondrial fusion	2/182	14/22270	0.00566644	0.0757414	0.0623066	Vat1/Tfrc	2	GO_BP	C2	3.15.0
GO:0046058	cAMP metabolic process	2/182	14/22270	0.00566644	0.0757414	0.0623066	Cacnb4/Epha2	2	GO_BP	C2	3.15.0
GO:0060352	cell adhesion molecule production	2/182	14/22270	0.00566644	0.0757414	0.0623066	Colec12/Notch1	2	GO_BP	C2	3.15.0
GO:0072160	nephron tubule epithelial cell differentiation	2/182	14/22270	0.00566644	0.0757414	0.0623066	Wwtr1/Lhx1	2	GO_BP	C2	3.15.0
GO:0097688	glutamate receptor clustering	2/182	14/22270	0.00566644	0.0757414	0.0623066	Shisa6/Snx27	2	GO_BP	C2	3.15.0
GO:1903671	negative regulation of sprouting angiogenesis	2/182	14/22270	0.00566644	0.0757414	0.0623066	Sh2b3/Flt1	2	GO_BP	C2	3.15.0
GO:0072028	nephron morphogenesis	4/182	87/22270	0.00567087	0.0757414	0.0623066	Lhx1/Hs3st3b1/Tgfb1/Hes1	4	GO_BP	C2	3.15.0
GO:0002262	myeloid cell homeostasis	6/182	198/22270	0.00584941	0.0777921	0.0639935	Rps14/Rps24/Rps19/Rps6/Sh2b3/Adam17	6	GO_BP	C2	3.15.0
GO:0051348	negative regulation of transferase activity	7/182	262/22270	0.00589619	0.077944	0.0641184	Rpl23/Rpl5/Rpl37/Cdkn1a/Wwtr1/Deptor/Sh2b3	7	GO_BP	C2	3.15.0
GO:0034198	cellular response to amino acid starvation	3/182	45/22270	0.00592177	0.077944	0.0641184	Cdkn1a/Atf4/Lars	3	GO_BP	C2	3.15.0
GO:0050673	epithelial cell proliferation	10/182	476/22270	0.00593597	0.077944	0.0641184	Egr3/Tgfb1/Notch1/Hes1/Cdh3/Fgl1/Epha2/Itpr1/Adam17/Flt1	10	GO_BP	C2	3.15.0
GO:1905475	regulation of protein localization to membrane	6/182	199/22270	0.00599136	0.0780168	0.0641784	Rack1/Tgfb1/Epha2/Shisa6/ArpC7/Snx27	6	GO_BP	C2	3.15.0
GO:0046651	lymphocyte proliferation	8/182	331/22270	0.0060158	0.0780168	0.0641784	Rps6/Sdc4/Cdkn1a/Tgfb1/Hes1/Slc7a1/Tfrc/Msn	8	GO_BP	C2	3.15.0
GO:0050730	regulation of peptidyl-tyrosine phosphorylation	7/182	263/22270	0.00601672	0.0780168	0.0641784	App/Tgfb1/Hes1/Cadm4/Sh2b3/Pdgfa/Adam17	7	GO_BP	C2	3.15.0
GO:0007626	locomotory behavior	7/182	264/22270	0.00613909	0.0786685	0.0647144	Egr1/Cacnb4/Zic1/Usp2/App/Cstb/Snap25	7	GO_BP	C2	3.15.0
GO:0031397	negative regulation of protein ubiquitination	4/182	89/22270	0.00614281	0.0786685	0.0647144	Rpl23/Rpl5/Rpl37/Gclc	4	GO_BP	C2	3.15.0
GO:0061333	renal tubule morphogenesis	4/182	89/22270	0.00614281	0.0786685	0.0647144	Lhx1/Hs3st3b1/Tgfb1/Hes1	4	GO_BP	C2	3.15.0
GO:0006575	cellular modified amino acid metabolic process	6/182	201/22270	0.00628279	0.0799889	0.0658007	Gstm1/Clic1/Gstm2/Mthfd2/Shmt2/Gclc	6	GO_BP	C2	3.15.0
GO:0048536	spleen development	3/182	46/22270	0.00629733	0.0799889	0.0658007	Cacnb4/Barx1/Adam17	3	GO_BP	C2	3.15.0
GO:0045665	negative regulation of neuron differentiation	4/182	90/22270	0.00638828	0.0801661	0.0659464	App/Notch1/Hes1/Id4	4	GO_BP	C2	3.15.0
GO:0032943	mononuclear cell proliferation	8/182	335/22270	0.00645108	0.0801661	0.0659464	Rps6/Sdc4/Cdkn1a/Tgfb1/Hes1/Slc7a1/Tfrc/Msn	8	GO_BP	C2	3.15.0
GO:0034112	positive regulation of homotypic cell-cell adhesion	2/182	15/22270	0.00650324	0.0801661	0.0659464	Lgals1/Plaur	2	GO_BP	C2	3.15.0
GO:0045605	negative regulation of epidermal cell differentiation	2/182	15/22270	0.00650324	0.0801661	0.0659464	Notch1/Hes1	2	GO_BP	C2	3.15.0
GO:0045683	negative regulation of epidermis development	2/182	15/22270	0.00650324	0.0801661	0.0659464	Notch1/Hes1	2	GO_BP	C2	3.15.0
GO:0060742	epithelial cell differentiation involved in prostate gland development	2/182	15/22270	0.00650324	0.0801661	0.0659464	Notch1/Plaur	2	GO_BP	C2	3.15.0
GO:0070307	lens fiber cell development	2/182	15/22270	0.00650324	0.0801661	0.0659464	Atf4/Epha2	2	GO_BP	C2	3.15.0
GO:0060541	respiratory system development	7/182	267/22270	0.00651736	0.0801661	0.0659464	Rpl13a/Kras/Tgfb1/Notch1/Hes1/Stk40/Pdgfa	7	GO_BP	C2	3.15.0
GO:0060537	muscle tissue development	10/182	484/22270	0.00664519	0.0812865	0.066868	Btg2/Naca/Egr1/Myh6/Usp2/Lmna/Tgfb1/Notch1/Ephb1/SlC75a4	10	GO_BP	C2	3.15.0
GO:0051898	negative regulation of protein kinase B signaling	3/182	47/22270	0.0066868	0.0812865	0.066868	Rack1/Epha2/Sh2b3	3	GO_BP	C2	3.15.0
GO:0120163	negative regulation of cold-induced thermogenesis	3/182	47/22270	0.0066868	0.0812865	0.066868	Atf4/Notch1/Adam17	3	GO_BP	C2	3.15.0
GO:1903131	mononuclear cell differentiation	10/182	485/22270	0.00673828	0.0815935	0.0671206	Egr1/Rps6/Egr3/Zfp36l2/Lgals1/Mpzl2/Tgfb1/Zmiz1/Sh2b3/Adam17	10	GO_BP	C2	3.15.0
GO:0000082	G1/S transition of mitotic cell cycle	6/182	206/22270	0.00705638	0.0845404	0.0695448	Cacnb4/Rps6/Cdkn1a/Rpl26/Id4/Adam17	6	GO_BP	C2	3.15.0
GO:0071902	positive regulation of protein serine/threonine kinase activity	6/182	206/22270	0.00705638	0.0845404	0.0695448	Kras/App/Tgfb1/Pdgfa/Adam17/Flt1	6	GO_BP	C2	3.15.0
GO:0010718	positive regulation of epithelial to mesenchymal transition	3/182	48/22270	0.00709031	0.0845404	0.0695448	Wwtr1/Tgfb1/Notch1	3	GO_BP	C2	3.15.0
GO:0010799	regulation of peptidyl-threonine phosphorylation	3/182	48/22270	0.00709031	0.0845404	0.0695448	App/Tgfb1/Cadm4	3	GO_BP	C2	3.15.0
GO:0043535	regulation of blood vessel endothelial cell migration	4/182	93/22270	0.00716353	0.0850874	0.0699948	Tgfb1/Notch1/Epha2/Adam17	4	GO_BP	C2	3.15.0
GO:0021953	central nervous system neuron differentiation	6/182	207/22270	0.00721901	0.0854204	0.0702687	Btg2/Lhx1/Hes1/Zmiz1/Ephb1/Id4	6	GO_BP	C2	3.15.0
GO:0043491	protein kinase B signaling	6/182	208/22270	0.00738434	0.0861635	0.07088	Rras/Rack1/Tgfb1/Epha2/Sh2b3/Pdgfa	6	GO_BP	C2	3.15.0
GO:0001771	immunological synapse formation	2/182	16/22270	0.00739256	0.0861635	0.07088	Ephb1/Msn	2	GO_BP	C2	3.15.0
GO:0009070	serine family amino acid biosynthetic process	2/182	16/22270	0.00739256	0.0861635	0.07088	Psat1/Shmt2	2	GO_BP	C2	3.15.0
GO:0072109	glomerular mesangium development	2/182	16/22270	0.00739256	0.0861635	0.07088	Egr1/Notch1	2	GO_BP	C2	3.15.0
GO:0051781	positive regulation of cell division	4/182	94/22270	0.00743512	0.0863362	0.0710221	Tgfb1/Pkp4/Lbh/Pdgfa	4	GO_BP	C2	3.15.0
GO:0010332	response to gamma radiation	3/182	49/22270	0.00750797	0.0865363	0.0711867	Egr1/Cdkn1a/Rpl26	3	GO_BP	C2	3.15.0
GO:1990928	response to amino acid starvation	3/182	49/22270	0.00750797	0.0865363	0.0711867	Cdkn1a/Atf4/Lars	3	GO_BP	C2	3.15.0
GO:0045598	regulation of fat cell differentiation	5/182	149/22270	0.00766438	0.08758	0.0720452	Zfp36l2/Wwtr1/Tgfb1/Hes1/Id4	5	GO_BP	C2	3.15.0
GO:0014910	regulation of smooth muscle cell migration	4/182	95/22270	0.00771342	0.08758	0.0720452	Egr1/S100a11/ArpC7/Pdgfa	4	GO_BP	C2	3.15.0
GO:0045685	regulation of glial cell differentiation	4/182	95/22270	0.00771342	0.08758	0.0720452	Tgfb1/Notch1/Hes1/Id4	4	GO_BP	C2	3.15.0
GO:0001503	ossification	9/182	419/22270	0.00773924	0.08758	0.0720452	Atf4/Lmna/Clic1/Wwtr1/Tgfb1/Notch1/Epha2/Id3/Id4	9	GO_BP	C2	3.15.0
GO:0044772	mitotic cell cycle phase transition	9/182	419/22270	0.00773924	0.08758	0.0720452	Cacnb4/Rps6/Cdkn1a/Zfp36l2/Rpl26/App/Tgfb1/Id4/Adam17	9	GO_BP	C2	3.15.0
GO:0043618	regulation of transcription from RNA polymerase II promoter in response to stress	3/182	50/22270	0.00793989	0.0895251	0.0736454	Egr1/Atf4/Notch1	3	GO_BP	C2	3.15.0
GO:0003231	cardiac ventricle development	5/182	151/22270	0.00809463	0.0909404	0.0748096	Naca/Myh6/Tgfb1/Notch1/Hes1	5	GO_BP	C2	3.15.0
GO:0031032	actomyosin structure organization	6/182	213/22270	0.00825229	0.0922913	0.0759208	Myh6/Sdc4/Cnn2/Rhoc/Zyx/Frmd5	6	GO_BP	C2	3.15.0
GO:0071801	regulation of podosome assembly	2/182	17/22270	0.0083335	0.0922913	0.0759208	Msn/ArpC7	2	GO_BP	C2	3.15.0
GO:0072234	metanephric nephron tubule development	2/182	17/22270	0.0083335	0.0922913	0.0759208	Wwtr1/Hes1	2	GO_BP	C2	3.15.0
GO:2000696	regulation of epithelial cell differentiation involved in kidney development	2/182	17/22270	0.0083335	0.0922913	0.0759208	Wwtr1/Lhx1	2	GO_BP	C2	3.15.0
GO:0045787	positive regulation of cell cycle	8/182	351/22270	0.00843513	0.0930855	0.0765742	Rps15a/Asns/Usp2/App/Tgfb1/Pkp4/Hes1/Adam17	8	GO_BP	C2	3.15.0
GO:0030216	keratinocyte differentiation	5/182	153/22270	0.00854137	0.0939249	0.0772647	Txnip/Pou3f1/Notch1/Cdh3/Epha2	5	GO_BP	C2	3.15.0
GO:0031099	regeneration	5/182	154/22270	0.00877103	0.0961107	0.0790628	Naca/Cdkn1a/Tgfb1/Itpr1/Adam17	5	GO_BP	C2	3.15.0
GO:0050679	positive regulation of epithelial cell proliferation	6/182	216/22270	0.00880698	0.096166	0.0791083	Egr3/Tgfb1/Notch1/Cdh3/Itpr1/Adam17	6	GO_BP	C2	3.15.0
GO:0048593	camera-type eye morphogenesis	5/182	155/22270	0.00900491	0.0979836	0.0806034	Atf4/Lhx1/Ephb1/Epha2/Flt1	5	GO_BP	C2	3.15.0
GO:1903321	negative regulation of protein modification by small protein conjugation or removal	4/182	100/22270	0.0092077	0.0983725	0.0809234	Rpl23/Rpl5/Rpl37/Gclc	4	GO_BP	C2	3.15.0
GO:0001838	embryonic epithelial tube formation	5/182	156/22270	0.00924308	0.0983725	0.0809234	Brd2/Sdc4/Tgif1/Tgfb1/Vasp	5	GO_BP	C2	3.15.0
GO:0030850	prostate gland development	3/182	53/22270	0.0093223	0.0983725	0.0809234	Notch1/Plaur/Id4	3	GO_BP	C2	3.15.0
GO:0043550	regulation of lipid kinase activity	3/182	53/22270	0.0093223	0.0983725	0.0809234	App/Tgfb1/Flt1	3	GO_BP	C2	3.15.0
GO:0006978	DNA damage response, signal transduction by p53 class mediator resulting in transcription of p21 class mediator	2/182	18/22270	0.00932516	0.0983725	0.0809234	Cdkn1a/Rpl26	2	GO_BP	C2	3.15.0
GO:0007398	ectoderm development	2/182	18/22270	0.00932516	0.0983725	0.0809234	Tpt1/Lhx1	2	GO_BP	C2	3.15.0
GO:0010470	regulation of gastrulation	2/182	18/22270	0.00932516	0.0983725	0.0809234	Tgif1/Lhx1	2	GO_BP	C2	3.15.0
GO:0035795	negative regulation of mitochondrial membrane permeability	2/182	18/22270	0.00932516	0.0983725	0.0809234	SlC75a4/Gclc	2	GO_BP	C2	3.15.0
GO:0060253	negative regulation of glial cell proliferation	2/182	18/22270	0.00932516	0.0983725	0.0809234	Notch1/Hes1	2	GO_BP	C2	3.15.0
GO:0034101	erythrocyte homeostasis	5/182	158/22270	0.00973238	0.102321	0.0841719	Rps14/Rps24/Rps19/Rps6/Sh2b3	5	GO_BP	C2	3.15.0
GO:0035264	multicellular organism growth	6/182	221/22270	0.00979009	0.102469	0.0842936	Wwtr1/App/Selenom/H19/Sptbn2/Stk40	6	GO_BP	C2	3.15.0
GO:0014014	negative regulation of gliogenesis	3/182	54/22270	0.0098123	0.102469	0.0842936	Notch1/Hes1/Id4	3	GO_BP	C2	3.15.0
GO:0008544	epidermis development	8/182	361/22270	0.00988848	0.10292	0.0846639	Txnip/Pou3f1/Plod1/Notch1/Hes1/Cdh3/Epha2/Pdgfa	8	GO_BP	C2	3.15.0
GO:0007224	smoothened signaling pathway	5/182	159/22270	0.00998358	0.103563	0.0851932	Arl3/Rack1/Zic1/Prrx2/Hes1	5	GO_BP	C2	3.15.0
GO:0030838	positive regulation of actin filament polymerization	3/182	55/22270	0.010317	0.104068	0.0856085	Cdc42ep3/Vasp/ArpC7	3	GO_BP	C2	3.15.0
GO:0043620	regulation of DNA-templated transcription in response to stress	3/182	55/22270	0.010317	0.104068	0.0856085	Egr1/Atf4/Notch1	3	GO_BP	C2	3.15.0
GO:0045687	positive regulation of glial cell differentiation	3/182	55/22270	0.010317	0.104068	0.0856085	Tgfb1/Notch1/Hes1	3	GO_BP	C2	3.15.0
GO:0048713	regulation of oligodendrocyte differentiation	3/182	55/22270	0.010317	0.104068	0.0856085	Notch1/Hes1/Id4	3	GO_BP	C2	3.15.0
GO:0055010	ventricular cardiac muscle tissue morphogenesis	3/182	55/22270	0.010317	0.104068	0.0856085	Myh6/Tgfb1/Notch1	3	GO_BP	C2	3.15.0
GO:1905710	positive regulation of membrane permeability	3/182	55/22270	0.010317	0.104068	0.0856085	Chchd10/SlC75a4/Gclc	3	GO_BP	C2	3.15.0
GO:0070661	leukocyte proliferation	8/182	364/22270	0.0103588	0.104068	0.0856085	Rps6/Sdc4/Cdkn1a/Tgfb1/Hes1/Slc7a1/Tfrc/Msn	8	GO_BP	C2	3.15.0
GO:0010544	negative regulation of platelet activation	2/182	19/22270	0.0103667	0.104068	0.0856085	Sh2b3/Pdgfa	2	GO_BP	C2	3.15.0
GO:0042772	DNA damage response, signal transduction resulting in transcription	2/182	19/22270	0.0103667	0.104068	0.0856085	Cdkn1a/Rpl26	2	GO_BP	C2	3.15.0
GO:0099638	endosome to plasma membrane protein transport	2/182	19/22270	0.0103667	0.104068	0.0856085	Grip1/Snx27	2	GO_BP	C2	3.15.0
GO:0051153	regulation of striated muscle cell differentiation	4/182	104/22270	0.0105303	0.10537	0.08668	Naca/Tgfb1/Notch1/SlC75a4	4	GO_BP	C2	3.15.0
GO:0002685	regulation of leukocyte migration	6/182	226/22270	0.0108491	0.107867	0.0887337	App/Tgfb1/Abr/Msn/Mtus1/Adam17	6	GO_BP	C2	3.15.0
GO:0030595	leukocyte chemotaxis	6/182	226/22270	0.0108491	0.107867	0.0887337	Rpl13a/Rps19/App/Mtus1/Adam17/Flt1	6	GO_BP	C2	3.15.0
GO:0010810	regulation of cell-substrate adhesion	6/182	227/22270	0.0110702	0.10938	0.0899787	Rras/Sdc4/Lgals1/Notch1/Nid1/ArpC7	6	GO_BP	C2	3.15.0
GO:0003300	cardiac muscle hypertrophy	4/182	106/22270	0.0112352	0.10938	0.0899787	Myh6/Lmna/Notch1/SlC75a4	4	GO_BP	C2	3.15.0
GO:0014909	smooth muscle cell migration	4/182	106/22270	0.0112352	0.10938	0.0899787	Egr1/S100a11/ArpC7/Pdgfa	4	GO_BP	C2	3.15.0
GO:0043542	endothelial cell migration	6/182	228/22270	0.0112946	0.10938	0.0899787	Rras/Egr3/Tgfb1/Notch1/Epha2/Adam17	6	GO_BP	C2	3.15.0
GO:0010463	mesenchymal cell proliferation	3/182	57/22270	0.0113711	0.10938	0.0899787	Lmna/Prrx2/Pdgfa	3	GO_BP	C2	3.15.0
GO:0035019	somatic stem cell population maintenance	3/182	57/22270	0.0113711	0.10938	0.0899787	Zfp36l2/Lbh/Hes1	3	GO_BP	C2	3.15.0
GO:1901607	alpha-amino acid biosynthetic process	3/182	57/22270	0.0113711	0.10938	0.0899787	Asns/Psat1/Shmt2	3	GO_BP	C2	3.15.0
GO:1901861	regulation of muscle tissue development	3/182	57/22270	0.0113711	0.10938	0.0899787	Naca/Usp2/Tgfb1	3	GO_BP	C2	3.15.0
GO:0072243	metanephric nephron epithelium development	2/182	20/22270	0.0114571	0.10938	0.0899787	Wwtr1/Hes1	2	GO_BP	C2	3.15.0
GO:0098969	neurotransmitter receptor transport to postsynaptic membrane	2/182	20/22270	0.0114571	0.10938	0.0899787	Grip1/Snap25	2	GO_BP	C2	3.15.0
GO:1901862	negative regulation of muscle tissue development	2/182	20/22270	0.0114571	0.10938	0.0899787	Usp2/Tgfb1	2	GO_BP	C2	3.15.0
GO:1905709	negative regulation of membrane permeability	2/182	20/22270	0.0114571	0.10938	0.0899787	SlC75a4/Gclc	2	GO_BP	C2	3.15.0
GO:0002696	positive regulation of leukocyte activation	8/182	371/22270	0.0115207	0.10938	0.0899787	Cdkn1a/Egr3/Lgals1/Tgfb1/Hes1/Slc7a1/Zmiz1/Tfrc	8	GO_BP	C2	3.15.0
GO:0045930	negative regulation of mitotic cell cycle	6/182	229/22270	0.0115221	0.10938	0.0899787	Btg2/Cacnb4/Rps6/Cdkn1a/Zfp36l2/Rpl26	6	GO_BP	C2	3.15.0
GO:0001657	ureteric bud development	4/182	107/22270	0.0115988	0.10938	0.0899787	Lhx1/Hs3st3b1/Tgfb1/Hes1	4	GO_BP	C2	3.15.0
GO:0072163	mesonephric epithelium development	4/182	107/22270	0.0115988	0.10938	0.0899787	Lhx1/Hs3st3b1/Tgfb1/Hes1	4	GO_BP	C2	3.15.0
GO:0072164	mesonephric tubule development	4/182	107/22270	0.0115988	0.10938	0.0899787	Lhx1/Hs3st3b1/Tgfb1/Hes1	4	GO_BP	C2	3.15.0
GO:0031589	cell-substrate adhesion	8/182	372/22270	0.0116942	0.109947	0.0904446	Rras/Sdc4/Lgals1/Notch1/Zyx/Ephb1/Nid1/ArpC7	8	GO_BP	C2	3.15.0
GO:0042060	wound healing	8/182	373/22270	0.0118697	0.110736	0.0910943	Naca/Sdc4/Cdkn1a/Cnn2/Tgfb1/Cadm4/Sh2b3/Pdgfa	8	GO_BP	C2	3.15.0
GO:0033619	membrane protein proteolysis	3/182	58/22270	0.0119205	0.110736	0.0910943	App/Tgfb1/Adam17	3	GO_BP	C2	3.15.0
GO:0048524	positive regulation of viral process	3/182	58/22270	0.0119205	0.110736	0.0910943	Lgals1/Notch1/Nr5a2	3	GO_BP	C2	3.15.0
GO:1904591	positive regulation of protein import	3/182	58/22270	0.0119205	0.110736	0.0910943	Zic1/App/Tgfb1	3	GO_BP	C2	3.15.0
GO:0034248	regulation of cellular amide metabolic process	9/182	450/22270	0.0119655	0.110823	0.0911654	Rpl13a/Rpl5/Btg2/Rack1/Zfp36l2/Rpl26/App/Aars/Shmt2	9	GO_BP	C2	3.15.0
GO:0043010	camera-type eye development	8/182	374/22270	0.012047	0.111247	0.0915146	Tgif1/Atf4/Scaper/Lhx1/Tgfb1/Ephb1/Epha2/Flt1	8	GO_BP	C2	3.15.0
GO:0072659	protein localization to plasma membrane	7/182	301/22270	0.0121093	0.111491	0.0917152	Rack1/Grip1/Tgfb1/Epha2/Optn/Ehd1/Snx27	7	GO_BP	C2	3.15.0
GO:0072175	epithelial tube formation	5/182	167/22270	0.0121553	0.111585	0.0917923	Brd2/Sdc4/Tgif1/Tgfb1/Vasp	5	GO_BP	C2	3.15.0
GO:0071496	cellular response to external stimulus	7/182	302/22270	0.0123137	0.111721	0.0919042	Asns/Ldha/Cdkn1a/Atf4/Cnn2/Tfrc/Lars	7	GO_BP	C2	3.15.0
GO:0044843	cell cycle G1/S phase transition	6/182	233/22270	0.0124647	0.111721	0.0919042	Cacnb4/Rps6/Cdkn1a/Rpl26/Id4/Adam17	6	GO_BP	C2	3.15.0
GO:0043388	positive regulation of DNA binding	3/182	59/22270	0.012485	0.111721	0.0919042	Tgfb1/Hes1/Plaur	3	GO_BP	C2	3.15.0
GO:0046653	tetrahydrofolate metabolic process	2/182	21/22270	0.0125957	0.111721	0.0919042	Mthfd2/Shmt2	2	GO_BP	C2	3.15.0
GO:0048569	post-embryonic animal organ development	2/182	21/22270	0.0125957	0.111721	0.0919042	Myo1e/Flt1	2	GO_BP	C2	3.15.0
GO:0051900	regulation of mitochondrial depolarization	2/182	21/22270	0.0125957	0.111721	0.0919042	Rack1/Gclc	2	GO_BP	C2	3.15.0
GO:0098962	regulation of postsynaptic neurotransmitter receptor activity	2/182	21/22270	0.0125957	0.111721	0.0919042	App/Shisa6	2	GO_BP	C2	3.15.0
GO:1903540	establishment of protein localization to postsynaptic membrane	2/182	21/22270	0.0125957	0.111721	0.0919042	Grip1/Snap25	2	GO_BP	C2	3.15.0
GO:0010563	negative regulation of phosphorus metabolic process	9/182	454/22270	0.0126162	0.111721	0.0919042	Rack1/Cdkn1a/Wwtr1/Tgfb1/Cda/Cadm4/Deptor/Sh2b3/Pdgfa	9	GO_BP	C2	3.15.0
GO:0045936	negative regulation of phosphate metabolic process	9/182	454/22270	0.0126162	0.111721	0.0919042	Rack1/Cdkn1a/Wwtr1/Tgfb1/Cda/Cadm4/Deptor/Sh2b3/Pdgfa	9	GO_BP	C2	3.15.0
GO:0060070	canonical Wnt signaling pathway	7/182	304/22270	0.0127301	0.111721	0.0919042	Egr1/Wwtr1/App/Tgfb1/Notch1/Cdh3/Shisa6	7	GO_BP	C2	3.15.0
GO:0001823	mesonephros development	4/182	110/22270	0.0127347	0.111721	0.0919042	Lhx1/Hs3st3b1/Tgfb1/Hes1	4	GO_BP	C2	3.15.0
GO:0014897	striated muscle hypertrophy	4/182	110/22270	0.0127347	0.111721	0.0919042	Myh6/Lmna/Notch1/SlC75a4	4	GO_BP	C2	3.15.0
GO:0016525	negative regulation of angiogenesis	4/182	110/22270	0.0127347	0.111721	0.0919042	Sars/Epha2/Sh2b3/Flt1	4	GO_BP	C2	3.15.0
GO:0055006	cardiac cell development	4/182	110/22270	0.0127347	0.111721	0.0919042	Myh6/Lmna/Notch1/SlC75a4	4	GO_BP	C2	3.15.0
GO:0006399	tRNA metabolic process	5/182	169/22270	0.0127445	0.111721	0.0919042	Cars/Aars/Sars/Lars/Iars	5	GO_BP	C2	3.15.0
GO:0002548	monocyte chemotaxis	3/182	60/22270	0.0130646	0.113489	0.0933588	Rps19/App/Flt1	3	GO_BP	C2	3.15.0
GO:0014009	glial cell proliferation	3/182	60/22270	0.0130646	0.113489	0.0933588	Notch1/Hes1/Flt1	3	GO_BP	C2	3.15.0
GO:0046902	regulation of mitochondrial membrane permeability	3/182	60/22270	0.0130646	0.113489	0.0933588	Chchd10/SlC75a4/Gclc	3	GO_BP	C2	3.15.0
GO:0008344	adult locomotory behavior	4/182	111/22270	0.0131286	0.113489	0.0933588	Cacnb4/Zic1/App/Cstb	4	GO_BP	C2	3.15.0
GO:0032642	regulation of chemokine production	4/182	111/22270	0.0131286	0.113489	0.0933588	Egr1/App/Epha2/Adam17	4	GO_BP	C2	3.15.0
GO:0002064	epithelial cell development	6/182	236/22270	0.0132063	0.113845	0.0936515	Atf4/Tgfb1/Notch1/Msn/Epha2/Myo1e	6	GO_BP	C2	3.15.0
GO:0009913	epidermal cell differentiation	6/182	237/22270	0.0134603	0.114368	0.0940818	Txnip/Pou3f1/Notch1/Hes1/Cdh3/Epha2	6	GO_BP	C2	3.15.0
GO:0031668	cellular response to extracellular stimulus	6/182	237/22270	0.0134603	0.114368	0.0940818	Asns/Ldha/Cdkn1a/Atf4/Tfrc/Lars	6	GO_BP	C2	3.15.0
GO:0014896	muscle hypertrophy	4/182	112/22270	0.0135301	0.114368	0.0940818	Myh6/Lmna/Notch1/SlC75a4	4	GO_BP	C2	3.15.0
GO:2000181	negative regulation of blood vessel morphogenesis	4/182	112/22270	0.0135301	0.114368	0.0940818	Sars/Epha2/Sh2b3/Flt1	4	GO_BP	C2	3.15.0
GO:0048511	rhythmic process	7/182	308/22270	0.0135933	0.114368	0.0940818	Egr1/Rack1/Atf4/Usp2/Scaper/Id3/Id4	7	GO_BP	C2	3.15.0
GO:0006893	Golgi to plasma membrane transport	3/182	61/22270	0.0136593	0.114368	0.0940818	Arl3/Rack1/Optn	3	GO_BP	C2	3.15.0
GO:0003180	aortic valve morphogenesis	2/182	22/22270	0.0137815	0.114368	0.0940818	Tgfb1/Notch1	2	GO_BP	C2	3.15.0
GO:0044851	hair cycle phase	2/182	22/22270	0.0137815	0.114368	0.0940818	Notch1/Cdh3	2	GO_BP	C2	3.15.0
GO:0045475	locomotor rhythm	2/182	22/22270	0.0137815	0.114368	0.0940818	Egr1/Usp2	2	GO_BP	C2	3.15.0
GO:0071800	podosome assembly	2/182	22/22270	0.0137815	0.114368	0.0940818	Msn/ArpC7	2	GO_BP	C2	3.15.0
GO:0072170	metanephric tubule development	2/182	22/22270	0.0137815	0.114368	0.0940818	Wwtr1/Hes1	2	GO_BP	C2	3.15.0
GO:0072273	metanephric nephron morphogenesis	2/182	22/22270	0.0137815	0.114368	0.0940818	Lhx1/Hes1	2	GO_BP	C2	3.15.0
GO:0072578	neurotransmitter-gated ion channel clustering	2/182	22/22270	0.0137815	0.114368	0.0940818	Shisa6/Snx27	2	GO_BP	C2	3.15.0
GO:0098877	neurotransmitter receptor transport to plasma membrane	2/182	22/22270	0.0137815	0.114368	0.0940818	Grip1/Snap25	2	GO_BP	C2	3.15.0
GO:1901343	negative regulation of vasculature development	4/182	113/22270	0.0139394	0.115371	0.0949064	Sars/Epha2/Sh2b3/Flt1	4	GO_BP	C2	3.15.0
GO:1901990	regulation of mitotic cell cycle phase transition	7/182	310/22270	0.0140402	0.115897	0.0953394	Cacnb4/Cdkn1a/Zfp36l2/Rpl26/App/Tgfb1/Adam17	7	GO_BP	C2	3.15.0
GO:0008652	cellular amino acid biosynthetic process	3/182	62/22270	0.0142693	0.116509	0.0958426	Asns/Psat1/Shmt2	3	GO_BP	C2	3.15.0
GO:0021575	hindbrain morphogenesis	3/182	62/22270	0.0142693	0.116509	0.0958426	Lhx1/Hes1/Sptbn2	3	GO_BP	C2	3.15.0
GO:0060612	adipose tissue development	3/182	62/22270	0.0142693	0.116509	0.0958426	Lmna/Selenom/Fgl1	3	GO_BP	C2	3.15.0
GO:0072678	T cell migration	3/182	62/22270	0.0142693	0.116509	0.0958426	App/Msn/Adam17	3	GO_BP	C2	3.15.0
GO:0010594	regulation of endothelial cell migration	5/182	174/22270	0.0143015	0.116509	0.0958426	Rras/Tgfb1/Notch1/Epha2/Adam17	5	GO_BP	C2	3.15.0
GO:0008630	intrinsic apoptotic signaling pathway in response to DNA damage	4/182	114/22270	0.0143564	0.116651	0.0959595	Tpt1/Cdkn1a/Rpl26/Epha2	4	GO_BP	C2	3.15.0
GO:0050764	regulation of phagocytosis	4/182	115/22270	0.0147813	0.118888	0.0977996	Rack1/Cnn2/Tgfb1/Abr	4	GO_BP	C2	3.15.0
GO:0050670	regulation of lymphocyte proliferation	6/182	242/22270	0.0147814	0.118888	0.0977996	Sdc4/Cdkn1a/Tgfb1/Hes1/Slc7a1/Tfrc	6	GO_BP	C2	3.15.0
GO:0009064	glutamine family amino acid metabolic process	3/182	63/22270	0.0148945	0.118888	0.0977996	Ddah2/Asns/Gclc	3	GO_BP	C2	3.15.0
GO:0035306	positive regulation of dephosphorylation	3/182	63/22270	0.0148945	0.118888	0.0977996	Rpl5/Camta1/Tgfb1	3	GO_BP	C2	3.15.0
GO:2000401	regulation of lymphocyte migration	3/182	63/22270	0.0148945	0.118888	0.0977996	App/Msn/Adam17	3	GO_BP	C2	3.15.0
GO:0002320	lymphoid progenitor cell differentiation	2/182	23/22270	0.0150138	0.118888	0.0977996	Notch1/Hes1	2	GO_BP	C2	3.15.0
GO:0031571	mitotic G1 DNA damage checkpoint signaling	2/182	23/22270	0.0150138	0.118888	0.0977996	Cdkn1a/Rpl26	2	GO_BP	C2	3.15.0
GO:0045943	positive regulation of transcription by RNA polymerase I	2/182	23/22270	0.0150138	0.118888	0.0977996	Atf4/Rasl11a	2	GO_BP	C2	3.15.0
GO:0090190	positive regulation of branching involved in ureteric bud morphogenesis	2/182	23/22270	0.0150138	0.118888	0.0977996	Lhx1/Tgfb1	2	GO_BP	C2	3.15.0
GO:1902894	negative regulation of miRNA transcription	2/182	23/22270	0.0150138	0.118888	0.0977996	App/Tgfb1	2	GO_BP	C2	3.15.0
GO:0030902	hindbrain development	5/182	177/22270	0.0152945	0.120498	0.099124	Lhx1/Hes1/Aars/Ephb1/Sptbn2	5	GO_BP	C2	3.15.0
GO:0043271	negative regulation of ion transport	5/182	177/22270	0.0152945	0.120498	0.099124	Atf4/Usp2/Tgfb1/Hes1/Snx27	5	GO_BP	C2	3.15.0
GO:0050867	positive regulation of cell activation	8/182	391/22270	0.0153702	0.120788	0.0993629	Cdkn1a/Egr3/Lgals1/Tgfb1/Hes1/Slc7a1/Zmiz1/Tfrc	8	GO_BP	C2	3.15.0
GO:0014911	positive regulation of smooth muscle cell migration	3/182	64/22270	0.015535	0.121775	0.100175	Egr1/S100a11/ArpC7	3	GO_BP	C2	3.15.0
GO:0060840	artery development	4/182	117/22270	0.0156548	0.122406	0.100694	Prrx2/Notch1/Hes1/Zmiz1	4	GO_BP	C2	3.15.0
GO:0032944	regulation of mononuclear cell proliferation	6/182	246/22270	0.0159013	0.123356	0.101476	Sdc4/Cdkn1a/Tgfb1/Hes1/Slc7a1/Tfrc	6	GO_BP	C2	3.15.0
GO:0032602	chemokine production	4/182	118/22270	0.0161034	0.123356	0.101476	Egr1/App/Epha2/Adam17	4	GO_BP	C2	3.15.0
GO:0071675	regulation of mononuclear cell migration	4/182	118/22270	0.0161034	0.123356	0.101476	App/Tgfb1/Msn/Adam17	4	GO_BP	C2	3.15.0
GO:0090596	sensory organ morphogenesis	7/182	319/22270	0.0161825	0.123356	0.101476	Atf4/Prrx2/Lhx1/Abr/Ephb1/Epha2/Flt1	7	GO_BP	C2	3.15.0
GO:0003229	ventricular cardiac muscle tissue development	3/182	65/22270	0.0161908	0.123356	0.101476	Myh6/Tgfb1/Notch1	3	GO_BP	C2	3.15.0
GO:0048008	platelet-derived growth factor receptor signaling pathway	3/182	65/22270	0.0161908	0.123356	0.101476	Txnip/Myo1e/Pdgfa	3	GO_BP	C2	3.15.0
GO:0030903	notochord development	2/182	24/22270	0.0162916	0.123356	0.101476	Epha2/Id3	2	GO_BP	C2	3.15.0
GO:0032930	positive regulation of superoxide anion generation	2/182	24/22270	0.0162916	0.123356	0.101476	App/Tgfb1	2	GO_BP	C2	3.15.0
GO:0048643	positive regulation of skeletal muscle tissue development	2/182	24/22270	0.0162916	0.123356	0.101476	Naca/Usp2	2	GO_BP	C2	3.15.0
GO:0051882	mitochondrial depolarization	2/182	24/22270	0.0162916	0.123356	0.101476	Rack1/Gclc	2	GO_BP	C2	3.15.0
GO:0140112	extracellular vesicle biogenesis	2/182	24/22270	0.0162916	0.123356	0.101476	Sdc4/Arrdc4	2	GO_BP	C2	3.15.0
GO:1901522	positive regulation of transcription from RNA polymerase II promoter involved in cellular response to chemical stimulus	2/182	24/22270	0.0162916	0.123356	0.101476	Atf4/Notch1	2	GO_BP	C2	3.15.0
GO:1903204	negative regulation of oxidative stress-induced neuron death	2/182	24/22270	0.0162916	0.123356	0.101476	Rack1/Atf4	2	GO_BP	C2	3.15.0
GO:0048709	oligodendrocyte differentiation	4/182	119/22270	0.0165601	0.125085	0.102898	Tgfb1/Notch1/Hes1/Id4	4	GO_BP	C2	3.15.0
GO:0048286	lung alveolus development	3/182	66/22270	0.016862	0.12675	0.104267	Tgfb1/Stk40/Pdgfa	3	GO_BP	C2	3.15.0
GO:0060688	regulation of morphogenesis of a branching structure	3/182	66/22270	0.016862	0.12675	0.104267	Lhx1/Tgfb1/Pdgfa	3	GO_BP	C2	3.15.0
GO:0008306	associative learning	4/182	120/22270	0.0170248	0.127665	0.10502	Btg2/Kras/App/Snap25	4	GO_BP	C2	3.15.0
GO:2000112	regulation of cellular macromolecule biosynthetic process	9/182	478/22270	0.017089	0.127839	0.105163	Rpl13a/Rpl5/Btg2/Rack1/Zfp36l2/Rpl26/App/Aars/Shmt2	9	GO_BP	C2	3.15.0
GO:1901987	regulation of cell cycle phase transition	8/182	400/22270	0.0173773	0.128073	0.105356	Cacnb4/Rps6/Cdkn1a/Zfp36l2/Rpl26/App/Tgfb1/Adam17	8	GO_BP	C2	3.15.0
GO:0001776	leukocyte homeostasis	4/182	121/22270	0.0174975	0.128073	0.105356	Rps6/Tgfb1/Sh2b3/Adam17	4	GO_BP	C2	3.15.0
GO:0001658	branching involved in ureteric bud morphogenesis	3/182	67/22270	0.0175485	0.128073	0.105356	Lhx1/Hs3st3b1/Tgfb1	3	GO_BP	C2	3.15.0
GO:0048638	regulation of developmental growth	8/182	401/22270	0.0176114	0.128073	0.105356	Naca/Myh6/Cdkn1a/Cpne5/App/Notch1/H19/SlC75a4	8	GO_BP	C2	3.15.0
GO:0007130	synaptonemal complex assembly	2/182	25/22270	0.0176142	0.128073	0.105356	Syce3/Tex11	2	GO_BP	C2	3.15.0
GO:0021692	cerebellar Purkinje cell layer morphogenesis	2/182	25/22270	0.0176142	0.128073	0.105356	Lhx1/Sptbn2	2	GO_BP	C2	3.15.0
GO:0044819	mitotic G1/S transition checkpoint signaling	2/182	25/22270	0.0176142	0.128073	0.105356	Cdkn1a/Rpl26	2	GO_BP	C2	3.15.0
GO:0072207	metanephric epithelium development	2/182	25/22270	0.0176142	0.128073	0.105356	Wwtr1/Hes1	2	GO_BP	C2	3.15.0
GO:0090189	regulation of branching involved in ureteric bud morphogenesis	2/182	25/22270	0.0176142	0.128073	0.105356	Lhx1/Tgfb1	2	GO_BP	C2	3.15.0
GO:0101023	vascular endothelial cell proliferation	2/182	25/22270	0.0176142	0.128073	0.105356	Adam17/Flt1	2	GO_BP	C2	3.15.0
GO:1903306	negative regulation of regulated secretory pathway	2/182	25/22270	0.0176142	0.128073	0.105356	Notch1/Abr	2	GO_BP	C2	3.15.0
GO:1905562	regulation of vascular endothelial cell proliferation	2/182	25/22270	0.0176142	0.128073	0.105356	Adam17/Flt1	2	GO_BP	C2	3.15.0
GO:0090100	positive regulation of transmembrane receptor protein serine/threonine kinase signaling pathway	4/182	122/22270	0.0179785	0.130417	0.107284	Tgfb1/Notch1/Hes1/Adam17	4	GO_BP	C2	3.15.0
GO:0016331	morphogenesis of embryonic epithelium	5/182	185/22270	0.0181653	0.131466	0.108147	Brd2/Sdc4/Tgif1/Tgfb1/Vasp	5	GO_BP	C2	3.15.0
GO:0050678	regulation of epithelial cell proliferation	8/182	404/22270	0.0183273	0.132331	0.108858	Egr3/Tgfb1/Notch1/Hes1/Cdh3/Itpr1/Adam17/Flt1	8	GO_BP	C2	3.15.0
GO:0042129	regulation of T cell proliferation	5/182	186/22270	0.0185474	0.133036	0.109439	Sdc4/Tgfb1/Hes1/Slc7a1/Tfrc	5	GO_BP	C2	3.15.0
GO:0048592	eye morphogenesis	5/182	186/22270	0.0185474	0.133036	0.109439	Atf4/Lhx1/Ephb1/Epha2/Flt1	5	GO_BP	C2	3.15.0
GO:2001233	regulation of apoptotic signaling pathway	8/182	406/22270	0.0188161	0.133036	0.109439	Tpt1/Rack1/Lmna/Rpl26/Deptor/Plaur/SlC75a4/Gclc	8	GO_BP	C2	3.15.0
GO:0042742	defense response to bacterium	7/182	329/22270	0.0188243	0.133036	0.109439	Rps19/Colec12/App/Epha2/Stab2/Optn/Adam17	7	GO_BP	C2	3.15.0
GO:0032388	positive regulation of intracellular transport	5/182	187/22270	0.0189349	0.133036	0.109439	Zic1/Tgfb1/Msn/Ehd1/ArpC7	5	GO_BP	C2	3.15.0
GO:0043547	positive regulation of GTPase activity	6/182	256/22270	0.0189554	0.133036	0.109439	Rack1/Pkp4/Rasgrp2/Abr/Epha2/Lars	6	GO_BP	C2	3.15.0
GO:0021695	cerebellar cortex development	3/182	69/22270	0.018968	0.133036	0.109439	Lhx1/Aars/Sptbn2	3	GO_BP	C2	3.15.0
GO:0051926	negative regulation of calcium ion transport	3/182	69/22270	0.018968	0.133036	0.109439	Usp2/Tgfb1/Hes1	3	GO_BP	C2	3.15.0
GO:0060425	lung morphogenesis	3/182	69/22270	0.018968	0.133036	0.109439	Rpl13a/Kras/Stk40	3	GO_BP	C2	3.15.0
GO:0071677	positive regulation of mononuclear cell migration	3/182	69/22270	0.018968	0.133036	0.109439	App/Tgfb1/Adam17	3	GO_BP	C2	3.15.0
GO:0006760	folic acid-containing compound metabolic process	2/182	26/22270	0.0189808	0.133036	0.109439	Mthfd2/Shmt2	2	GO_BP	C2	3.15.0
GO:0033233	regulation of protein sumoylation	2/182	26/22270	0.0189808	0.133036	0.109439	Egr1/Zmiz1	2	GO_BP	C2	3.15.0
GO:0035020	regulation of Rac protein signal transduction	2/182	26/22270	0.0189808	0.133036	0.109439	Kras/Cadm4	2	GO_BP	C2	3.15.0
GO:0006913	nucleocytoplasmic transport	7/182	330/22270	0.0191042	0.133301	0.109656	Txnip/Rps15/Cdkn1a/Zic1/Lmna/Tgfb1/Notch1	7	GO_BP	C2	3.15.0
GO:0051169	nuclear transport	7/182	330/22270	0.0191042	0.133301	0.109656	Txnip/Rps15/Cdkn1a/Zic1/Lmna/Tgfb1/Notch1	7	GO_BP	C2	3.15.0
GO:0021537	telencephalon development	6/182	257/22270	0.0192814	0.134236	0.110426	Btg2/Tacc1/Lhx1/Hes1/Zmiz1/Id4	6	GO_BP	C2	3.15.0
GO:0007411	axon guidance	6/182	258/22270	0.0196111	0.135924	0.111814	App/Lhx1/Notch1/Ephb1/Epha2/Vasp	6	GO_BP	C2	3.15.0
GO:0033002	muscle cell proliferation	6/182	258/22270	0.0196111	0.135924	0.111814	Egr1/Cdkn1a/Tgfb1/Notch1/Ephb1/Flt1	6	GO_BP	C2	3.15.0
GO:0097485	neuron projection guidance	6/182	259/22270	0.0199447	0.137929	0.113463	App/Lhx1/Notch1/Ephb1/Epha2/Vasp	6	GO_BP	C2	3.15.0
GO:0030534	adult behavior	5/182	190/22270	0.020129	0.138043	0.113558	Cacnb4/Zic1/App/Cstb/Sptbn2	5	GO_BP	C2	3.15.0
GO:0043524	negative regulation of neuron apoptotic process	5/182	190/22270	0.020129	0.138043	0.113558	Btg2/Kras/Aars/Optn/Gclc	5	GO_BP	C2	3.15.0
GO:0003176	aortic valve development	2/182	27/22270	0.0203905	0.138043	0.113558	Tgfb1/Notch1	2	GO_BP	C2	3.15.0
GO:0003299	muscle hypertrophy in response to stress	2/182	27/22270	0.0203905	0.138043	0.113558	Myh6/Lmna	2	GO_BP	C2	3.15.0
GO:0003338	metanephros morphogenesis	2/182	27/22270	0.0203905	0.138043	0.113558	Lhx1/Hes1	2	GO_BP	C2	3.15.0
GO:0014898	cardiac muscle hypertrophy in response to stress	2/182	27/22270	0.0203905	0.138043	0.113558	Myh6/Lmna	2	GO_BP	C2	3.15.0
GO:0031100	animal organ regeneration	2/182	27/22270	0.0203905	0.138043	0.113558	Tgfb1/Itpr1	2	GO_BP	C2	3.15.0
GO:0036003	positive regulation of transcription from RNA polymerase II promoter in response to stress	2/182	27/22270	0.0203905	0.138043	0.113558	Atf4/Notch1	2	GO_BP	C2	3.15.0
GO:0070168	negative regulation of biomineral tissue development	2/182	27/22270	0.0203905	0.138043	0.113558	Tgfb1/Notch1	2	GO_BP	C2	3.15.0
GO:0050808	synapse organization	9/182	493/22270	0.0204174	0.138043	0.113558	Malat1/Cacnb4/App/Chchd10/Chd4/Ephb1/Shisa6/Sptbn2/Snx27	9	GO_BP	C2	3.15.0
GO:2000134	negative regulation of G1/S transition of mitotic cell cycle	3/182	71/22270	0.0204492	0.138043	0.113558	Cacnb4/Cdkn1a/Rpl26	3	GO_BP	C2	3.15.0
GO:0031929	TOR signaling	4/182	128/22270	0.0210365	0.141394	0.116314	Rps6/Slc7a1/Deptor/Lars	4	GO_BP	C2	3.15.0
GO:0043500	muscle adaptation	4/182	128/22270	0.0210365	0.141394	0.116314	Myh6/Lmna/Notch1/SlC75a4	4	GO_BP	C2	3.15.0
GO:0007405	neuroblast proliferation	3/182	72/22270	0.0212131	0.141663	0.116535	Tgfb1/Notch1/Id4	3	GO_BP	C2	3.15.0
GO:0055008	cardiac muscle tissue morphogenesis	3/182	72/22270	0.0212131	0.141663	0.116535	Myh6/Tgfb1/Notch1	3	GO_BP	C2	3.15.0
GO:2000179	positive regulation of neural precursor cell proliferation	3/182	72/22270	0.0212131	0.141663	0.116535	Lhx1/Notch1/Optn	3	GO_BP	C2	3.15.0
GO:0051302	regulation of cell division	5/182	193/22270	0.0213714	0.141908	0.116737	Txnip/Tgfb1/Pkp4/Lbh/Pdgfa	5	GO_BP	C2	3.15.0
GO:0001889	liver development	4/182	129/22270	0.0215753	0.141908	0.116737	Notch1/Hes1/Fgl1/Itpr1	4	GO_BP	C2	3.15.0
GO:0002089	lens morphogenesis in camera-type eye	2/182	28/22270	0.0218426	0.141908	0.116737	Atf4/Epha2	2	GO_BP	C2	3.15.0
GO:0007176	regulation of epidermal growth factor-activated receptor activity	2/182	28/22270	0.0218426	0.141908	0.116737	App/Adam17	2	GO_BP	C2	3.15.0
GO:0014887	cardiac muscle adaptation	2/182	28/22270	0.0218426	0.141908	0.116737	Myh6/Lmna	2	GO_BP	C2	3.15.0
GO:0032469	endoplasmic reticulum calcium ion homeostasis	2/182	28/22270	0.0218426	0.141908	0.116737	App/Itpr1	2	GO_BP	C2	3.15.0
GO:0032928	regulation of superoxide anion generation	2/182	28/22270	0.0218426	0.141908	0.116737	App/Tgfb1	2	GO_BP	C2	3.15.0
GO:0042178	xenobiotic catabolic process	2/182	28/22270	0.0218426	0.141908	0.116737	Gstm1/Gstm2	2	GO_BP	C2	3.15.0
GO:0045070	positive regulation of viral genome replication	2/182	28/22270	0.0218426	0.141908	0.116737	Notch1/Nr5a2	2	GO_BP	C2	3.15.0
GO:0048820	hair follicle maturation	2/182	28/22270	0.0218426	0.141908	0.116737	Notch1/Cdh3	2	GO_BP	C2	3.15.0
GO:0070193	synaptonemal complex organization	2/182	28/22270	0.0218426	0.141908	0.116737	Syce3/Tex11	2	GO_BP	C2	3.15.0
GO:0110150	negative regulation of biomineralization	2/182	28/22270	0.0218426	0.141908	0.116737	Tgfb1/Notch1	2	GO_BP	C2	3.15.0
GO:2000178	negative regulation of neural precursor cell proliferation	2/182	28/22270	0.0218426	0.141908	0.116737	Btg2/Tgfb1	2	GO_BP	C2	3.15.0
GO:1904894	positive regulation of receptor signaling pathway via STAT	3/182	73/22270	0.0219924	0.142288	0.117049	Tgfb1/Notch1/Hes1	3	GO_BP	C2	3.15.0
GO:1905330	regulation of morphogenesis of an epithelium	3/182	73/22270	0.0219924	0.142288	0.117049	Lhx1/Tgfb1/Pdgfa	3	GO_BP	C2	3.15.0
GO:0070663	regulation of leukocyte proliferation	6/182	266/22270	0.0223884	0.144549	0.11891	Sdc4/Cdkn1a/Tgfb1/Hes1/Slc7a1/Tfrc	6	GO_BP	C2	3.15.0
GO:0072594	establishment of protein localization to organelle	8/182	420/22270	0.0225023	0.144983	0.119267	Txnip/Cdkn1a/Zic1/Lmna/Lonp2/Tgfb1/Notch1/Sec62	8	GO_BP	C2	3.15.0
GO:1901216	positive regulation of neuron death	4/182	131/22270	0.022678	0.145814	0.11995	Egr1/Atf4/App/Optn	4	GO_BP	C2	3.15.0
GO:0001654	eye development	8/182	421/22270	0.0227837	0.146192	0.12026	Tgif1/Atf4/Scaper/Lhx1/Tgfb1/Ephb1/Epha2/Flt1	8	GO_BP	C2	3.15.0
GO:0050905	neuromuscular process	5/182	197/22270	0.0231044	0.147307	0.121178	Camta1/App/Aars/Abr/Itpr1	5	GO_BP	C2	3.15.0
GO:0061008	hepaticobiliary system development	4/182	132/22270	0.023242	0.147307	0.121178	Notch1/Hes1/Fgl1/Itpr1	4	GO_BP	C2	3.15.0
GO:0008053	mitochondrial fusion	2/182	29/22270	0.0233363	0.147307	0.121178	Vat1/Tfrc	2	GO_BP	C2	3.15.0
GO:0032770	positive regulation of monooxygenase activity	2/182	29/22270	0.0233363	0.147307	0.121178	Kras/Cdh3	2	GO_BP	C2	3.15.0
GO:0060444	branching involved in mammary gland duct morphogenesis	2/182	29/22270	0.0233363	0.147307	0.121178	Tgfb1/Epha2	2	GO_BP	C2	3.15.0
GO:0061311	cell surface receptor signaling pathway involved in heart development	2/182	29/22270	0.0233363	0.147307	0.121178	Tgfb1/Notch1	2	GO_BP	C2	3.15.0
GO:0099637	neurotransmitter receptor transport	2/182	29/22270	0.0233363	0.147307	0.121178	Grip1/Snap25	2	GO_BP	C2	3.15.0
GO:1901863	positive regulation of muscle tissue development	2/182	29/22270	0.0233363	0.147307	0.121178	Naca/Usp2	2	GO_BP	C2	3.15.0
GO:0010611	regulation of cardiac muscle hypertrophy	3/182	75/22270	0.0235976	0.147845	0.121621	Lmna/Notch1/SlC75a4	3	GO_BP	C2	3.15.0
GO:0045669	positive regulation of osteoblast differentiation	3/182	75/22270	0.0235976	0.147845	0.121621	Lmna/Clic1/Wwtr1	3	GO_BP	C2	3.15.0
GO:0097120	receptor localization to synapse	3/182	75/22270	0.0235976	0.147845	0.121621	Grip1/Shisa6/Snap25	3	GO_BP	C2	3.15.0
GO:0150063	visual system development	8/182	424/22270	0.0236431	0.147845	0.121621	Tgif1/Atf4/Scaper/Lhx1/Tgfb1/Ephb1/Epha2/Flt1	8	GO_BP	C2	3.15.0
GO:0043087	regulation of GTPase activity	7/182	345/22270	0.023659	0.147845	0.121621	Rack1/Pkp4/Rasgrp2/Ptprn2/Abr/Epha2/Lars	7	GO_BP	C2	3.15.0
GO:0045619	regulation of lymphocyte differentiation	5/182	199/22270	0.024004	0.1497	0.123147	Egr3/Zfp36l2/Tgfb1/Zmiz1/Sh2b3	5	GO_BP	C2	3.15.0
GO:0010212	response to ionizing radiation	4/182	134/22270	0.0243955	0.151646	0.124747	Egr1/Cdkn1a/Rpl26/Tgfb1	4	GO_BP	C2	3.15.0
GO:0032456	endocytic recycling	3/182	76/22270	0.0244234	0.151646	0.124747	Grip1/Ehd1/Snx27	3	GO_BP	C2	3.15.0
GO:0003205	cardiac chamber development	5/182	200/22270	0.0244621	0.151646	0.124747	Naca/Myh6/Tgfb1/Notch1/Hes1	5	GO_BP	C2	3.15.0
GO:0048880	sensory system development	8/182	428/22270	0.024824	0.153263	0.126078	Tgif1/Atf4/Scaper/Lhx1/Tgfb1/Ephb1/Epha2/Flt1	8	GO_BP	C2	3.15.0
GO:0007214	gamma-aminobutyric acid signaling pathway	2/182	30/22270	0.0248708	0.153263	0.126078	Cacnb4/Atf4	2	GO_BP	C2	3.15.0
GO:0010800	positive regulation of peptidyl-threonine phosphorylation	2/182	30/22270	0.0248708	0.153263	0.126078	App/Tgfb1	2	GO_BP	C2	3.15.0
GO:0010822	positive regulation of mitochondrion organization	3/182	77/22270	0.0252647	0.155076	0.127569	Chchd10/Plaur/SlC75a4	3	GO_BP	C2	3.15.0
GO:0043113	receptor clustering	3/182	77/22270	0.0252647	0.155076	0.127569	Tgfb1/Shisa6/Snx27	3	GO_BP	C2	3.15.0
GO:0001933	negative regulation of protein phosphorylation	7/182	350/22270	0.0253307	0.155175	0.127651	Rack1/Cdkn1a/Wwtr1/Tgfb1/Cadm4/Deptor/Sh2b3	7	GO_BP	C2	3.15.0
GO:0009791	post-embryonic development	4/182	136/22270	0.0255831	0.156107	0.128417	Lhx1/Itpr1/Myo1e/Flt1	4	GO_BP	C2	3.15.0
GO:0050830	defense response to Gram-positive bacterium	4/182	136/22270	0.0255831	0.156107	0.128417	App/Epha2/Stab2/Adam17	4	GO_BP	C2	3.15.0
GO:0009314	response to radiation	8/182	431/22270	0.0257365	0.156736	0.128934	Egr1/Cacnb4/Kras/Cdkn1a/Usp2/Rpl26/App/Tgfb1	8	GO_BP	C2	3.15.0
GO:0014743	regulation of muscle hypertrophy	3/182	78/22270	0.0261214	0.158151	0.130099	Lmna/Notch1/SlC75a4	3	GO_BP	C2	3.15.0
GO:0061180	mammary gland epithelium development	3/182	78/22270	0.0261214	0.158151	0.130099	Tgfb1/Lbh/Epha2	3	GO_BP	C2	3.15.0
GO:2000379	positive regulation of reactive oxygen species metabolic process	3/182	78/22270	0.0261214	0.158151	0.130099	Cdkn1a/App/Tgfb1	3	GO_BP	C2	3.15.0
GO:0031503	protein-containing complex localization	5/182	204/22270	0.026351	0.158265	0.130193	Arl3/Rps15/Grip1/Shisa6/Snap25	5	GO_BP	C2	3.15.0
GO:0035066	positive regulation of histone acetylation	2/182	31/22270	0.0264454	0.158265	0.130193	App/Tgfb1	2	GO_BP	C2	3.15.0
GO:0035162	embryonic hemopoiesis	2/182	31/22270	0.0264454	0.158265	0.130193	Atf4/Sh2b3	2	GO_BP	C2	3.15.0
GO:0035767	endothelial cell chemotaxis	2/182	31/22270	0.0264454	0.158265	0.130193	Egr3/Notch1	2	GO_BP	C2	3.15.0
GO:0042558	pteridine-containing compound metabolic process	2/182	31/22270	0.0264454	0.158265	0.130193	Mthfd2/Shmt2	2	GO_BP	C2	3.15.0
GO:0062125	regulation of mitochondrial gene expression	2/182	31/22270	0.0264454	0.158265	0.130193	Chchd10/Shmt2	2	GO_BP	C2	3.15.0
GO:0051495	positive regulation of cytoskeleton organization	5/182	205/22270	0.0268373	0.160303	0.131869	Sdc4/Rhoc/Cdc42ep3/Vasp/ArpC7	5	GO_BP	C2	3.15.0
GO:0030099	myeloid cell differentiation	8/182	436/22270	0.027309	0.162618	0.133773	Rps14/Rps19/Rps6/App/Tgfb1/Tfrc/Epha2/Sh2b3	8	GO_BP	C2	3.15.0
GO:0099173	postsynapse organization	5/182	206/22270	0.0273294	0.162618	0.133773	App/Ephb1/Shisa6/Sptbn2/Snx27	5	GO_BP	C2	3.15.0
GO:0055123	digestive system development	4/182	139/22270	0.0274289	0.162898	0.134004	Notch1/Barx1/Hes1/Pdgfa	4	GO_BP	C2	3.15.0
GO:0022408	negative regulation of cell-cell adhesion	5/182	207/22270	0.0278272	0.163841	0.134779	Sdc4/Tgfb1/Notch1/Fgl1/Sh2b3	5	GO_BP	C2	3.15.0
GO:0003208	cardiac ventricle morphogenesis	3/182	80/22270	0.0278813	0.163841	0.134779	Myh6/Tgfb1/Notch1	3	GO_BP	C2	3.15.0
GO:0051145	smooth muscle cell differentiation	3/182	80/22270	0.0278813	0.163841	0.134779	Tgfb1/Notch1/Hes1	3	GO_BP	C2	3.15.0
GO:1903201	regulation of oxidative stress-induced cell death	3/182	80/22270	0.0278813	0.163841	0.134779	Rack1/Atf4/App	3	GO_BP	C2	3.15.0
GO:0045742	positive regulation of epidermal growth factor receptor signaling pathway	2/182	32/22270	0.0280593	0.163841	0.134779	Plaur/Adam17	2	GO_BP	C2	3.15.0
GO:0060390	regulation of SMAD protein signal transduction	2/182	32/22270	0.0280593	0.163841	0.134779	Wwtr1/Tgfb1	2	GO_BP	C2	3.15.0
GO:0072574	hepatocyte proliferation	2/182	32/22270	0.0280593	0.163841	0.134779	Fgl1/Itpr1	2	GO_BP	C2	3.15.0
GO:0072575	epithelial cell proliferation involved in liver morphogenesis	2/182	32/22270	0.0280593	0.163841	0.134779	Fgl1/Itpr1	2	GO_BP	C2	3.15.0
GO:0010811	positive regulation of cell-substrate adhesion	4/182	140/22270	0.0280614	0.163841	0.134779	Rras/Sdc4/Nid1/ArpC7	4	GO_BP	C2	3.15.0
GO:1904892	regulation of receptor signaling pathway via STAT	4/182	141/22270	0.0287025	0.16727	0.1376	Tgfb1/Notch1/Hes1/Sh2b3	4	GO_BP	C2	3.15.0
GO:1902807	negative regulation of cell cycle G1/S phase transition	3/182	81/22270	0.0287843	0.167433	0.137734	Cacnb4/Cdkn1a/Rpl26	3	GO_BP	C2	3.15.0
GO:0003007	heart morphogenesis	6/182	283/22270	0.0291444	0.169212	0.139197	Naca/Myh6/Tgfb1/Notch1/Hes1/Zmiz1	6	GO_BP	C2	3.15.0
GO:0045830	positive regulation of isotype switching	2/182	33/22270	0.0297118	0.171228	0.140856	Tgfb1/Tfrc	2	GO_BP	C2	3.15.0
GO:0060740	prostate gland epithelium morphogenesis	2/182	33/22270	0.0297118	0.171228	0.140856	Notch1/Id4	2	GO_BP	C2	3.15.0
GO:0060914	heart formation	2/182	33/22270	0.0297118	0.171228	0.140856	Notch1/Hes1	2	GO_BP	C2	3.15.0
GO:1905314	semi-lunar valve development	2/182	33/22270	0.0297118	0.171228	0.140856	Tgfb1/Notch1	2	GO_BP	C2	3.15.0
GO:0001894	tissue homeostasis	6/182	285/22270	0.0300183	0.172675	0.142046	Kras/Wwtr1/Tgfb1/Notch1/Tfrc/Cdh3	6	GO_BP	C2	3.15.0
GO:0034109	homotypic cell-cell adhesion	3/182	83/22270	0.0306366	0.175174	0.144102	Lgals1/Plaur/Sh2b3	3	GO_BP	C2	3.15.0
GO:0051262	protein tetramerization	3/182	83/22270	0.0306366	0.175174	0.144102	App/Shmt2/Vasp	3	GO_BP	C2	3.15.0
GO:1904589	regulation of protein import	3/182	83/22270	0.0306366	0.175174	0.144102	Zic1/App/Tgfb1	3	GO_BP	C2	3.15.0
GO:0050864	regulation of B cell activation	4/182	144/22270	0.030678	0.175174	0.144102	Cdkn1a/Zfp36l2/Tgfb1/Tfrc	4	GO_BP	C2	3.15.0
GO:0050671	positive regulation of lymphocyte proliferation	4/182	145/22270	0.031354	0.175761	0.144585	Cdkn1a/Hes1/Slc7a1/Tfrc	4	GO_BP	C2	3.15.0
GO:0006356	regulation of transcription by RNA polymerase I	2/182	34/22270	0.0314021	0.175761	0.144585	Atf4/Rasl11a	2	GO_BP	C2	3.15.0
GO:0009187	cyclic nucleotide metabolic process	2/182	34/22270	0.0314021	0.175761	0.144585	Cacnb4/Epha2	2	GO_BP	C2	3.15.0
GO:0010614	negative regulation of cardiac muscle hypertrophy	2/182	34/22270	0.0314021	0.175761	0.144585	Lmna/Notch1	2	GO_BP	C2	3.15.0
GO:0014002	astrocyte development	2/182	34/22270	0.0314021	0.175761	0.144585	Kras/App	2	GO_BP	C2	3.15.0
GO:0045920	negative regulation of exocytosis	2/182	34/22270	0.0314021	0.175761	0.144585	Notch1/Abr	2	GO_BP	C2	3.15.0
GO:0060512	prostate gland morphogenesis	2/182	34/22270	0.0314021	0.175761	0.144585	Notch1/Id4	2	GO_BP	C2	3.15.0
GO:0072576	liver morphogenesis	2/182	34/22270	0.0314021	0.175761	0.144585	Fgl1/Itpr1	2	GO_BP	C2	3.15.0
GO:0090322	regulation of superoxide metabolic process	2/182	34/22270	0.0314021	0.175761	0.144585	App/Tgfb1	2	GO_BP	C2	3.15.0
GO:1901186	positive regulation of ERBB signaling pathway	2/182	34/22270	0.0314021	0.175761	0.144585	Plaur/Adam17	2	GO_BP	C2	3.15.0
GO:2000406	positive regulation of T cell migration	2/182	34/22270	0.0314021	0.175761	0.144585	App/Adam17	2	GO_BP	C2	3.15.0
GO:0032722	positive regulation of chemokine production	3/182	84/22270	0.0315858	0.176472	0.14517	Egr1/App/Adam17	3	GO_BP	C2	3.15.0
GO:0030218	erythrocyte differentiation	4/182	146/22270	0.0320386	0.178191	0.146583	Rps14/Rps19/Rps6/Sh2b3	4	GO_BP	C2	3.15.0
GO:2000045	regulation of G1/S transition of mitotic cell cycle	4/182	146/22270	0.0320386	0.178191	0.146583	Cacnb4/Cdkn1a/Rpl26/Adam17	4	GO_BP	C2	3.15.0
GO:0016055	Wnt signaling pathway	8/182	450/22270	0.0320651	0.178191	0.146583	Egr1/Wwtr1/App/Tgfb1/Notch1/Barx1/Cdh3/Shisa6	8	GO_BP	C2	3.15.0
GO:0090559	regulation of membrane permeability	3/182	85/22270	0.0325502	0.180017	0.148086	Chchd10/SlC75a4/Gclc	3	GO_BP	C2	3.15.0
GO:1902117	positive regulation of organelle assembly	3/182	85/22270	0.0325502	0.180017	0.148086	Sdc4/Msn/ArpC7	3	GO_BP	C2	3.15.0
GO:0001666	response to hypoxia	5/182	216/22270	0.0325674	0.180017	0.148086	Egr1/Notch1/Itpr1/Adam17/Flt1	5	GO_BP	C2	3.15.0
GO:0032946	positive regulation of mononuclear cell proliferation	4/182	147/22270	0.032732	0.180243	0.148272	Cdkn1a/Hes1/Slc7a1/Tfrc	4	GO_BP	C2	3.15.0
GO:0198738	cell-cell signaling by wnt	8/182	452/22270	0.032788	0.180243	0.148272	Egr1/Wwtr1/App/Tgfb1/Notch1/Barx1/Cdh3/Shisa6	8	GO_BP	C2	3.15.0
GO:0045786	negative regulation of cell cycle	7/182	370/22270	0.0328255	0.180243	0.148272	Btg2/Cacnb4/Rps6/Cdkn1a/Zfp36l2/Rpl26/Tgfb1	7	GO_BP	C2	3.15.0
GO:0003209	cardiac atrium morphogenesis	2/182	35/22270	0.0331295	0.180243	0.148272	Myh6/Notch1	2	GO_BP	C2	3.15.0
GO:0043537	negative regulation of blood vessel endothelial cell migration	2/182	35/22270	0.0331295	0.180243	0.148272	Tgfb1/Notch1	2	GO_BP	C2	3.15.0
GO:0090162	establishment of epithelial cell polarity	2/182	35/22270	0.0331295	0.180243	0.148272	Hes1/Msn	2	GO_BP	C2	3.15.0
GO:0090183	regulation of kidney development	2/182	35/22270	0.0331295	0.180243	0.148272	Lhx1/Tgfb1	2	GO_BP	C2	3.15.0
GO:1990089	response to nerve growth factor	2/182	35/22270	0.0331295	0.180243	0.148272	Hes1/Ehd1	2	GO_BP	C2	3.15.0
GO:1990090	cellular response to nerve growth factor stimulus	2/182	35/22270	0.0331295	0.180243	0.148272	Hes1/Ehd1	2	GO_BP	C2	3.15.0
GO:0051881	regulation of mitochondrial membrane potential	3/182	86/22270	0.03353	0.18147	0.149281	Rack1/Clic1/Gclc	3	GO_BP	C2	3.15.0
GO:0060113	inner ear receptor cell differentiation	3/182	86/22270	0.03353	0.18147	0.149281	Sdc4/Notch1/Hes1	3	GO_BP	C2	3.15.0
GO:0060415	muscle tissue morphogenesis	3/182	86/22270	0.03353	0.18147	0.149281	Myh6/Tgfb1/Notch1	3	GO_BP	C2	3.15.0
GO:0048839	inner ear development	5/182	218/22270	0.0336851	0.181993	0.149711	Sdc4/Prrx2/Notch1/Hes1/Abr	5	GO_BP	C2	3.15.0
GO:0055007	cardiac muscle cell differentiation	4/182	149/22270	0.034145	0.184158	0.151492	Myh6/Lmna/Tgfb1/SlC75a4	4	GO_BP	C2	3.15.0
GO:0045995	regulation of embryonic development	3/182	87/22270	0.0345249	0.185564	0.152649	Tgif1/Lhx1/Hes1	3	GO_BP	C2	3.15.0
GO:1902893	regulation of miRNA transcription	3/182	87/22270	0.0345249	0.185564	0.152649	Egr1/App/Tgfb1	3	GO_BP	C2	3.15.0
GO:0000423	mitophagy	2/182	36/22270	0.0348934	0.186258	0.15322	Optn/SlC75a4	2	GO_BP	C2	3.15.0
GO:0000462	maturation of SSU-rRNA from tricistronic rRNA transcript (SSU-rRNA, 5.8S rRNA, LSU-rRNA)	2/182	36/22270	0.0348934	0.186258	0.15322	Rps14/Rps19	2	GO_BP	C2	3.15.0
GO:0002053	positive regulation of mesenchymal cell proliferation	2/182	36/22270	0.0348934	0.186258	0.15322	Prrx2/Pdgfa	2	GO_BP	C2	3.15.0
GO:0014741	negative regulation of muscle hypertrophy	2/182	36/22270	0.0348934	0.186258	0.15322	Lmna/Notch1	2	GO_BP	C2	3.15.0
GO:0031331	positive regulation of cellular catabolic process	8/182	459/22270	0.0354059	0.188026	0.154674	Btg2/Rack1/Zfp36l2/App/Msn/Optn/SlC75a4/Gclc	8	GO_BP	C2	3.15.0
GO:0007623	circadian rhythm	5/182	221/22270	0.0354059	0.188026	0.154674	Egr1/Atf4/Usp2/Id3/Id4	5	GO_BP	C2	3.15.0
GO:0031396	regulation of protein ubiquitination	5/182	221/22270	0.0354059	0.188026	0.154674	Rpl23/Rpl5/Rpl37/Arrdc4/Gclc	5	GO_BP	C2	3.15.0
GO:1902600	proton transmembrane transport	3/182	88/22270	0.0355351	0.188057	0.1547	mt-Co1/Rnasek/SlC75a4	3	GO_BP	C2	3.15.0
GO:0003206	cardiac chamber morphogenesis	4/182	151/22270	0.0355931	0.188057	0.1547	Myh6/Tgfb1/Notch1/Hes1	4	GO_BP	C2	3.15.0
GO:0051147	regulation of muscle cell differentiation	4/182	151/22270	0.0355931	0.188057	0.1547	Naca/Tgfb1/Notch1/SlC75a4	4	GO_BP	C2	3.15.0
GO:0008593	regulation of Notch signaling pathway	3/182	89/22270	0.0365604	0.191591	0.157607	Notch1/Hes1/Zmiz1	3	GO_BP	C2	3.15.0
GO:0061614	miRNA transcription	3/182	89/22270	0.0365604	0.191591	0.157607	Egr1/App/Tgfb1	3	GO_BP	C2	3.15.0
GO:0009066	aspartate family amino acid metabolic process	2/182	37/22270	0.036693	0.191591	0.157607	Asns/Atf4	2	GO_BP	C2	3.15.0
GO:0035909	aorta morphogenesis	2/182	37/22270	0.036693	0.191591	0.157607	Notch1/Hes1	2	GO_BP	C2	3.15.0
GO:0045589	regulation of regulatory T cell differentiation	2/182	37/22270	0.036693	0.191591	0.157607	Tgfb1/Sh2b3	2	GO_BP	C2	3.15.0
GO:0061384	heart trabecula morphogenesis	2/182	37/22270	0.036693	0.191591	0.157607	Naca/Notch1	2	GO_BP	C2	3.15.0
GO:0071364	cellular response to epidermal growth factor stimulus	2/182	37/22270	0.036693	0.191591	0.157607	Zfp36l2/ArpC7	2	GO_BP	C2	3.15.0
GO:0030010	establishment of cell polarity	4/182	153/22270	0.0370763	0.193269	0.158987	Lmna/Hes1/Ephb1/Msn	4	GO_BP	C2	3.15.0
GO:0002088	lens development in camera-type eye	3/182	90/22270	0.0376008	0.195023	0.16043	Atf4/Tgfb1/Epha2	3	GO_BP	C2	3.15.0
GO:0034620	cellular response to unfolded protein	3/182	90/22270	0.0376008	0.195023	0.16043	Atf4/Serp2/Optn	3	GO_BP	C2	3.15.0
GO:0050871	positive regulation of B cell activation	3/182	90/22270	0.0376008	0.195023	0.16043	Cdkn1a/Tgfb1/Tfrc	3	GO_BP	C2	3.15.0
GO:0071560	cellular response to transforming growth factor beta stimulus	5/182	226/22270	0.038393	0.197859	0.162763	Zfp36l2/Tgfb1/Zmiz1/Zyx/Adam17	5	GO_BP	C2	3.15.0
GO:0010664	negative regulation of striated muscle cell apoptotic process	2/182	38/22270	0.0385275	0.197859	0.162763	Naca/SlC75a4	2	GO_BP	C2	3.15.0
GO:1902229	regulation of intrinsic apoptotic signaling pathway in response to DNA damage	2/182	38/22270	0.0385275	0.197859	0.162763	Tpt1/Rpl26	2	GO_BP	C2	3.15.0
GO:2000758	positive regulation of peptidyl-lysine acetylation	2/182	38/22270	0.0385275	0.197859	0.162763	App/Tgfb1	2	GO_BP	C2	3.15.0
GO:0030856	regulation of epithelial cell differentiation	4/182	155/22270	0.0385947	0.197859	0.162763	Wwtr1/Lhx1/Notch1/Hes1	4	GO_BP	C2	3.15.0
GO:0060420	regulation of heart growth	3/182	91/22270	0.0386563	0.197859	0.162763	Myh6/Notch1/SlC75a4	3	GO_BP	C2	3.15.0
GO:0061515	myeloid cell development	3/182	91/22270	0.0386563	0.197859	0.162763	Rps6/App/Sh2b3	3	GO_BP	C2	3.15.0
GO:1900407	regulation of cellular response to oxidative stress	3/182	91/22270	0.0386563	0.197859	0.162763	Rack1/Atf4/App	3	GO_BP	C2	3.15.0
GO:0070374	positive regulation of ERK1 and ERK2 cascade	5/182	227/22270	0.0390084	0.199007	0.163707	App/Tgfb1/Notch1/Pdgfa/Adam17	5	GO_BP	C2	3.15.0
GO:0097529	myeloid leukocyte migration	5/182	227/22270	0.0390084	0.199007	0.163707	Rpl13a/Rps19/App/Mtus1/Flt1	5	GO_BP	C2	3.15.0
GO:0042113	B cell activation	6/182	304/22270	0.0391848	0.19958	0.164179	Cdkn1a/Zfp36l2/Lgals1/Tgfb1/Tfrc/Adam17	6	GO_BP	C2	3.15.0
GO:2000146	negative regulation of cell motility	6/182	305/22270	0.0397115	0.201931	0.166113	Rras/Cnn2/Tgfb1/Notch1/Abr/Frmd5	6	GO_BP	C2	3.15.0
GO:0051092	positive regulation of NF-kappaB transcription factor activity	4/182	157/22270	0.0401484	0.20375	0.167609	Kras/App/Tgfb1/Tfrc	4	GO_BP	C2	3.15.0
GO:0007163	establishment or maintenance of cell polarity	5/182	229/22270	0.0402572	0.20375	0.167609	Lmna/Rhoc/Hes1/Ephb1/Msn	5	GO_BP	C2	3.15.0
GO:0001706	endoderm formation	2/182	39/22270	0.0403964	0.20375	0.167609	Lhx1/Dusp5	2	GO_BP	C2	3.15.0
GO:0006767	water-soluble vitamin metabolic process	2/182	39/22270	0.0403964	0.20375	0.167609	Shmt2/Gclc	2	GO_BP	C2	3.15.0
GO:2000403	positive regulation of lymphocyte migration	2/182	39/22270	0.0403964	0.20375	0.167609	App/Adam17	2	GO_BP	C2	3.15.0
GO:0042490	mechanoreceptor differentiation	3/182	93/22270	0.0408122	0.204914	0.168567	Sdc4/Notch1/Hes1	3	GO_BP	C2	3.15.0
GO:0099072	regulation of postsynaptic membrane neurotransmitter receptor levels	3/182	93/22270	0.0408122	0.204914	0.168567	Grip1/Shisa6/Snap25	3	GO_BP	C2	3.15.0
GO:0050920	regulation of chemotaxis	5/182	230/22270	0.0408906	0.204914	0.168567	App/Tgfb1/Notch1/Mtus1/Adam17	5	GO_BP	C2	3.15.0
GO:0071559	response to transforming growth factor beta	5/182	230/22270	0.0408906	0.204914	0.168567	Zfp36l2/Tgfb1/Zmiz1/Zyx/Adam17	5	GO_BP	C2	3.15.0
GO:0008589	regulation of smoothened signaling pathway	3/182	94/22270	0.0419126	0.208613	0.171609	Rack1/Zic1/Prrx2	3	GO_BP	C2	3.15.0
GO:0021954	central nervous system neuron development	3/182	94/22270	0.0419126	0.208613	0.171609	Btg2/Zmiz1/Ephb1	3	GO_BP	C2	3.15.0
GO:0032273	positive regulation of protein polymerization	3/182	94/22270	0.0419126	0.208613	0.171609	Cdc42ep3/Vasp/ArpC7	3	GO_BP	C2	3.15.0
GO:0048644	muscle organ morphogenesis	3/182	94/22270	0.0419126	0.208613	0.171609	Myh6/Tgfb1/Notch1	3	GO_BP	C2	3.15.0
GO:0006730	one-carbon metabolic process	2/182	40/22270	0.042299	0.208613	0.171609	Mthfd2/Shmt2	2	GO_BP	C2	3.15.0
GO:0010591	regulation of lamellipodium assembly	2/182	40/22270	0.042299	0.208613	0.171609	Epha2/ArpC7	2	GO_BP	C2	3.15.0
GO:0060325	face morphogenesis	2/182	40/22270	0.042299	0.208613	0.171609	Rras/Tgfb1	2	GO_BP	C2	3.15.0
GO:0070849	response to epidermal growth factor	2/182	40/22270	0.042299	0.208613	0.171609	Zfp36l2/ArpC7	2	GO_BP	C2	3.15.0
GO:1903670	regulation of sprouting angiogenesis	2/182	40/22270	0.042299	0.208613	0.171609	Sh2b3/Flt1	2	GO_BP	C2	3.15.0
GO:1905332	positive regulation of morphogenesis of an epithelium	2/182	40/22270	0.042299	0.208613	0.171609	Lhx1/Tgfb1	2	GO_BP	C2	3.15.0
GO:0043484	regulation of RNA splicing	4/182	160/22270	0.0425449	0.209493	0.172334	Malat1/Rbm39/Cdk12/Mbnl3	4	GO_BP	C2	3.15.0
GO:0010631	epithelial cell migration	6/182	311/22270	0.0429656	0.211202	0.17374	Rras/Egr3/Tgfb1/Notch1/Epha2/Adam17	6	GO_BP	C2	3.15.0
GO:0010717	regulation of epithelial to mesenchymal transition	3/182	95/22270	0.0430277	0.211202	0.17374	Wwtr1/Tgfb1/Notch1	3	GO_BP	C2	3.15.0
GO:0007162	negative regulation of cell adhesion	6/182	312/22270	0.0435238	0.212108	0.174485	Sdc4/Lgals1/Tgfb1/Notch1/Fgl1/Sh2b3	6	GO_BP	C2	3.15.0
GO:0031647	regulation of protein stability	6/182	313/22270	0.0440866	0.212108	0.174485	Rpl23/Rpl5/Kras/Usp2/Lmna/Dpm3	6	GO_BP	C2	3.15.0
GO:0090132	epithelium migration	6/182	313/22270	0.0440866	0.212108	0.174485	Rras/Egr3/Tgfb1/Notch1/Epha2/Adam17	6	GO_BP	C2	3.15.0
GO:0009952	anterior/posterior pattern specification	5/182	235/22270	0.0441484	0.212108	0.174485	Btg2/Lhx1/Notch1/Barx1/Hes1	5	GO_BP	C2	3.15.0
GO:0008037	cell recognition	4/182	162/22270	0.0441866	0.212108	0.174485	Colec12/App/Ephb1/Msn	4	GO_BP	C2	3.15.0
GO:0021543	pallium development	4/182	162/22270	0.0441866	0.212108	0.174485	Btg2/Tacc1/Zmiz1/Id4	4	GO_BP	C2	3.15.0
GO:0003230	cardiac atrium development	2/182	41/22270	0.0442346	0.212108	0.174485	Myh6/Notch1	2	GO_BP	C2	3.15.0
GO:0010762	regulation of fibroblast migration	2/182	41/22270	0.0442346	0.212108	0.174485	Sdc4/Tgfb1	2	GO_BP	C2	3.15.0
GO:0030513	positive regulation of BMP signaling pathway	2/182	41/22270	0.0442346	0.212108	0.174485	Notch1/Hes1	2	GO_BP	C2	3.15.0
GO:0035886	vascular associated smooth muscle cell differentiation	2/182	41/22270	0.0442346	0.212108	0.174485	Notch1/Hes1	2	GO_BP	C2	3.15.0
GO:0043001	Golgi to plasma membrane protein transport	2/182	41/22270	0.0442346	0.212108	0.174485	Rack1/Optn	2	GO_BP	C2	3.15.0
GO:0043267	negative regulation of potassium ion transport	2/182	41/22270	0.0442346	0.212108	0.174485	Atf4/Snx27	2	GO_BP	C2	3.15.0
GO:0045066	regulatory T cell differentiation	2/182	41/22270	0.0442346	0.212108	0.174485	Tgfb1/Sh2b3	2	GO_BP	C2	3.15.0
GO:0060603	mammary gland duct morphogenesis	2/182	41/22270	0.0442346	0.212108	0.174485	Tgfb1/Epha2	2	GO_BP	C2	3.15.0
GO:1902692	regulation of neuroblast proliferation	2/182	41/22270	0.0442346	0.212108	0.174485	Tgfb1/Notch1	2	GO_BP	C2	3.15.0
GO:0051271		6/182	314/22270	0.0446539	0.213789	0.175868	Rras/Cnn2/Tgfb1/Notch1/Abr/Frmd5	6	GO_BP	C2	3.15.0
GO:0050768	negative regulation of neurogenesis	4/182	163/22270	0.0450206	0.214884	0.176768	Tgfb1/Notch1/Hes1/Id4	4	GO_BP	C2	3.15.0
GO:0070665	positive regulation of leukocyte proliferation	4/182	163/22270	0.0450206	0.214884	0.176768	Cdkn1a/Hes1/Slc7a1/Tfrc	4	GO_BP	C2	3.15.0
GO:0090130	tissue migration	6/182	315/22270	0.0452257	0.215238	0.17706	Rras/Egr3/Tgfb1/Notch1/Epha2/Adam17	6	GO_BP	C2	3.15.0
GO:0002312	B cell activation involved in immune response	3/182	97/22270	0.0453024	0.215238	0.17706	Lgals1/Tgfb1/Tfrc	3	GO_BP	C2	3.15.0
GO:0010660	regulation of muscle cell apoptotic process	3/182	97/22270	0.0453024	0.215238	0.17706	Naca/Atf4/SlC75a4	3	GO_BP	C2	3.15.0
GO:0042326	negative regulation of phosphorylation	7/182	398/22270	0.0456146	0.216391	0.178008	Rack1/Cdkn1a/Wwtr1/Tgfb1/Cadm4/Deptor/Sh2b3	7	GO_BP	C2	3.15.0
GO:1990845	adaptive thermogenesis	4/182	164/22270	0.0458635	0.217241	0.178707	Atf4/Notch1/SlC75a4/Adam17	4	GO_BP	C2	3.15.0
GO:0048873	homeostasis of number of cells within a tissue	2/182	42/22270	0.0462024	0.218182	0.179481	Kras/Notch1	2	GO_BP	C2	3.15.0
GO:2000249	regulation of actin cytoskeleton reorganization	2/182	42/22270	0.0462024	0.218182	0.179481	Tgfb1/ArpC7	2	GO_BP	C2	3.15.0
GO:0045580	regulation of T cell differentiation	4/182	165/22270	0.0467151	0.220269	0.181198	Egr3/Tgfb1/Zmiz1/Sh2b3	4	GO_BP	C2	3.15.0
GO:0048608	reproductive structure development	8/182	486/22270	0.0468213	0.220303	0.181226	Rps6/Scaper/Lhx1/Notch1/Hes1/Plaur/Id4/Tex11	8	GO_BP	C2	3.15.0
GO:0010632	regulation of epithelial cell migration	5/182	239/22270	0.0468639	0.220303	0.181226	Rras/Tgfb1/Notch1/Epha2/Adam17	5	GO_BP	C2	3.15.0
GO:0045664	regulation of neuron differentiation	5/182	240/22270	0.0475579	0.22192	0.182556	Tgif1/App/Notch1/Hes1/Id4	5	GO_BP	C2	3.15.0
GO:0048863	stem cell differentiation	5/182	240/22270	0.0475579	0.22192	0.182556	Zfp36l2/Notch1/Lbh/Hes1/Cdk12	5	GO_BP	C2	3.15.0
GO:0033135	regulation of peptidyl-serine phosphorylation	4/182	166/22270	0.0475755	0.22192	0.182556	Rack1/App/Tgfb1/Tfrc	4	GO_BP	C2	3.15.0
GO:0071383	cellular response to steroid hormone stimulus	4/182	166/22270	0.0475755	0.22192	0.182556	Zfp36l2/Tgfb1/Lbh/Zmiz1	4	GO_BP	C2	3.15.0
GO:2000058	regulation of ubiquitin-dependent protein catabolic process	4/182	166/22270	0.0475755	0.22192	0.182556	Rpl23/Rpl5/Rack1/Gclc	4	GO_BP	C2	3.15.0
GO:1901992	positive regulation of mitotic cell cycle phase transition	3/182	99/22270	0.0476358	0.22192	0.182556	App/Tgfb1/Adam17	3	GO_BP	C2	3.15.0
GO:0072538	T-helper 17 type immune response	2/182	43/22270	0.048202	0.223814	0.184114	Tgfb1/Notch1	2	GO_BP	C2	3.15.0
GO:0085029	extracellular matrix assembly	2/182	43/22270	0.048202	0.223814	0.184114	Tgfb1/Notch1	2	GO_BP	C2	3.15.0
GO:0048762	mesenchymal cell differentiation	5/182	241/22270	0.0482581	0.223814	0.184114	Wwtr1/Tgfb1/Notch1/Hes1/Plaur	5	GO_BP	C2	3.15.0
GO:0009267	cellular response to starvation	4/182	167/22270	0.0484447	0.224012	0.184277	Asns/Cdkn1a/Atf4/Lars	4	GO_BP	C2	3.15.0
GO:0051961	negative regulation of nervous system development	4/182	167/22270	0.0484447	0.224012	0.184277	Tgfb1/Notch1/Hes1/Id4	4	GO_BP	C2	3.15.0
GO:0061458	reproductive system development	8/182	490/22270	0.0486957	0.224433	0.184623	Rps6/Scaper/Lhx1/Notch1/Hes1/Plaur/Id4/Tex11	8	GO_BP	C2	3.15.0
GO:0009416	response to light stimulus	6/182	321/22270	0.0487529	0.224433	0.184623	Cacnb4/Kras/Cdkn1a/Usp2/Rpl26/App	6	GO_BP	C2	3.15.0
GO:0006892	post-Golgi vesicle-mediated transport	3/182	100/22270	0.0488243	0.224433	0.184623	Arl3/Rack1/Optn	3	GO_BP	C2	3.15.0
GO:1902882	regulation of response to oxidative stress	3/182	100/22270	0.0488243	0.224433	0.184623	Rack1/Atf4/App	3	GO_BP	C2	3.15.0
GO:0002244	hematopoietic progenitor cell differentiation	4/182	168/22270	0.0493227	0.226213	0.186088	Tgfb1/Notch1/Hes1/Flt1	4	GO_BP	C2	3.15.0
GO:0043588	skin development	6/182	322/22270	0.0493569	0.226213	0.186088	Txnip/Pou3f1/Notch1/Cdh3/Epha2/Pdgfa	6	GO_BP	C2	3.15.0
GO:0036293	response to decreased oxygen levels	5/182	243/22270	0.0496767	0.227344	0.187018	Egr1/Notch1/Itpr1/Adam17/Flt1	5	GO_BP	C2	3.15.0
GO:0002181	cytoplasmic translation	11/393	97/22270	1.14967e-06	0.00442622	0.00394275	Rpl22l1/Rpl17/Rpl10a/Eef2/Rpl15/Rpl18/Rpl18a/Eif4b/Lin28a/Rpl11/Eif2s3y	11	GO_BP	C3	3.15.0
GO:0006479	protein methylation	14/393	205/22270	1.80529e-05	0.0158046	0.0140783	Fendrr/Setd7/Ehmt2/Smyd3/Phf20/Auts2/Atrx/Kmt2c/Ctr9/Pcmt1/Kdm3a/Ogt/Trmt112/Mtr	14	GO_BP	C3	3.15.0
GO:0008213	protein alkylation	14/393	205/22270	1.80529e-05	0.0158046	0.0140783	Fendrr/Setd7/Ehmt2/Smyd3/Phf20/Auts2/Atrx/Kmt2c/Ctr9/Pcmt1/Kdm3a/Ogt/Trmt112/Mtr	14	GO_BP	C3	3.15.0
GO:0032869	cellular response to insulin stimulus	14/393	207/22270	2.01249e-05	0.0158046	0.0140783	Lpin1/Rb1/Igf1r/Akt3/Ccnd3/Phip/Prkcz/Insig1/Sesn3/Pik3r3/Hdac9/Sorbs1/Ogt/Kat2b	14	GO_BP	C3	3.15.0
GO:0090068	positive regulation of cell cycle process	16/393	264/22270	2.05255e-05	0.0158046	0.0140783	Rpl17/Rb1/Igf1r/Eif4g3/Cenpv/Ccnd3/Ube2b/Phip/Ube2e2/Atrx/Numa1/Topaz1/Chek2/Cul4b/Ankrd31/Rptor	16	GO_BP	C3	3.15.0
GO:0034968	histone lysine methylation	11/393	133/22270	2.47666e-05	0.0158919	0.0141561	Setd7/Ehmt2/Smyd3/Phf20/Auts2/Atrx/Kmt2c/Ctr9/Kdm3a/Ogt/Trmt112	11	GO_BP	C3	3.15.0
GO:0016571	histone methylation	12/393	165/22270	3.85724e-05	0.0174306	0.0155267	Fendrr/Setd7/Ehmt2/Smyd3/Phf20/Auts2/Atrx/Kmt2c/Ctr9/Kdm3a/Ogt/Trmt112	12	GO_BP	C3	3.15.0
GO:0031060	regulation of histone methylation	9/393	94/22270	4.29616e-05	0.0174306	0.0155267	Fendrr/Setd7/Ehmt2/Phf20/Auts2/Atrx/Ctr9/Kdm3a/Ogt	9	GO_BP	C3	3.15.0
GO:1901653	cellular response to peptide	17/393	312/22270	4.41448e-05	0.0174306	0.0155267	Lpin1/Rb1/Igf1r/Akt3/Ccnd3/Phip/Prkcz/Irf1/Insig1/Cacna2d1/Sesn3/Pik3r3/Hdac9/Sorbs1/Ogt/Cacna1a/Kat2b	17	GO_BP	C3	3.15.0
GO:0000280	nuclear division	21/393	443/22270	4.52743e-05	0.0174306	0.0155267	Rb1/Igf1r/Tdrd9/Eif4g3/Ehmt2/Ube2b/Phip/Hecw2/Phf13/Esr1/Hspa1a/Atrx/Numa1/Brdt/Psma8/Spin1/Chmp7/Chek2/Kif2a/Ankrd31/Chfr	21	GO_BP	C3	3.15.0
GO:0051321	meiotic cell cycle	17/393	319/22270	5.81356e-05	0.0203475	0.018125	Igf1r/Tdrd9/Eif4g3/Ehmt2/Ube2b/Dicer1/KlhdC2/Rsph1/Atrx/Brdt/Topaz1/Psma8/Spin1/Mns1/Boll/Ankrd31/Chfr	17	GO_BP	C3	3.15.0
GO:0018022	peptidyl-lysine methylation	11/393	148/22270	6.62885e-05	0.0212676	0.0189446	Setd7/Ehmt2/Smyd3/Phf20/Auts2/Atrx/Kmt2c/Ctr9/Kdm3a/Ogt/Trmt112	11	GO_BP	C3	3.15.0
GO:0048285	organelle fission	22/393	496/22270	7.99526e-05	0.0234365	0.0208765	Lpin1/Rb1/Igf1r/Tdrd9/Eif4g3/Ehmt2/Ube2b/Phip/Hecw2/Phf13/Esr1/Hspa1a/Atrx/Numa1/Brdt/Psma8/Spin1/Chmp7/Chek2/Kif2a/Ankrd31/Chfr	22	GO_BP	C3	3.15.0
GO:0043161	proteasome-mediated ubiquitin-dependent protein catabolic process	20/393	429/22270	8.59985e-05	0.0234365	0.0208765	Clu/Eif3h/Nub1/Ube2b/Rpl11/Hecw2/KlhdC2/Ube2h/Faf2/Hspa1a/Amn1/Ubxn10/Crbn/Rnf14/Wdr26/Ube2g1/Fbxl20/Ogt/Cul4b/Chfr	20	GO_BP	C3	3.15.0
GO:0071375	cellular response to peptide hormone stimulus	15/393	268/22270	9.13109e-05	0.0234365	0.0208765	Lpin1/Rb1/Igf1r/Akt3/Ccnd3/Phip/Prkcz/Irf1/Insig1/Sesn3/Pik3r3/Hdac9/Sorbs1/Ogt/Kat2b	15	GO_BP	C3	3.15.0
GO:0032868	response to insulin	14/393	245/22270	0.000125206	0.0301276	0.0268368	Lpin1/Rb1/Igf1r/Akt3/Ccnd3/Phip/Prkcz/Insig1/Sesn3/Pik3r3/Hdac9/Sorbs1/Ogt/Kat2b	14	GO_BP	C3	3.15.0
GO:0035264	multicellular organism growth	13/393	221/22270	0.000163024	0.0362268	0.0322698	Chd7/Fendrr/Lncpint/Rbbp6/Dicer1/Tcf7l2/Apba2/Sgip1/Atrx/Pcnt/Dhcr7/Kmt2c/Plekha1	13	GO_BP	C3	3.15.0
GO:0032008	positive regulation of TOR signaling	6/393	47/22270	0.000169372	0.0362268	0.0322698	Reln/Akt3/Lin28a/SlC28a9/Rictor/Rptor	6	GO_BP	C3	3.15.0
GO:0045787	positive regulation of cell cycle	17/393	351/22270	0.000184466	0.0373786	0.0332959	Rpl17/Rb1/Igf1r/Srpk2/Eif4g3/Cenpv/Ccnd3/Ube2b/Phip/Ube2e2/Atrx/Numa1/Topaz1/Chek2/Cul4b/Ankrd31/Rptor	17	GO_BP	C3	3.15.0
GO:0016570	histone modification	21/393	493/22270	0.00020146	0.038781	0.0345451	Kdm5b/Lpin1/Trrap/Fendrr/Setd7/Ehmt2/Smyd3/Ube2b/Phf20/Auts2/Pcgf5/Atrx/Kmt2c/Ctr9/Hdac9/Kdm3a/Ogt/Brd1/Trmt112/Cul4b/Kat2b	21	GO_BP	C3	3.15.0
GO:0043414	macromolecule methylation	16/393	324/22270	0.000228095	0.0418174	0.0372498	Fendrr/Tdrd9/Setd7/Ehmt2/Smyd3/Phf20/Auts2/Atrx/Kmt2c/Tdrd5/Ctr9/Pcmt1/Kdm3a/Ogt/Trmt112/Mtr	16	GO_BP	C3	3.15.0
GO:0097091	synaptic vesicle clustering	4/393	18/22270	0.000240223	0.0420389	0.0374471	Nrxn1/Syn3/Syn2/Snap91	4	GO_BP	C3	3.15.0
GO:0070936	protein K48-linked ubiquitination	7/393	71/22270	0.00025448	0.0425978	0.037945	Ube2b/TtC2/Ube2h/Ube2e2/Ube2r2/Trim44/Ube2g1	7	GO_BP	C3	3.15.0
GO:0022613	ribonucleoprotein complex biogenesis	18/393	404/22270	0.000333036	0.0526839	0.0469294	Rps7/Rpl10a/Chd7/Rbfa/D10Wsu102e/Eif4b/Celf2/Srpk2/Rps5/Rpl3/Rpl11/Sbds/Eif2s3y/Setx/Trmt112/Cul4b/Kat2b/Ptbp2	18	GO_BP	C3	3.15.0
GO:0072331	signal transduction by p53 class mediator	10/393	150/22270	0.000342103	0.0526839	0.0469294	Rps7/Wwox/Ddit4/Rpl11/Usp28/Foxo3/Atrx/Trim24/Chek2/Jmy	10	GO_BP	C3	3.15.0
GO:0018105	peptidyl-serine phosphorylation	16/393	339/22270	0.000377028	0.0558291	0.049731	Akt3/Ddit4/Srpk2/Inpp5f/Stk39/Smyd3/Phip/Prkcz/Plcl1/Ret/Nrxn1/Rictor/Tlk1/Chek2/Ogt/Rptor	16	GO_BP	C3	3.15.0
GO:0016055	Wnt signaling pathway	19/393	450/22270	0.000446619	0.0567171	0.050522	Wwox/Cdk14/Pfdn5/Rnf138/Ube2b/Ctnnd2/Rps12/Grk5/Daam1/Foxo3/Lrrfip2/Snx3/Tcf7l2/Bicc1/Hbp1/Lzts2/Spin1/Ctr9/Sulf1	19	GO_BP	C3	3.15.0
GO:0010634	positive regulation of epithelial cell migration	10/393	156/22270	0.000467014	0.0567171	0.050522	Foxp1/Rin2/Bcas3/Akt3/Dicer1/Epb41l5/Atoh8/Gab2/Hdac9/Sash1	10	GO_BP	C3	3.15.0
GO:0007051	spindle organization	11/393	185/22270	0.000467822	0.0567171	0.050522	Dicer1/Hspa1a/Atrx/Pcnt/Numa1/Sbds/Senp6/Kiz/Chmp7/Chek2/Kif2a	11	GO_BP	C3	3.15.0
GO:0007269	neurotransmitter secretion	11/393	185/22270	0.000467822	0.0567171	0.050522	Dgki/Rims1/Ppp1r9a/Apba2/Ica1/Nrxn1/Syn3/Syn2/Fbxl20/Cacna1a/Snap91	11	GO_BP	C3	3.15.0
GO:0099643	signal release from synapse	11/393	185/22270	0.000467822	0.0567171	0.050522	Dgki/Rims1/Ppp1r9a/Apba2/Ica1/Nrxn1/Syn3/Syn2/Fbxl20/Cacna1a/Snap91	11	GO_BP	C3	3.15.0
GO:0198738	cell-cell signaling by wnt	19/393	452/22270	0.000471414	0.0567171	0.050522	Wwox/Cdk14/Pfdn5/Rnf138/Ube2b/Ctnnd2/Rps12/Grk5/Daam1/Foxo3/Lrrfip2/Snx3/Tcf7l2/Bicc1/Hbp1/Lzts2/Spin1/Ctr9/Sulf1	19	GO_BP	C3	3.15.0
GO:0051445	regulation of meiotic cell cycle	6/393	58/22270	0.000542506	0.0606174	0.0539963	Igf1r/Eif4g3/Ube2b/Topaz1/Psma8/Chfr	6	GO_BP	C3	3.15.0
GO:1903046	meiotic cell cycle process	12/393	220/22270	0.000569674	0.0606174	0.0539963	Tdrd9/Eif4g3/Ehmt2/Ube2b/Dicer1/Atrx/Brdt/Topaz1/Psma8/Spin1/Ankrd31/Chfr	12	GO_BP	C3	3.15.0
GO:0022618	ribonucleoprotein complex assembly	10/393	160/22270	0.000569693	0.0606174	0.0539963	D10Wsu102e/Eif4b/Celf2/Srpk2/Rps5/Rpl3/Rpl11/Eif2s3y/Setx/Ptbp2	10	GO_BP	C3	3.15.0
GO:0032006	regulation of TOR signaling	8/393	106/22270	0.000586688	0.0606174	0.0539963	Reln/Akt3/Ddit4/Lin28a/SlC28a9/Sesn3/Rictor/Rptor	8	GO_BP	C3	3.15.0
GO:1902884	positive regulation of response to oxidative stress	3/393	10/22270	0.000596815	0.0606174	0.0539963	Foxp1/Foxo3/Pawr	3	GO_BP	C3	3.15.0
GO:0000209	protein polyubiquitination	13/393	253/22270	0.000598301	0.0606174	0.0539963	Ube2b/Rnf114/TtC2/Hecw2/Ube2h/Ube2e2/Mgrn1/Ube2r2/Trim44/Rnf14/Ube2g1/Sash1/Chfr	13	GO_BP	C3	3.15.0
GO:0042176	regulation of protein catabolic process	17/393	394/22270	0.000692862	0.0642148	0.0572008	Rps7/Clu/Eif3h/Crebrf/Nub1/Rpl11/Hecw2/Snx3/Hspa1a/Stx5a/Rnf14/Ldlr/Fbxl20/Chek2/Ogt/Cul4b/Chfr	17	GO_BP	C3	3.15.0
GO:0010595	positive regulation of endothelial cell migration	8/393	109/22270	0.000706104	0.0642148	0.0572008	Foxp1/Rin2/Bcas3/Akt3/Dicer1/Atoh8/Hdac9/Sash1	8	GO_BP	C3	3.15.0
GO:0009791	post-embryonic development	9/393	136/22270	0.000707686	0.0642148	0.0572008	Kdm5b/Grcc10/Fendrr/Dicer1/Tcf7l2/Atrx/Dhcr7/Usp9x/Plekha1	9	GO_BP	C3	3.15.0
GO:0072332	intrinsic apoptotic signaling pathway by p53 class mediator	7/393	84/22270	0.000712803	0.0642148	0.0572008	Rps7/Wwox/Ddit4/Rpl11/Usp28/Chek2/Jmy	7	GO_BP	C3	3.15.0
GO:0099504	synaptic vesicle cycle	12/393	226/22270	0.000722175	0.0642148	0.0572008	4932438A13Rik/Dgki/Rims1/Apba2/Nrxn1/Actg1/Syn3/Syn2/Fbxl20/Cacna1a/Syt11/Snap91	12	GO_BP	C3	3.15.0
GO:0031056	regulation of histone modification	11/393	196/22270	0.000757023	0.0642148	0.0572008	Lpin1/Fendrr/Setd7/Ehmt2/Ube2b/Phf20/Auts2/Atrx/Ctr9/Kdm3a/Ogt	11	GO_BP	C3	3.15.0
GO:0033135	regulation of peptidyl-serine phosphorylation	10/393	166/22270	0.000758207	0.0642148	0.0572008	Ddit4/Inpp5f/Smyd3/Phip/Plcl1/Ret/Nrxn1/Rictor/Ogt/Rptor	10	GO_BP	C3	3.15.0
GO:0022403	cell cycle phase	4/393	24/22270	0.000767242	0.0642148	0.0572008	Ube2b/Topaz1/Chek2/Cdk6	4	GO_BP	C3	3.15.0
GO:0018209	peptidyl-serine modification	16/393	364/22270	0.00081151	0.0653262	0.0581908	Akt3/Ddit4/Srpk2/Inpp5f/Stk39/Smyd3/Phip/Prkcz/Plcl1/Ret/Nrxn1/Rictor/Tlk1/Chek2/Ogt/Rptor	16	GO_BP	C3	3.15.0
GO:0051569	regulation of histone H3-K4 methylation	5/393	42/22270	0.000829578	0.0653262	0.0581908	Ehmt2/Phf20/Auts2/Ctr9/Ogt	5	GO_BP	C3	3.15.0
GO:0071826	ribonucleoprotein complex subunit organization	10/393	168/22270	0.000831424	0.0653262	0.0581908	D10Wsu102e/Eif4b/Celf2/Srpk2/Rps5/Rpl3/Rpl11/Eif2s3y/Setx/Ptbp2	10	GO_BP	C3	3.15.0
GO:0032259	methylation	16/393	371/22270	0.000991331	0.0763325	0.0679949	Fendrr/Tdrd9/Setd7/Ehmt2/Smyd3/Phf20/Auts2/Atrx/Kmt2c/Tdrd5/Ctr9/Pcmt1/Kdm3a/Ogt/Trmt112/Mtr	16	GO_BP	C3	3.15.0
GO:0010959	regulation of metal ion transport	18/393	446/22270	0.00104903	0.0774203	0.0689639	Chd7/Akt3/Ryr2/Stk39/Hecw2/Gsto1/Hbp1/Nkain2/Cacna1d/Nos1ap/Klhl24/Cacna2d1/Crbn/Efhb/Oga/Cacna1a/Plcb4/Pawr	18	GO_BP	C3	3.15.0
GO:1902947	regulation of tau-protein kinase activity	3/393	12/22270	0.00106579	0.0774203	0.0689639	Clu/Rb1/Nab2	3	GO_BP	C3	3.15.0
GO:1905907	negative regulation of amyloid fibril formation	3/393	12/22270	0.00106579	0.0774203	0.0689639	Clu/Pfdn5/Ldlr	3	GO_BP	C3	3.15.0
GO:0051571	positive regulation of histone H3-K4 methylation	4/393	27/22270	0.00121541	0.0866543	0.0771893	Phf20/Auts2/Ctr9/Ogt	4	GO_BP	C3	3.15.0
GO:1900087	positive regulation of G1/S transition of mitotic cell cycle	5/393	46/22270	0.00126196	0.0874	0.0778535	Rpl17/Ccnd3/Ube2e2/Cul4b/Rptor	5	GO_BP	C3	3.15.0
GO:0140694	non-membrane-bounded organelle assembly	16/393	380/22270	0.00127127	0.0874	0.0778535	Foxp1/Rps5/Rpl3/Dicer1/Rpl11/Cep44/Hspa1a/Numa1/Actg1/Sbds/Senp6/Bin2/Chmp7/Chek2/Kif2a/Kat2b	16	GO_BP	C3	3.15.0
GO:1901652	response to peptide	17/393	418/22270	0.00131942	0.0891189	0.0793847	Lpin1/Rb1/Igf1r/Akt3/Ccnd3/Phip/Prkcz/Irf1/Insig1/Cacna2d1/Sesn3/Pik3r3/Hdac9/Sorbs1/Ogt/Cacna1a/Kat2b	17	GO_BP	C3	3.15.0
GO:0010739	positive regulation of protein kinase A signaling	3/393	13/22270	0.00136746	0.0897322	0.0799309	Nrxn1/Adgrv1/Akap12	3	GO_BP	C3	3.15.0
GO:1901989	positive regulation of cell cycle phase transition	8/393	121/22270	0.00139374	0.0897322	0.0799309	Rpl17/Rb1/Ccnd3/Ube2e2/Topaz1/Chek2/Cul4b/Rptor	8	GO_BP	C3	3.15.0
GO:0090169	regulation of spindle assembly	4/393	28/22270	0.00139842	0.0897322	0.0799309	Hspa1a/Numa1/Senp6/Chmp7	4	GO_BP	C3	3.15.0
GO:0051568	histone H3-K4 methylation	6/393	71/22270	0.00158479	0.0993432	0.0884921	Ehmt2/Phf20/Auts2/Kmt2c/Ctr9/Ogt	6	GO_BP	C3	3.15.0
GO:0051570	regulation of histone H3-K9 methylation	4/393	29/22270	0.00159981	0.0993432	0.0884921	Setd7/Ehmt2/Atrx/Kdm3a	4	GO_BP	C3	3.15.0
GO:0045793	positive regulation of cell size	3/393	14/22270	0.00171774	0.102758	0.0915339	Akt3/Ret/Ogt	3	GO_BP	C3	3.15.0
GO:1902514	regulation of calcium ion transmembrane transport via high voltage-gated calcium channel	3/393	14/22270	0.00171774	0.102758	0.0915339	Cacna1d/Nos1ap/Cacna2d1	3	GO_BP	C3	3.15.0
GO:0043434	response to peptide hormone	15/393	357/22270	0.00182005	0.102758	0.0915339	Lpin1/Rb1/Igf1r/Akt3/Ccnd3/Phip/Prkcz/Irf1/Insig1/Sesn3/Pik3r3/Hdac9/Sorbs1/Ogt/Kat2b	15	GO_BP	C3	3.15.0
GO:0051446	positive regulation of meiotic cell cycle	4/393	30/22270	0.00182051	0.102758	0.0915339	Igf1r/Eif4g3/Ube2b/Topaz1	4	GO_BP	C3	3.15.0
GO:0018205	peptidyl-lysine modification	16/393	394/22270	0.00183803	0.102758	0.0915339	Trrap/Setd7/Ehmt2/Smyd3/Phf20/Auts2/Atrx/Kmt2c/Ctr9/Hdac9/Senp6/Kdm3a/Ogt/Brd1/Trmt112/Kat2b	16	GO_BP	C3	3.15.0
GO:0061647	histone H3-K9 modification	5/393	50/22270	0.00184164	0.102758	0.0915339	Setd7/Ehmt2/Atrx/Kdm3a/Kat2b	5	GO_BP	C3	3.15.0
GO:1903426	regulation of reactive oxygen species biosynthetic process	5/393	50/22270	0.00184164	0.102758	0.0915339	Abcb7/Eef1a1/Foxo3/Hbp1/Ogt	5	GO_BP	C3	3.15.0
GO:0099003	vesicle-mediated transport in synapse	12/393	253/22270	0.00189473	0.102801	0.0915721	4932438A13Rik/Dgki/Rims1/Apba2/Nrxn1/Actg1/Syn3/Syn2/Fbxl20/Cacna1a/Syt11/Snap91	12	GO_BP	C3	3.15.0
GO:0008286	insulin receptor signaling pathway	8/393	127/22270	0.00189581	0.102801	0.0915721	Igf1r/Ccnd3/Phip/Prkcz/Sesn3/Pik3r3/Sorbs1/Ogt	8	GO_BP	C3	3.15.0
GO:0031929	TOR signaling	8/393	128/22270	0.00199181	0.106506	0.094873	Reln/Akt3/Ddit4/Lin28a/SlC28a9/Sesn3/Rictor/Rptor	8	GO_BP	C3	3.15.0
GO:0061577	calcium ion transmembrane transport via high voltage-gated calcium channel	3/393	15/22270	0.00211924	0.110258	0.0982147	Cacna1d/Nos1ap/Cacna2d1	3	GO_BP	C3	3.15.0
GO:1905906	regulation of amyloid fibril formation	3/393	15/22270	0.00211924	0.110258	0.0982147	Clu/Pfdn5/Ldlr	3	GO_BP	C3	3.15.0
GO:0099565	chemical synaptic transmission, postsynaptic	7/393	103/22270	0.00234606	0.120431	0.107277	Dgki/Rims1/Reln/Ppp1r9a/Prkcz/Anks1b/Nrxn1	7	GO_BP	C3	3.15.0
GO:0006338	chromatin remodeling	11/393	228/22270	0.00253167	0.128249	0.114241	Chd7/Kdm5b/Cenpv/Smyd3/Cebpg/Dicer1/Rsf1/Atrx/Brdt/Cecr2/Kat2b	11	GO_BP	C3	3.15.0
GO:0033598	mammary gland epithelial cell proliferation	4/393	33/22270	0.00260765	0.130382	0.116141	Kdm5b/Zfas1/Esr1/Robo1	4	GO_BP	C3	3.15.0
GO:2000058	regulation of ubiquitin-dependent protein catabolic process	9/393	166/22270	0.00282553	0.139465	0.124232	Rps7/Clu/Eif3h/Nub1/Rpl11/Hspa1a/Rnf14/Ogt/Chfr	9	GO_BP	C3	3.15.0
GO:0032434	regulation of proteasomal ubiquitin-dependent protein catabolic process	8/393	137/22270	0.00303888	0.146613	0.130599	Clu/Eif3h/Nub1/Rpl11/Hspa1a/Rnf14/Ogt/Chfr	8	GO_BP	C3	3.15.0
GO:0021517	ventral spinal cord development	5/393	56/22270	0.0030465	0.146613	0.130599	Foxp1/Reln/Dicer1/DynC4h1/Cacna1a	5	GO_BP	C3	3.15.0
GO:0007409	axonogenesis	18/393	493/22270	0.00311875	0.148237	0.132045	Rpl4/Grcc10/Dst/Foxp1/Igf1r/Reln/Slit3/Ccdc141/Auts2/Klf7/Ret/Usp9x/Cdkl3/Robo1/Evl/Cacna1a/Prtg/Snap91	18	GO_BP	C3	3.15.0
GO:0035116	embryonic hindlimb morphogenesis	4/393	35/22270	0.00324563	0.151105	0.1346	Chd7/Aff3/Zbtb16/Dicer1	4	GO_BP	C3	3.15.0
GO:0006513	protein monoubiquitination	6/393	82/22270	0.00329684	0.151105	0.1346	Ube2b/Pcgf5/Mgrn1/Ube2r2/Ctr9/Cul4b	6	GO_BP	C3	3.15.0
GO:0045913	positive regulation of carbohydrate metabolic process	6/393	82/22270	0.00329684	0.151105	0.1346	Zbtb20/Prxl2c/Tcf7l2/Supt20/Sorbs1/Kat2b	6	GO_BP	C3	3.15.0
GO:1902808	positive regulation of cell cycle G1/S phase transition	5/393	58/22270	0.00355136	0.159884	0.14242	Rpl17/Ccnd3/Ube2e2/Cul4b/Rptor	5	GO_BP	C3	3.15.0
GO:0010632	regulation of epithelial cell migration	11/393	239/22270	0.00362661	0.159884	0.14242	Foxp1/Rin2/Bcas3/Akt3/Dicer1/Epb41l5/Atoh8/Gab2/Hdac9/Evl/Sash1	11	GO_BP	C3	3.15.0
GO:0032412	regulation of ion transmembrane transporter activity	12/393	274/22270	0.00363057	0.159884	0.14242	Reln/Ryr2/Stk39/Hecw2/Gsto1/Nrxn1/Cacna1d/Nos1ap/Klhl24/Cacna2d1/Crbn/Cacna1a	12	GO_BP	C3	3.15.0
GO:0043217	myelin maintenance	3/393	18/22270	0.00365449	0.159884	0.14242	Clu/Ndrg1/Mpp5	3	GO_BP	C3	3.15.0
GO:0006836	neurotransmitter transport	11/393	242/22270	0.00398306	0.170533	0.151906	Dgki/Rims1/Ppp1r9a/Apba2/Ica1/Nrxn1/Syn3/Syn2/Fbxl20/Cacna1a/Snap91	11	GO_BP	C3	3.15.0
GO:0043491	protein kinase B signaling	10/393	208/22270	0.00400653	0.170533	0.151906	Igf1r/Inpp5f/Lin28a/Ret/Tcf7l2/Nrxn1/Sesn3/Plekha1/Setx/Rictor	10	GO_BP	C3	3.15.0
GO:0097479	synaptic vesicle localization	5/393	60/22270	0.0041136	0.170533	0.151906	Bloc1s2/Nrxn1/Syn3/Syn2/Snap91	5	GO_BP	C3	3.15.0
GO:0006413	translational initiation	7/393	114/22270	0.00413513	0.170533	0.151906	Eif3h/Eif4b/Eif4g3/Eif3f/Eif2s3y/Boll/Gle1	7	GO_BP	C3	3.15.0
GO:0051896	regulation of protein kinase B signaling	9/393	176/22270	0.00415963	0.170533	0.151906	Igf1r/Inpp5f/Lin28a/Ret/Tcf7l2/Nrxn1/Sesn3/Plekha1/Rictor	9	GO_BP	C3	3.15.0
GO:0090130	tissue migration	13/393	315/22270	0.00416366	0.170533	0.151906	Foxf1/Foxp1/Rin2/Bcas3/Akt3/Dicer1/Epb41l5/Atoh8/Gab2/Hdac9/Robo1/Evl/Sash1	13	GO_BP	C3	3.15.0
GO:0140014	mitotic nuclear division	12/393	280/22270	0.0043117	0.174216	0.155187	Rb1/Igf1r/Phip/Hecw2/Phf13/Esr1/Hspa1a/Atrx/Numa1/Chmp7/Chek2/Kif2a	12	GO_BP	C3	3.15.0
GO:0030111	regulation of Wnt signaling pathway	13/393	317/22270	0.00438873	0.174216	0.155187	Wwox/Cdk14/Pfdn5/Ube2b/Ctnnd2/Rps12/Foxo3/Snx3/Tcf7l2/Bicc1/Lzts2/Spin1/Sulf1	13	GO_BP	C3	3.15.0
GO:1903409	reactive oxygen species biosynthetic process	5/393	61/22270	0.00441731	0.174216	0.155187	Abcb7/Eef1a1/Foxo3/Hbp1/Ogt	5	GO_BP	C3	3.15.0
GO:0060560	developmental growth involved in morphogenesis	12/393	281/22270	0.00443458	0.174216	0.155187	Rpl4/Kdm5b/Rims1/Slit3/Prkcz/Epb41l5/Auts2/Esr1/Lzts2/Usp9x/Cdkl3/Robo1	12	GO_BP	C3	3.15.0
GO:0006639	acylglycerol metabolic process	8/393	147/22270	0.00465829	0.180835	0.161083	Lpin1/Dgki/Tcf7l2/Esr1/Agpat5/Dgkk/Insig1/Ldlr	8	GO_BP	C3	3.15.0
GO:0051225	spindle assembly	7/393	117/22270	0.00476654	0.180835	0.161083	Dicer1/Hspa1a/Numa1/Senp6/Chmp7/Chek2/Kif2a	7	GO_BP	C3	3.15.0
GO:0022898	regulation of transmembrane transporter activity	12/393	284/22270	0.00482014	0.180835	0.161083	Reln/Ryr2/Stk39/Hecw2/Gsto1/Nrxn1/Cacna1d/Nos1ap/Klhl24/Cacna2d1/Crbn/Cacna1a	12	GO_BP	C3	3.15.0
GO:0051567	histone H3-K9 methylation	4/393	39/22270	0.00482454	0.180835	0.161083	Setd7/Ehmt2/Atrx/Kdm3a	4	GO_BP	C3	3.15.0
GO:0033599	regulation of mammary gland epithelial cell proliferation	3/393	20/22270	0.00497408	0.180835	0.161083	Kdm5b/Zfas1/Robo1	3	GO_BP	C3	3.15.0
GO:0072189	ureter development	3/393	20/22270	0.00497408	0.180835	0.161083	Foxf1/Ret/Lzts2	3	GO_BP	C3	3.15.0
GO:0006638	neutral lipid metabolic process	8/393	149/22270	0.00504943	0.180835	0.161083	Lpin1/Dgki/Tcf7l2/Esr1/Agpat5/Dgkk/Insig1/Ldlr	8	GO_BP	C3	3.15.0
GO:0051785	positive regulation of nuclear division	5/393	63/22270	0.00507208	0.180835	0.161083	Rb1/Igf1r/Eif4g3/Ube2b/Phip	5	GO_BP	C3	3.15.0
GO:0071333	cellular response to glucose stimulus	8/393	150/22270	0.00525418	0.180835	0.161083	Igf1r/Zbtb20/Lin28a/Klf7/Tcf7l2/Nrxn1/Cacna1d/Ogt	8	GO_BP	C3	3.15.0
GO:1901987	regulation of cell cycle phase transition	15/393	400/22270	0.00525833	0.180835	0.161083	Rpl17/Rb1/Trrap/Ccnd3/Usp28/Hecw2/Ube2e2/Topaz1/Ctdsp2/Chek2/Cul4b/Rptor/Chfr/Ints3/Foxn3	15	GO_BP	C3	3.15.0
GO:0018107	peptidyl-threonine phosphorylation	7/393	120/22270	0.00546799	0.180835	0.161083	Akt3/Ddit4/Stk39/Phip/Ogt/Cdc42bpb/Rptor	7	GO_BP	C3	3.15.0
GO:0031346	positive regulation of cell projection organization	16/393	442/22270	0.00560478	0.180835	0.161083	Rpl4/Eef1a1/Igf1r/Bcas3/Negr1/Reln/Ppp1r9a/Auts2/Snx3/Ret/Enc1/Cdkl3/Mns1/Setx/Robo1/Snap91	16	GO_BP	C3	3.15.0
GO:0071331	cellular response to hexose stimulus	8/393	152/22270	0.00568267	0.180835	0.161083	Igf1r/Zbtb20/Lin28a/Klf7/Tcf7l2/Nrxn1/Cacna1d/Ogt	8	GO_BP	C3	3.15.0
GO:0001505	regulation of neurotransmitter levels	11/393	254/22270	0.00569777	0.180835	0.161083	Dgki/Rims1/Ppp1r9a/Apba2/Ica1/Nrxn1/Syn3/Syn2/Fbxl20/Cacna1a/Snap91	11	GO_BP	C3	3.15.0
GO:0007052	mitotic spindle organization	7/393	121/22270	0.00571816	0.180835	0.161083	Hspa1a/Pcnt/Numa1/Sbds/Chmp7/Chek2/Kif2a	7	GO_BP	C3	3.15.0
GO:0021782	glial cell development	7/393	121/22270	0.00571816	0.180835	0.161083	Clu/Tenm4/Dicer1/Tcf7l2/Ndrg1/Ldlr/Mpp5	7	GO_BP	C3	3.15.0
GO:0043984	histone H4-K16 acetylation	3/393	21/22270	0.00572799	0.180835	0.161083	Phf20/Auts2/Ogt	3	GO_BP	C3	3.15.0
GO:0045722	positive regulation of gluconeogenesis	3/393	21/22270	0.00572799	0.180835	0.161083	Tcf7l2/Supt20/Kat2b	3	GO_BP	C3	3.15.0
GO:0071625	vocalization behavior	3/393	21/22270	0.00572799	0.180835	0.161083	Foxp1/Auts2/Nrxn1	3	GO_BP	C3	3.15.0
GO:1903209	positive regulation of oxidative stress-induced cell death	3/393	21/22270	0.00572799	0.180835	0.161083	Foxp1/Foxo3/Pawr	3	GO_BP	C3	3.15.0
GO:0050678	regulation of epithelial cell proliferation	15/393	404/22270	0.00574802	0.180835	0.161083	Kdm5b/Zfas1/Rb1/Foxp1/Akt3/Ift74/Dicer1/Tcf7l2/Esr1/Atoh8/Robo1/Rictor/Cdk6/Sulf1/Rptor	15	GO_BP	C3	3.15.0
GO:2000463	positive regulation of excitatory postsynaptic potential	4/393	41/22270	0.00577866	0.180835	0.161083	Rims1/Reln/Prkcz/Nrxn1	4	GO_BP	C3	3.15.0
GO:2000772	regulation of cellular senescence	4/393	41/22270	0.00577866	0.180835	0.161083	Akt3/Ypel3/Cdk6/Pawr	4	GO_BP	C3	3.15.0
GO:0001954	positive regulation of cell-matrix adhesion	5/393	65/22270	0.00579277	0.180835	0.161083	Rin2/Dicer1/Prkcz/Epb41l5/Cdk6	5	GO_BP	C3	3.15.0
GO:0060079	excitatory postsynaptic potential	6/393	92/22270	0.00580015	0.180835	0.161083	Dgki/Rims1/Reln/Ppp1r9a/Prkcz/Nrxn1	6	GO_BP	C3	3.15.0
GO:0042593	glucose homeostasis	12/393	291/22270	0.00582431	0.180835	0.161083	Igf1r/Zbtb20/Lin28a/Foxo3/Klf7/Tcf7l2/Nrxn1/Cacna1d/Pygl/Sesn3/Ogt/Cacna1a	12	GO_BP	C3	3.15.0
GO:0071326	cellular response to monosaccharide stimulus	8/393	153/22270	0.00590665	0.181295	0.161493	Igf1r/Zbtb20/Lin28a/Klf7/Tcf7l2/Nrxn1/Cacna1d/Ogt	8	GO_BP	C3	3.15.0
GO:0046928	regulation of neurotransmitter secretion	7/393	122/22270	0.0059768	0.181295	0.161493	Dgki/Rims1/Ppp1r9a/Apba2/Ica1/Fbxl20/Cacna1a	7	GO_BP	C3	3.15.0
GO:0033500	carbohydrate homeostasis	12/393	292/22270	0.00598039	0.181295	0.161493	Igf1r/Zbtb20/Lin28a/Foxo3/Klf7/Tcf7l2/Nrxn1/Cacna1d/Pygl/Sesn3/Ogt/Cacna1a	12	GO_BP	C3	3.15.0
GO:0060348	bone development	11/393	257/22270	0.00620616	0.185141	0.164919	Foxp1/Rpl13/Zbtb16/Fli1/Bbx/BnC4/Sbds/Insig1/Nab2/Sulf1/Foxn3	11	GO_BP	C3	3.15.0
GO:0014037	Schwann cell differentiation	4/393	42/22270	0.00629961	0.185141	0.164919	Dicer1/Ndrg1/Nab2/Mpp5	4	GO_BP	C3	3.15.0
GO:0090224	regulation of spindle organization	4/393	42/22270	0.00629961	0.185141	0.164919	Hspa1a/Numa1/Senp6/Chmp7	4	GO_BP	C3	3.15.0
GO:1901031	regulation of response to reactive oxygen species	4/393	42/22270	0.00629961	0.185141	0.164919	Foxp1/Foxo3/Sesn3/Pawr	4	GO_BP	C3	3.15.0
GO:0003180	aortic valve morphogenesis	3/393	22/22270	0.00654666	0.189509	0.168809	Rb1/Slit3/Robo1	3	GO_BP	C3	3.15.0
GO:1903427	negative regulation of reactive oxygen species biosynthetic process	3/393	22/22270	0.00654666	0.189509	0.168809	Abcb7/Eef1a1/Hbp1	3	GO_BP	C3	3.15.0
GO:0022412	cellular process involved in reproduction in multicellular organism	17/393	491/22270	0.00673092	0.193388	0.172265	KlC2/Zbtb16/Tdrd9/Ehmt2/Ddx25/Lin28a/Ube2b/Sox3/Dicer1/Foxo3/Rsph1/Brdt/Topaz1/Spin1/Tdrd5/Mns1/Kdm3a	17	GO_BP	C3	3.15.0
GO:0045601	regulation of endothelial cell differentiation	4/393	43/22270	0.00685082	0.194678	0.173414	Zeb1/Dicer1/Atoh8/F11r	4	GO_BP	C3	3.15.0
GO:0045732	positive regulation of protein catabolic process	10/393	225/22270	0.00688727	0.194678	0.173414	Clu/Crebrf/Nub1/Hecw2/Hspa1a/Stx5a/Rnf14/Ldlr/Cul4b/Chfr	10	GO_BP	C3	3.15.0
GO:0032409	regulation of transporter activity	12/393	298/22270	0.00698781	0.194678	0.173414	Reln/Ryr2/Stk39/Hecw2/Gsto1/Nrxn1/Cacna1d/Nos1ap/Klhl24/Cacna2d1/Crbn/Cacna1a	12	GO_BP	C3	3.15.0
GO:0060485	mesenchyme development	12/393	298/22270	0.00698781	0.194678	0.173414	Foxf1/Fendrr/Dicer1/Pdcd4/Epb41l5/BnC4/Ret/Tcf7l2/Erg/Robo1/Mcrip1/Pawr	12	GO_BP	C3	3.15.0
GO:0051648	vesicle localization	9/393	191/22270	0.00702864	0.194678	0.173414	Wipi1/Prkcz/Bloc1s2/Tcf7l2/Nrxn1/Syn3/Syn2/Syt11/Snap91	9	GO_BP	C3	3.15.0
GO:0010738	regulation of protein kinase A signaling	3/393	23/22270	0.00743141	0.200119	0.178261	Nrxn1/Adgrv1/Akap12	3	GO_BP	C3	3.15.0
GO:0010880	regulation of release of sequestered calcium ion into cytosol by sarcoplasmic reticulum	3/393	23/22270	0.00743141	0.200119	0.178261	Chd7/Ryr2/Gsto1	3	GO_BP	C3	3.15.0
GO:0000245	spliceosomal complex assembly	4/393	44/22270	0.007433	0.200119	0.178261	Celf2/Srpk2/Setx/Ptbp2	4	GO_BP	C3	3.15.0
GO:0007616	long-term memory	4/393	44/22270	0.007433	0.200119	0.178261	Reln/Ehmt2/Prkcz/Ldlr	4	GO_BP	C3	3.15.0
GO:0018210	peptidyl-threonine modification	7/393	128/22270	0.00771603	0.205783	0.183305	Akt3/Ddit4/Stk39/Phip/Ogt/Cdc42bpb/Rptor	7	GO_BP	C3	3.15.0
GO:0031644	regulation of nervous system process	9/393	194/22270	0.00775025	0.205783	0.183305	Lpin1/Rims1/Reln/Tenm4/Dicer1/Prkcz/Nrxn1/Dlgap4/Pawr	9	GO_BP	C3	3.15.0
GO:0071322	cellular response to carbohydrate stimulus	8/393	161/22270	0.00794838	0.207922	0.185211	Igf1r/Zbtb20/Lin28a/Klf7/Tcf7l2/Nrxn1/Cacna1d/Ogt	8	GO_BP	C3	3.15.0
GO:0001952	regulation of cell-matrix adhesion	7/393	129/22270	0.00803874	0.207922	0.185211	Rin2/Bcas3/Dicer1/Prkcz/Epb41l5/Actg1/Cdk6	7	GO_BP	C3	3.15.0
GO:0071385	cellular response to glucocorticoid stimulus	4/393	45/22270	0.00804685	0.207922	0.185211	Crebrf/Fbxo32/Ddit4/Smyd3	4	GO_BP	C3	3.15.0
GO:0072583	clathrin-dependent endocytosis	4/393	45/22270	0.00804685	0.207922	0.185211	Inpp5f/Sgip1/Syt11/Snap91	4	GO_BP	C3	3.15.0
GO:1901992	positive regulation of mitotic cell cycle phase transition	6/393	99/22270	0.00823018	0.211241	0.188168	Rpl17/Rb1/Ccnd3/Ube2e2/Cul4b/Rptor	6	GO_BP	C3	3.15.0
GO:0010866	regulation of triglyceride biosynthetic process	3/393	24/22270	0.00838343	0.212344	0.18915	Lpin1/Tcf7l2/Ldlr	3	GO_BP	C3	3.15.0
GO:1990000	amyloid fibril formation	3/393	24/22270	0.00838343	0.212344	0.18915	Clu/Pfdn5/Ldlr	3	GO_BP	C3	3.15.0
GO:0007018	microtubule-based movement	15/393	425/22270	0.00895705	0.221669	0.197457	Dst/KlC2/Ube2b/Ift74/Prkcz/Enkur/Bloc1s2/Pura/DynC4h1/Dnah14/Dnah7b/Mns1/Cfap20/Kif2a/Kif6	15	GO_BP	C3	3.15.0
GO:0007127	meiosis I	7/393	132/22270	0.00906662	0.221669	0.197457	Tdrd9/Eif4g3/Ehmt2/Ube2b/Brdt/Psma8/Ankrd31	7	GO_BP	C3	3.15.0
GO:0006110	regulation of glycolytic process	4/393	47/22270	0.00937219	0.221669	0.197457	Zbtb20/Ddit4/Prxl2c/Ogt	4	GO_BP	C3	3.15.0
GO:0010907	positive regulation of glucose metabolic process	4/393	47/22270	0.00937219	0.221669	0.197457	Tcf7l2/Supt20/Sorbs1/Kat2b	4	GO_BP	C3	3.15.0
GO:0021696	cerebellar cortex morphogenesis	4/393	47/22270	0.00937219	0.221669	0.197457	Nrxn1/Pcnt/Usp9x/Cacna1a	4	GO_BP	C3	3.15.0
GO:0021772	olfactory bulb development	4/393	47/22270	0.00937219	0.221669	0.197457	Chd7/Dicer1/Pcnt/Robo1	4	GO_BP	C3	3.15.0
GO:0014808	release of sequestered calcium ion into cytosol by sarcoplasmic reticulum	3/393	25/22270	0.0094038	0.221669	0.197457	Chd7/Ryr2/Gsto1	3	GO_BP	C3	3.15.0
GO:0018027	peptidyl-lysine dimethylation	3/393	25/22270	0.0094038	0.221669	0.197457	Setd7/Ehmt2/Kdm3a	3	GO_BP	C3	3.15.0
GO:0032288	myelin assembly	3/393	25/22270	0.0094038	0.221669	0.197457	Tenm4/Dicer1/Mpp5	3	GO_BP	C3	3.15.0
GO:0042391	regulation of membrane potential	16/393	468/22270	0.00943245	0.221669	0.197457	SlC45a36/Foxp1/Dgki/Rims1/Reln/Ppp1r9a/Ryr2/Prkcz/Nrxn1/Cacna1d/Nos1ap/Cacna2d1/Oga/Cacna1a/Pawr/Usp53	16	GO_BP	C3	3.15.0
GO:0071383	cellular response to steroid hormone stimulus	8/393	166/22270	0.00946898	0.221669	0.197457	Crebrf/Foxp1/Fbxo32/Ddit4/Smyd3/Esr1/Rnf14/Kdm3a	8	GO_BP	C3	3.15.0
GO:0010631	epithelial cell migration	12/393	311/22270	0.0096282	0.221669	0.197457	Foxp1/Rin2/Bcas3/Akt3/Dicer1/Epb41l5/Atoh8/Gab2/Hdac9/Robo1/Evl/Sash1	12	GO_BP	C3	3.15.0
GO:0140013	meiotic nuclear division	9/393	201/22270	0.00965306	0.221669	0.197457	Tdrd9/Eif4g3/Ehmt2/Ube2b/Brdt/Psma8/Spin1/Ankrd31/Chfr	9	GO_BP	C3	3.15.0
GO:0001933	negative regulation of protein phosphorylation	13/393	350/22270	0.00973744	0.221669	0.197457	Rb1/Ddit4/Inpp5f/Stk39/Smyd3/Ube2b/Ptprt/Prkcz/Dbndd2/Irf1/Ctdsp2/Ogt/Kat2b	13	GO_BP	C3	3.15.0
GO:0031668	cellular response to extracellular stimulus	10/393	237/22270	0.00973917	0.221669	0.197457	Fos/Wipi1/Ehmt2/Foxo3/Tcf7l2/Sesn3/Trim24/Kif26a/Rptor/Jmy	10	GO_BP	C3	3.15.0
GO:0003179	heart valve morphogenesis	4/393	48/22270	0.010085	0.221669	0.197457	Rb1/Slit3/Erg/Robo1	4	GO_BP	C3	3.15.0
GO:0010799	regulation of peptidyl-threonine phosphorylation	4/393	48/22270	0.010085	0.221669	0.197457	Ddit4/Phip/Ogt/Rptor	4	GO_BP	C3	3.15.0
GO:0035137	hindlimb morphogenesis	4/393	48/22270	0.010085	0.221669	0.197457	Chd7/Aff3/Zbtb16/Dicer1	4	GO_BP	C3	3.15.0
GO:0031647	regulation of protein stability	12/393	313/22270	0.0100953	0.221669	0.197457	Rps7/Clu/Ube2b/Rpl11/Usp28/Hspa1a/Adgrv1/Trim44/Usp9x/Trim24/Chek2/Chfr	12	GO_BP	C3	3.15.0
GO:0090132	epithelium migration	12/393	313/22270	0.0100953	0.221669	0.197457	Foxp1/Rin2/Bcas3/Akt3/Dicer1/Epb41l5/Atoh8/Gab2/Hdac9/Robo1/Evl/Sash1	12	GO_BP	C3	3.15.0
GO:0046890	regulation of lipid biosynthetic process	9/393	203/22270	0.0102565	0.221669	0.197457	Lpin1/Igf1r/Zbtb20/Malrd1/Tcf7l2/Insig1/Dhcr7/Ldlr/Sorbs1	9	GO_BP	C3	3.15.0
GO:0071549	cellular response to dexamethasone stimulus	3/393	26/22270	0.0104934	0.221669	0.197457	Fbxo32/Ddit4/Smyd3	3	GO_BP	C3	3.15.0
GO:0099623	regulation of cardiac muscle cell membrane repolarization	3/393	26/22270	0.0104934	0.221669	0.197457	Cacna1d/Nos1ap/Cacna2d1	3	GO_BP	C3	3.15.0
GO:1903514	release of sequestered calcium ion into cytosol by endoplasmic reticulum	3/393	26/22270	0.0104934	0.221669	0.197457	Chd7/Ryr2/Gsto1	3	GO_BP	C3	3.15.0
GO:1904893	negative regulation of receptor signaling pathway via STAT	3/393	26/22270	0.0104934	0.221669	0.197457	Inpp5f/Ptprt/Irf1	3	GO_BP	C3	3.15.0
GO:0061982	meiosis I cell cycle process	7/393	136/22270	0.0105829	0.221669	0.197457	Tdrd9/Eif4g3/Ehmt2/Ube2b/Brdt/Psma8/Ankrd31	7	GO_BP	C3	3.15.0
GO:0016574	histone ubiquitination	4/393	49/22270	0.0108319	0.221669	0.197457	Ube2b/Pcgf5/Ctr9/Cul4b	4	GO_BP	C3	3.15.0
GO:0044848	biological phase	4/393	49/22270	0.0108319	0.221669	0.197457	Ube2b/Topaz1/Chek2/Cdk6	4	GO_BP	C3	3.15.0
GO:0071384	cellular response to corticosteroid stimulus	4/393	49/22270	0.0108319	0.221669	0.197457	Crebrf/Fbxo32/Ddit4/Smyd3	4	GO_BP	C3	3.15.0
GO:0001678	cellular glucose homeostasis	8/393	170/22270	0.0108336	0.221669	0.197457	Igf1r/Zbtb20/Lin28a/Klf7/Tcf7l2/Nrxn1/Cacna1d/Ogt	8	GO_BP	C3	3.15.0
GO:0048015	phosphatidylinositol-mediated signaling	8/393	170/22270	0.0108336	0.221669	0.197457	Igf1r/Reln/Inpp5f/Plcl1/Gab2/Plekha1/Ogt/Plcb4	8	GO_BP	C3	3.15.0
GO:0050673	epithelial cell proliferation	16/393	476/22270	0.010957	0.221669	0.197457	Kdm5b/Zfas1/Rb1/Foxp1/Akt3/Ift74/Dicer1/Tcf7l2/Pura/Esr1/Atoh8/Robo1/Rictor/Cdk6/Sulf1/Rptor	16	GO_BP	C3	3.15.0
GO:0007346	regulation of mitotic cell cycle	16/393	477/22270	0.0111605	0.221669	0.197457	Rpl17/Rb1/Trrap/Igf1r/Ccnd3/Phip/Hecw2/Esr1/Ube2e2/Ctdsp2/Chek2/Cul4b/Rptor/Chfr/Ints3/Foxn3	16	GO_BP	C3	3.15.0
GO:0048515	spermatid differentiation	10/393	242/22270	0.0111632	0.221669	0.197457	KlC2/Ehmt2/Ddx25/Ube2b/Sox3/Rsph1/Topaz1/Tdrd5/Mns1/Kdm3a	10	GO_BP	C3	3.15.0
GO:0031334	positive regulation of protein-containing complex assembly	9/393	206/22270	0.0112143	0.221669	0.197457	Clu/Rims1/Esr1/Hspa1a/Numa1/Crbn/Rictor/Evl/Snap91	9	GO_BP	C3	3.15.0
GO:2000112	regulation of cellular macromolecule biosynthetic process	16/393	478/22270	0.011367	0.221669	0.197457	Eef2/TnrC3c/Eif4g3/Ddx25/Lin28a/TnrC3b/Foxo3/Tcf7l2/Enc1/Lsm14b/Eif2s3y/Sorbs1/Oga/Boll/Gle1/Pawr	16	GO_BP	C3	3.15.0
GO:0030900	forebrain development	14/393	397/22270	0.011422	0.221669	0.197457	Chd7/Grcc10/Reln/Sox3/Dicer1/Ccdc141/Zswim6/Tcf7l2/DynC4h1/Atrx/Pcnt/Usp9x/Robo1/Mpp5	14	GO_BP	C3	3.15.0
GO:0021988	olfactory lobe development	4/393	50/22270	0.0116137	0.221669	0.197457	Chd7/Dicer1/Pcnt/Robo1	4	GO_BP	C3	3.15.0
GO:0003176	aortic valve development	3/393	27/22270	0.0116532	0.221669	0.197457	Rb1/Slit3/Robo1	3	GO_BP	C3	3.15.0
GO:0006376	mRNA splice site selection	3/393	27/22270	0.0116532	0.221669	0.197457	Celf2/Setx/Ptbp2	3	GO_BP	C3	3.15.0
GO:0033522	histone H2A ubiquitination	3/393	27/22270	0.0116532	0.221669	0.197457	Ube2b/Pcgf5/Cul4b	3	GO_BP	C3	3.15.0
GO:0086019	cell-cell signaling involved in cardiac conduction	3/393	27/22270	0.0116532	0.221669	0.197457	Ryr2/Cacna1d/Cacna2d1	3	GO_BP	C3	3.15.0
GO:0045785	positive regulation of cell adhesion	16/393	480/22270	0.011789	0.221669	0.197457	Foxf1/Nfat5/Rin2/Zbtb16/Ift74/Dicer1/Prkcz/Epb41l5/Foxo3/Ret/Cd274/Irf1/F11r/Cdk6/H2-Ab1/Pawr	16	GO_BP	C3	3.15.0
GO:0051588	regulation of neurotransmitter transport	7/393	139/22270	0.0118353	0.221669	0.197457	Dgki/Rims1/Ppp1r9a/Apba2/Ica1/Fbxl20/Cacna1a	7	GO_BP	C3	3.15.0
GO:0048017	inositol lipid-mediated signaling	8/393	173/22270	0.0119488	0.221669	0.197457	Igf1r/Reln/Inpp5f/Plcl1/Gab2/Plekha1/Ogt/Plcb4	8	GO_BP	C3	3.15.0
GO:2000241	regulation of reproductive process	9/393	209/22270	0.0122376	0.221669	0.197457	Igf1r/Eif4g3/Ube2b/Esr1/Topaz1/Psma8/Sulf1/Ankrd31/Chfr	9	GO_BP	C3	3.15.0
GO:0061180	mammary gland epithelium development	5/393	78/22270	0.0123078	0.221669	0.197457	Kdm5b/Zfas1/Foxf1/Esr1/Robo1	5	GO_BP	C3	3.15.0
GO:0010594	regulation of endothelial cell migration	8/393	174/22270	0.0123386	0.221669	0.197457	Foxp1/Rin2/Bcas3/Akt3/Dicer1/Atoh8/Hdac9/Sash1	8	GO_BP	C3	3.15.0
GO:0035107	appendage morphogenesis	8/393	174/22270	0.0123386	0.221669	0.197457	Chd7/Aff3/Zbtb16/Dicer1/Fras1/DynC4h1/Atrx/Pcnt	8	GO_BP	C3	3.15.0
GO:0035108	limb morphogenesis	8/393	174/22270	0.0123386	0.221669	0.197457	Chd7/Aff3/Zbtb16/Dicer1/Fras1/DynC4h1/Atrx/Pcnt	8	GO_BP	C3	3.15.0
GO:0045646	regulation of erythrocyte differentiation	4/393	51/22270	0.0124308	0.221669	0.197457	Foxo3/Hspa1a/Cdk6/Brd1	4	GO_BP	C3	3.15.0
GO:0090207	regulation of triglyceride metabolic process	4/393	51/22270	0.0124308	0.221669	0.197457	Lpin1/Tcf7l2/Esr1/Ldlr	4	GO_BP	C3	3.15.0
GO:0035966	response to topologically incorrect protein	7/393	141/22270	0.0127276	0.221669	0.197457	Clu/Crebrf/Faf2/Hspa1a/Upf2/Tmtc4/Hspa4l	7	GO_BP	C3	3.15.0
GO:0051783	regulation of nuclear division	7/393	141/22270	0.0127276	0.221669	0.197457	Rb1/Igf1r/Eif4g3/Ube2b/Phip/Esr1/Psma8	7	GO_BP	C3	3.15.0
GO:0006450	regulation of translational fidelity	2/393	10/22270	0.0127283	0.221669	0.197457	Rps5/Eif2s3y	2	GO_BP	C3	3.15.0
GO:0006971	hypotonic response	2/393	10/22270	0.0127283	0.221669	0.197457	Stk39/Slc12a6	2	GO_BP	C3	3.15.0
GO:0007128	meiotic prophase I	2/393	10/22270	0.0127283	0.221669	0.197457	Ube2b/Topaz1	2	GO_BP	C3	3.15.0
GO:0007158	neuron cell-cell adhesion	2/393	10/22270	0.0127283	0.221669	0.197457	Ret/Nrxn1	2	GO_BP	C3	3.15.0
GO:0043201	response to leucine	2/393	10/22270	0.0127283	0.221669	0.197457	Sesn3/Rptor	2	GO_BP	C3	3.15.0
GO:0043353	enucleate erythrocyte differentiation	2/393	10/22270	0.0127283	0.221669	0.197457	Rb1/Cebpg	2	GO_BP	C3	3.15.0
GO:0051324	prophase	2/393	10/22270	0.0127283	0.221669	0.197457	Ube2b/Topaz1	2	GO_BP	C3	3.15.0
GO:0071233	cellular response to leucine	2/393	10/22270	0.0127283	0.221669	0.197457	Sesn3/Rptor	2	GO_BP	C3	3.15.0
GO:0086015	SA node cell action potential	2/393	10/22270	0.0127283	0.221669	0.197457	Ryr2/Cacna1d	2	GO_BP	C3	3.15.0
GO:0086018	SA node cell to atrial cardiac muscle cell signaling	2/393	10/22270	0.0127283	0.221669	0.197457	Ryr2/Cacna1d	2	GO_BP	C3	3.15.0
GO:0086070	SA node cell to atrial cardiac muscle cell communication	2/393	10/22270	0.0127283	0.221669	0.197457	Ryr2/Cacna1d	2	GO_BP	C3	3.15.0
GO:0090129	positive regulation of synapse maturation	2/393	10/22270	0.0127283	0.221669	0.197457	Reln/Nrxn1	2	GO_BP	C3	3.15.0
GO:0097119	postsynaptic density protein 95 clustering	2/393	10/22270	0.0127283	0.221669	0.197457	Reln/Nrxn1	2	GO_BP	C3	3.15.0
GO:0042552	myelination	8/393	175/22270	0.0127377	0.221669	0.197457	Clu/Lpin1/Tenm4/Dicer1/Tcf7l2/Ndrg1/Nab2/Mpp5	8	GO_BP	C3	3.15.0
GO:0016577	histone demethylation	3/393	28/22270	0.0128838	0.221669	0.197457	Kdm5b/Ube2b/Kdm3a	3	GO_BP	C3	3.15.0
GO:0070076	histone lysine demethylation	3/393	28/22270	0.0128838	0.221669	0.197457	Kdm5b/Ube2b/Kdm3a	3	GO_BP	C3	3.15.0
GO:0046626	regulation of insulin receptor signaling pathway	5/393	79/22270	0.0129547	0.221669	0.197457	Ccnd3/Prkcz/Sesn3/Sorbs1/Ogt	5	GO_BP	C3	3.15.0
GO:0051057	positive regulation of small GTPase mediated signal transduction	5/393	79/22270	0.0129547	0.221669	0.197457	Dgki/Reln/Auts2/F11r/Robo1	5	GO_BP	C3	3.15.0
GO:0071277	cellular response to calcium ion	5/393	79/22270	0.0129547	0.221669	0.197457	Fos/Nrxn1/Adgrv1/Jund/Syt11	5	GO_BP	C3	3.15.0
GO:0016072	rRNA metabolic process	10/393	248/22270	0.0130742	0.222724	0.198396	Rps7/Rpl10a/Chd7/Rbfa/Dicer1/Rpl11/Sbds/Spin1/Trmt112/Kat2b	10	GO_BP	C3	3.15.0
GO:0010948	negative regulation of cell cycle process	11/393	287/22270	0.013482	0.228659	0.203683	Rb1/Trrap/Usp28/Esr1/Atrx/Ctdsp2/Chek2/Kat2b/Chfr/Ints3/Foxn3	11	GO_BP	C3	3.15.0
GO:1902115	regulation of organelle assembly	9/393	213/22270	0.0137083	0.231478	0.206195	Wipi1/Ehmt2/Hspa1a/Nrxn1/Numa1/Senp6/Mns1/Chmp7/Kat2b	9	GO_BP	C3	3.15.0
GO:0007272	ensheathment of neurons	8/393	178/22270	0.0139918	0.233093	0.207632	Clu/Lpin1/Tenm4/Dicer1/Tcf7l2/Ndrg1/Nab2/Mpp5	8	GO_BP	C3	3.15.0
GO:0008366	axon ensheathment	8/393	178/22270	0.0139918	0.233093	0.207632	Clu/Lpin1/Tenm4/Dicer1/Tcf7l2/Ndrg1/Nab2/Mpp5	8	GO_BP	C3	3.15.0
GO:0098742	cell-cell adhesion via plasma-membrane adhesion molecules	9/393	214/22270	0.0140956	0.233093	0.207632	Tenm4/Clstn2/Ptprt/Ccdc141/Ret/Nrxn1/Robo1/Adgrl3/Prtg	9	GO_BP	C3	3.15.0
GO:1903362		10/393	251/22270	0.0141172	0.233093	0.207632	Rps7/Clu/Eif3h/Nub1/Rpl11/Hspa1a/Rnf14/Ldlr/Ogt/Chfr	10	GO_BP	C3	3.15.0
GO:2000059	negative regulation of ubiquitin-dependent protein catabolic process	4/393	53/22270	0.0141731	0.233093	0.207632	Rps7/Eif3h/Rpl11/Ogt	4	GO_BP	C3	3.15.0
GO:0071548	response to dexamethasone	3/393	29/22270	0.0141858	0.233093	0.207632	Fbxo32/Ddit4/Smyd3	3	GO_BP	C3	3.15.0
GO:0022406	membrane docking	5/393	81/22270	0.0143164	0.233093	0.207632	Rims1/Stx6/Snx3/Nrxn1/Stx5a	5	GO_BP	C3	3.15.0
GO:0060402	calcium ion transport into cytosol	8/393	179/22270	0.0144291	0.233093	0.207632	Chd7/Ryr2/Gsto1/Cacna1d/Cacna2d1/Oga/Cacna1a/Pawr	8	GO_BP	C3	3.15.0
GO:0001667	ameboidal-type cell migration	15/393	450/22270	0.014474	0.233093	0.207632	Foxp1/Rin2/Bcas3/Akt3/Cenpv/Dicer1/Epb41l5/Ret/Atoh8/Gab2/Hdac9/Robo1/Evl/Sash1/Akap12	15	GO_BP	C3	3.15.0
GO:0007156	homophilic cell adhesion via plasma membrane adhesion molecules	6/393	112/22270	0.0145489	0.233093	0.207632	Clstn2/Ptprt/Ccdc141/Ret/Robo1/Prtg	6	GO_BP	C3	3.15.0
GO:0043266	regulation of potassium ion transport	6/393	112/22270	0.0145489	0.233093	0.207632	Stk39/Hbp1/Cacna1d/Klhl24/Crbn/Plcb4	6	GO_BP	C3	3.15.0
GO:0120161	regulation of cold-induced thermogenesis	7/393	146/22270	0.0151685	0.233093	0.207632	Lpin1/Rb1/Igf1r/Plcl1/Acot13/Kdm3a/Ogt	7	GO_BP	C3	3.15.0
GO:2000045	regulation of G1/S transition of mitotic cell cycle	7/393	146/22270	0.0151685	0.233093	0.207632	Rpl17/Rb1/Ccnd3/Ube2e2/Ctdsp2/Cul4b/Rptor	7	GO_BP	C3	3.15.0
GO:0062012	regulation of small molecule metabolic process	13/393	371/22270	0.015185	0.233093	0.207632	Zbtb20/Malrd1/Ddit4/Prxl2c/Tcf7l2/Insig1/Dhcr7/Supt20/Ldlr/Sorbs1/Ogt/Cacna1a/Kat2b	13	GO_BP	C3	3.15.0
GO:2001257	regulation of cation channel activity	8/393	181/22270	0.0153336	0.233093	0.207632	Reln/Gsto1/Nrxn1/Nos1ap/Klhl24/Cacna2d1/Crbn/Cacna1a	8	GO_BP	C3	3.15.0
GO:0001547	antral ovarian follicle growth	2/393	11/22270	0.0153768	0.233093	0.207632	Foxo3/Esr1	2	GO_BP	C3	3.15.0
GO:0014889	muscle atrophy	2/393	11/22270	0.0153768	0.233093	0.207632	Fbxo32/Foxo3	2	GO_BP	C3	3.15.0
GO:0031055	chromatin remodeling at centromere	2/393	11/22270	0.0153768	0.233093	0.207632	Cenpv/Dicer1	2	GO_BP	C3	3.15.0
GO:0038203	TORC4 signaling	2/393	11/22270	0.0153768	0.233093	0.207632	Sesn3/Rictor	2	GO_BP	C3	3.15.0
GO:0044771	meiotic cell cycle phase transition	2/393	11/22270	0.0153768	0.233093	0.207632	Topaz1/Chfr	2	GO_BP	C3	3.15.0
GO:0048617	embryonic foregut morphogenesis	2/393	11/22270	0.0153768	0.233093	0.207632	Foxf1/Epb41l5	2	GO_BP	C3	3.15.0
GO:0060872	semicircular canal development	2/393	11/22270	0.0153768	0.233093	0.207632	Zeb1/Chd7	2	GO_BP	C3	3.15.0
GO:0061669	spontaneous neurotransmitter secretion	2/393	11/22270	0.0153768	0.233093	0.207632	Rims1/Ppp1r9a	2	GO_BP	C3	3.15.0
GO:0140719	constitutive heterochromatin formation	2/393	11/22270	0.0153768	0.233093	0.207632	Cenpv/Dicer1	2	GO_BP	C3	3.15.0
GO:0010563	negative regulation of phosphorus metabolic process	15/393	454/22270	0.0155593	0.233093	0.207632	Lpin1/Rb1/Ddit4/Inpp5f/Stk39/Smyd3/Ube2b/Ptprt/Prkcz/Dbndd2/Bod1l/Irf1/Ctdsp2/Ogt/Kat2b	15	GO_BP	C3	3.15.0
GO:0045936	negative regulation of phosphate metabolic process	15/393	454/22270	0.0155593	0.233093	0.207632	Lpin1/Rb1/Ddit4/Inpp5f/Stk39/Smyd3/Ube2b/Ptprt/Prkcz/Dbndd2/Bod1l/Irf1/Ctdsp2/Ogt/Kat2b	15	GO_BP	C3	3.15.0
GO:0010390	histone monoubiquitination	3/393	30/22270	0.0155597	0.233093	0.207632	Pcgf5/Ctr9/Cul4b	3	GO_BP	C3	3.15.0
GO:0034508	centromere complex assembly	3/393	30/22270	0.0155597	0.233093	0.207632	Cenpv/Dicer1/Senp6	3	GO_BP	C3	3.15.0
GO:0045648	positive regulation of erythrocyte differentiation	3/393	30/22270	0.0155597	0.233093	0.207632	Foxo3/Hspa1a/Brd1	3	GO_BP	C3	3.15.0
GO:1903050	regulation of proteolysis involved in protein catabolic process	9/393	218/22270	0.0157262	0.234673	0.209041	Rps7/Clu/Eif3h/Nub1/Rpl11/Hspa1a/Rnf14/Ogt/Chfr	9	GO_BP	C3	3.15.0
GO:0006111	regulation of gluconeogenesis	4/393	55/22270	0.0160629	0.237735	0.211768	Tcf7l2/Supt20/Ogt/Kat2b	4	GO_BP	C3	3.15.0
GO:0106106	cold-induced thermogenesis	7/393	148/22270	0.0162324	0.237735	0.211768	Lpin1/Rb1/Igf1r/Plcl1/Acot13/Kdm3a/Ogt	7	GO_BP	C3	3.15.0
GO:1902850	microtubule cytoskeleton organization involved in mitosis	7/393	148/22270	0.0162324	0.237735	0.211768	Hspa1a/Pcnt/Numa1/Sbds/Chmp7/Chek2/Kif2a	7	GO_BP	C3	3.15.0
GO:1903305	regulation of regulated secretory pathway	8/393	183/22270	0.0162784	0.237735	0.211768	Foxf1/Dgki/Rims1/Apba2/Gab2/Fbxl20/Cacna1a/Syt11	8	GO_BP	C3	3.15.0
GO:0021537	telencephalon development	10/393	257/22270	0.0163885	0.237735	0.211768	Chd7/Grcc10/Reln/Dicer1/Ccdc141/Zswim6/Pcnt/Usp9x/Robo1/Mpp5	10	GO_BP	C3	3.15.0
GO:1901888	regulation of cell junction assembly	9/393	220/22270	0.0165915	0.237735	0.211768	Bcas3/Negr1/Ppp1r9a/Clstn2/Epb41l5/Nrxn1/F11r/Actg1/Adgrl3	9	GO_BP	C3	3.15.0
GO:0010001	glial cell differentiation	10/393	258/22270	0.0167919	0.237735	0.211768	Clu/Reln/Lin28a/Tenm4/Dicer1/Tcf7l2/Ndrg1/Ldlr/Nab2/Mpp5	10	GO_BP	C3	3.15.0
GO:0042254	ribosome biogenesis	11/393	297/22270	0.0169689	0.237735	0.211768	Rps7/Rpl10a/Chd7/Rbfa/Rps5/Rpl3/Rpl11/Sbds/Trmt112/Cul4b/Kat2b	11	GO_BP	C3	3.15.0
GO:0001832	blastocyst growth	3/393	31/22270	0.0170059	0.237735	0.211768	Dicer1/Sbds/Ctr9	3	GO_BP	C3	3.15.0
GO:0033137	negative regulation of peptidyl-serine phosphorylation	3/393	31/22270	0.0170059	0.237735	0.211768	Ddit4/Inpp5f/Ogt	3	GO_BP	C3	3.15.0
GO:0060384	innervation	3/393	31/22270	0.0170059	0.237735	0.211768	Chd7/Ret/Sulf1	3	GO_BP	C3	3.15.0
GO:0070979	protein K11-linked ubiquitination	3/393	31/22270	0.0170059	0.237735	0.211768	Ube2b/Ube2h/Ube2e2	3	GO_BP	C3	3.15.0
GO:0071354	cellular response to interleukin-6	3/393	31/22270	0.0170059	0.237735	0.211768	Ptprt/St18/Ctr9	3	GO_BP	C3	3.15.0
GO:0099622	cardiac muscle cell membrane repolarization	3/393	31/22270	0.0170059	0.237735	0.211768	Cacna1d/Nos1ap/Cacna2d1	3	GO_BP	C3	3.15.0
GO:0045637	regulation of myeloid cell differentiation	9/393	221/22270	0.017037	0.237735	0.211768	Fos/Rb1/Foxp1/Zbtb16/Foxo3/Hspa1a/Ctr9/Cdk6/Brd1	9	GO_BP	C3	3.15.0
GO:0061136	regulation of proteasomal protein catabolic process	8/393	185/22270	0.0172646	0.237735	0.211768	Clu/Eif3h/Nub1/Rpl11/Hspa1a/Rnf14/Ogt/Chfr	8	GO_BP	C3	3.15.0
GO:0065004	protein-DNA complex assembly	7/393	150/22270	0.017348	0.237735	0.211768	Cenpv/Smyd3/Dicer1/Rsf1/Esr1/Atrx/Senp6	7	GO_BP	C3	3.15.0
GO:0044772	mitotic cell cycle phase transition	14/393	419/22270	0.0174646	0.237735	0.211768	Rpl17/Rb1/Cdk14/Ccnd3/Hecw2/Ube2e2/Ctdsp2/Chmp7/Chek2/Cul4b/Rptor/Chfr/Ints3/Foxn3	14	GO_BP	C3	3.15.0
GO:0048813	dendrite morphogenesis	8/393	186/22270	0.0177735	0.237735	0.211768	Reln/Ppp1r9a/Ctnnd2/Hecw2/Klf7/Cdkl3/Robo1/Cacna1a	8	GO_BP	C3	3.15.0
GO:0007059	chromosome segregation	12/393	339/22270	0.0179001	0.237735	0.211768	Rb1/Ehmt2/Ube2b/Hecw2/Phf13/Atrx/Numa1/Usp9x/Tlk1/Chmp7/Ankrd31/Chfr	12	GO_BP	C3	3.15.0
GO:0031646	positive regulation of nervous system process	4/393	57/22270	0.0181035	0.237735	0.211768	Rims1/Tenm4/Dicer1/Pawr	4	GO_BP	C3	3.15.0
GO:0007440	foregut morphogenesis	2/393	12/22270	0.018239	0.237735	0.211768	Foxf1/Epb41l5	2	GO_BP	C3	3.15.0
GO:0034088	maintenance of mitotic sister chromatid cohesion	2/393	12/22270	0.018239	0.237735	0.211768	Rb1/Atrx	2	GO_BP	C3	3.15.0
GO:0042762	regulation of sulfur metabolic process	2/393	12/22270	0.018239	0.237735	0.211768	Abcb7/Cacna1a	2	GO_BP	C3	3.15.0
GO:0070986	left/right axis specification	2/393	12/22270	0.018239	0.237735	0.211768	Epb41l5/Mns1	2	GO_BP	C3	3.15.0
GO:0090209	negative regulation of triglyceride metabolic process	2/393	12/22270	0.018239	0.237735	0.211768	Lpin1/Esr1	2	GO_BP	C3	3.15.0
GO:0098762	meiotic cell cycle phase	2/393	12/22270	0.018239	0.237735	0.211768	Ube2b/Topaz1	2	GO_BP	C3	3.15.0
GO:0098764	meiosis I cell cycle phase	2/393	12/22270	0.018239	0.237735	0.211768	Ube2b/Topaz1	2	GO_BP	C3	3.15.0
GO:1904667	negative regulation of ubiquitin protein ligase activity	2/393	12/22270	0.018239	0.237735	0.211768	Rps7/Rpl11	2	GO_BP	C3	3.15.0
GO:2000253	positive regulation of feeding behavior	2/393	12/22270	0.018239	0.237735	0.211768	Sgip1/Cfap20	2	GO_BP	C3	3.15.0
GO:0042594	response to starvation	8/393	187/22270	0.0182931	0.237735	0.211768	Wipi1/Bcas3/Ehmt2/Foxo3/Tcf7l2/Sesn3/Rptor/Jmy	8	GO_BP	C3	3.15.0
GO:1903555	regulation of tumor necrosis factor superfamily cytokine production	8/393	187/22270	0.0182931	0.237735	0.211768	Clu/Foxp1/Zbtb20/Dicer1/Lrrfip2/Cd274/Syt11/Akap12	8	GO_BP	C3	3.15.0
GO:0038061	NIK/NF-kappaB signaling	6/393	118/22270	0.0183727	0.237735	0.211768	Nfat5/Dicer1/Pdcd4/Relb/Trim44/Sash1	6	GO_BP	C3	3.15.0
GO:0051897	positive regulation of protein kinase B signaling	6/393	118/22270	0.0183727	0.237735	0.211768	Igf1r/Lin28a/Ret/Tcf7l2/Nrxn1/Rictor	6	GO_BP	C3	3.15.0
GO:0060078	regulation of postsynaptic membrane potential	6/393	118/22270	0.0183727	0.237735	0.211768	Dgki/Rims1/Reln/Ppp1r9a/Prkcz/Nrxn1	6	GO_BP	C3	3.15.0
GO:1904062	regulation of cation transmembrane transport	13/393	381/22270	0.0184818	0.237735	0.211768	Chd7/Reln/Ryr2/Stk39/Hecw2/Gsto1/Nrxn1/Cacna1d/Nos1ap/Klhl24/Cacna2d1/Crbn/Cacna1a	13	GO_BP	C3	3.15.0
GO:0006482	protein demethylation	3/393	32/22270	0.0185248	0.237735	0.211768	Kdm5b/Ube2b/Kdm3a	3	GO_BP	C3	3.15.0
GO:0008214	protein dealkylation	3/393	32/22270	0.0185248	0.237735	0.211768	Kdm5b/Ube2b/Kdm3a	3	GO_BP	C3	3.15.0
GO:0022011	myelination in peripheral nervous system	3/393	32/22270	0.0185248	0.237735	0.211768	Dicer1/Ndrg1/Mpp5	3	GO_BP	C3	3.15.0
GO:0032292	peripheral nervous system axon ensheathment	3/393	32/22270	0.0185248	0.237735	0.211768	Dicer1/Ndrg1/Mpp5	3	GO_BP	C3	3.15.0
GO:0070296	sarcoplasmic reticulum calcium ion transport	3/393	32/22270	0.0185248	0.237735	0.211768	Chd7/Ryr2/Gsto1	3	GO_BP	C3	3.15.0
GO:0098703	calcium ion import across plasma membrane	3/393	32/22270	0.0185248	0.237735	0.211768	Cacna1d/Cacna1a/Pawr	3	GO_BP	C3	3.15.0
GO:0010976	positive regulation of neuron projection development	9/393	225/22270	0.0189068	0.241335	0.214975	Eef1a1/Igf1r/Negr1/Reln/Ppp1r9a/Snx3/Ret/Enc1/Setx	9	GO_BP	C3	3.15.0
GO:0071496	cellular response to external stimulus	11/393	302/22270	0.0189463	0.241335	0.214975	Fos/Wipi1/Ehmt2/Foxo3/Tcf7l2/F11r/Sesn3/Trim24/Kif26a/Rptor/Jmy	11	GO_BP	C3	3.15.0
GO:0006986	response to unfolded protein	6/393	119/22270	0.0190707	0.241335	0.214975	Crebrf/Faf2/Hspa1a/Upf2/Tmtc4/Hspa4l	6	GO_BP	C3	3.15.0
GO:0021587	cerebellum morphogenesis	4/393	58/22270	0.0191815	0.241335	0.214975	Nrxn1/Pcnt/Usp9x/Cacna1a	4	GO_BP	C3	3.15.0
GO:0031062	positive regulation of histone methylation	4/393	58/22270	0.0191815	0.241335	0.214975	Phf20/Auts2/Ctr9/Ogt	4	GO_BP	C3	3.15.0
GO:0043470	regulation of carbohydrate catabolic process	4/393	58/22270	0.0191815	0.241335	0.214975	Zbtb20/Ddit4/Prxl2c/Ogt	4	GO_BP	C3	3.15.0
GO:0071824	protein-DNA complex subunit organization	8/393	190/22270	0.0199171	0.245831	0.218979	Cenpv/Smyd3/Cebpg/Dicer1/Rsf1/Esr1/Atrx/Senp6	8	GO_BP	C3	3.15.0
GO:0040036	regulation of fibroblast growth factor receptor signaling pathway	3/393	33/22270	0.0201165	0.245831	0.218979	Tcf7l2/Nrxn1/Sulf1	3	GO_BP	C3	3.15.0
GO:0046475	glycerophospholipid catabolic process	3/393	33/22270	0.0201165	0.245831	0.218979	Inpp5f/Pla2g7/Ldlr	3	GO_BP	C3	3.15.0
GO:0060740	prostate gland epithelium morphogenesis	3/393	33/22270	0.0201165	0.245831	0.218979	Igf1r/Esr1/Sulf1	3	GO_BP	C3	3.15.0
GO:0070741	response to interleukin-6	3/393	33/22270	0.0201165	0.245831	0.218979	Ptprt/St18/Ctr9	3	GO_BP	C3	3.15.0
GO:0071168	protein localization to chromatin	3/393	33/22270	0.0201165	0.245831	0.218979	Rb1/Esr1/Chmp7	3	GO_BP	C3	3.15.0
GO:1902656	calcium ion import into cytosol	3/393	33/22270	0.0201165	0.245831	0.218979	Cacna1d/Cacna1a/Pawr	3	GO_BP	C3	3.15.0
GO:1904646	cellular response to amyloid-beta	3/393	33/22270	0.0201165	0.245831	0.218979	Igf1r/Cacna2d1/Cacna1a	3	GO_BP	C3	3.15.0
GO:1905314	semi-lunar valve development	3/393	33/22270	0.0201165	0.245831	0.218979	Rb1/Slit3/Robo1	3	GO_BP	C3	3.15.0
GO:0006900	vesicle budding from membrane	4/393	59/22270	0.0202983	0.245831	0.218979	Snx3/Insig1/Chmp7/Snap91	4	GO_BP	C3	3.15.0
GO:0001655	urogenital system development	13/393	386/22270	0.0203201	0.245831	0.218979	Foxf1/Igf1r/Zbtb16/Lin28a/Fras1/Ret/DynC4h1/Bicc1/Esr1/Pcnt/Lzts2/Robo1/Sulf1	13	GO_BP	C3	3.15.0
GO:0030856	regulation of epithelial cell differentiation	7/393	155/22270	0.0203717	0.245831	0.218979	Zeb1/Foxp1/Dicer1/Klf7/Atoh8/F11r/Numa1	7	GO_BP	C3	3.15.0
GO:0043542	endothelial cell migration	9/393	228/22270	0.0204037	0.245831	0.218979	Foxp1/Rin2/Bcas3/Akt3/Dicer1/Atoh8/Hdac9/Robo1/Sash1	9	GO_BP	C3	3.15.0
GO:0031397	negative regulation of protein ubiquitination	5/393	89/22270	0.0207164	0.245831	0.218979	Rps7/Rpl11/Hspa1a/Trim44/Ogt	5	GO_BP	C3	3.15.0
GO:0046364	monosaccharide biosynthetic process	5/393	89/22270	0.0207164	0.245831	0.218979	Gsto1/Tcf7l2/Supt20/Ogt/Kat2b	5	GO_BP	C3	3.15.0
GO:1901019	regulation of calcium ion transmembrane transporter activity	5/393	89/22270	0.0207164	0.245831	0.218979	Ryr2/Gsto1/Nos1ap/Cacna2d1/Cacna1a	5	GO_BP	C3	3.15.0
GO:0007163	establishment or maintenance of cell polarity	9/393	229/22270	0.0209212	0.245831	0.218979	Dst/Foxf1/Igf1r/Bcas3/Prkcz/Numa1/Rictor/Snap91/Mpp5	9	GO_BP	C3	3.15.0
GO:0009749	response to glucose	8/393	192/22270	0.0210552	0.245831	0.218979	Igf1r/Zbtb20/Lin28a/Klf7/Tcf7l2/Nrxn1/Cacna1d/Ogt	8	GO_BP	C3	3.15.0
GO:0000279	M phase	2/393	13/22270	0.0213065	0.245831	0.218979	Ube2b/Topaz1	2	GO_BP	C3	3.15.0
GO:0001731	formation of translation preinitiation complex	2/393	13/22270	0.0213065	0.245831	0.218979	Eif4b/Eif2s3y	2	GO_BP	C3	3.15.0
GO:0034086	maintenance of sister chromatid cohesion	2/393	13/22270	0.0213065	0.245831	0.218979	Rb1/Atrx	2	GO_BP	C3	3.15.0
GO:0042532	negative regulation of tyrosine phosphorylation of STAT protein	2/393	13/22270	0.0213065	0.245831	0.218979	Inpp5f/Irf1	2	GO_BP	C3	3.15.0
GO:0045628	regulation of T-helper 2 cell differentiation	2/393	13/22270	0.0213065	0.245831	0.218979	Prkcz/Irf1	2	GO_BP	C3	3.15.0
GO:0060213	positive regulation of nuclear-transcribed mRNA poly(A) tail shortening	2/393	13/22270	0.0213065	0.245831	0.218979	TnrC3c/TnrC3b	2	GO_BP	C3	3.15.0
GO:0150079	negative regulation of neuroinflammatory response	2/393	13/22270	0.0213065	0.245831	0.218979	Ldlr/Syt11	2	GO_BP	C3	3.15.0
GO:1901841	regulation of high voltage-gated calcium channel activity	2/393	13/22270	0.0213065	0.245831	0.218979	Nos1ap/Cacna2d1	2	GO_BP	C3	3.15.0
GO:0003170	heart valve development	4/393	60/22270	0.0214543	0.245831	0.218979	Rb1/Slit3/Erg/Robo1	4	GO_BP	C3	3.15.0
GO:0042551	neuron maturation	4/393	60/22270	0.0214543	0.245831	0.218979	Rb1/Ret/Nrxn1/Sclt1	4	GO_BP	C3	3.15.0
GO:0048278	vesicle docking	4/393	60/22270	0.0214543	0.245831	0.218979	Rims1/Stx6/Nrxn1/Stx5a	4	GO_BP	C3	3.15.0
GO:0098815	modulation of excitatory postsynaptic potential	4/393	60/22270	0.0214543	0.245831	0.218979	Rims1/Reln/Prkcz/Nrxn1	4	GO_BP	C3	3.15.0
GO:0048511	rhythmic process	11/393	308/22270	0.021539	0.245917	0.219056	Kdm5b/Igf1r/Foxo3/Relb/Enox1/Esr1/Usp9x/Plekha1/Setx/Ogt/Kat2b	11	GO_BP	C3	3.15.0
GO:0071706	tumor necrosis factor superfamily cytokine production	8/393	193/22270	0.0216412	0.245917	0.219056	Clu/Foxp1/Zbtb20/Dicer1/Lrrfip2/Cd274/Syt11/Akap12	8	GO_BP	C3	3.15.0
GO:0007009	plasma membrane organization	7/393	157/22270	0.021678	0.245917	0.219056	Clu/Sgip1/Ndrg1/Bin2/Chmp7/Syt11/Mpp5	7	GO_BP	C3	3.15.0
GO:0060306	regulation of membrane repolarization	3/393	34/22270	0.0217812	0.245917	0.219056	Cacna1d/Nos1ap/Cacna2d1	3	GO_BP	C3	3.15.0
GO:0060512	prostate gland morphogenesis	3/393	34/22270	0.0217812	0.245917	0.219056	Igf1r/Esr1/Sulf1	3	GO_BP	C3	3.15.0
GO:1901990	regulation of mitotic cell cycle phase transition	11/393	310/22270	0.0224587	0.252624	0.225031	Rpl17/Rb1/Ccnd3/Hecw2/Ube2e2/Ctdsp2/Cul4b/Rptor/Chfr/Ints3/Foxn3	11	GO_BP	C3	3.15.0
GO:0032436	positive regulation of proteasomal ubiquitin-dependent protein catabolic process	5/393	91/22270	0.0225658	0.252624	0.225031	Clu/Nub1/Hspa1a/Rnf14/Chfr	5	GO_BP	C3	3.15.0
GO:0031641	regulation of myelination	4/393	61/22270	0.0226499	0.252624	0.225031	Lpin1/Tenm4/Dicer1/Tcf7l2	4	GO_BP	C3	3.15.0
GO:0060324	face development	4/393	61/22270	0.0226499	0.252624	0.225031	Chd7/Sox3/Tcf7l2/Plekha1	4	GO_BP	C3	3.15.0
GO:0034470	ncRNA processing	13/393	392/22270	0.0227034	0.252624	0.225031	Rps7/Rpl10a/Chd7/Rbfa/Lin28a/Dicer1/Rpl11/Rtcb/Esr1/Sbds/Trmt112/Kat2b/Ints3	13	GO_BP	C3	3.15.0
GO:0009746	response to hexose	8/393	195/22270	0.0228476	0.252768	0.225159	Igf1r/Zbtb20/Lin28a/Klf7/Tcf7l2/Nrxn1/Cacna1d/Ogt	8	GO_BP	C3	3.15.0
GO:0050821	protein stabilization	8/393	195/22270	0.0228476	0.252768	0.225159	Rps7/Clu/Ube2b/Rpl11/Hspa1a/Trim44/Usp9x/Chek2	8	GO_BP	C3	3.15.0
GO:0007286	spermatid development	9/393	233/22270	0.0230858	0.254672	0.226855	KlC2/Ehmt2/Ddx25/Ube2b/Rsph1/Topaz1/Tdrd5/Mns1/Kdm3a	9	GO_BP	C3	3.15.0
GO:0051090	regulation of DNA-binding transcription factor activity	14/393	435/22270	0.0232041	0.255178	0.227305	Clu/Rb1/Igf1r/Reln/Cebpg/Rpl11/Prkcz/Lrrfip2/Tcf7l2/Pura/Esr1/Hspa1a/Cacna1d/Jmy	14	GO_BP	C3	3.15.0
GO:0014044	Schwann cell development	3/393	35/22270	0.0235189	0.255178	0.227305	Dicer1/Ndrg1/Mpp5	3	GO_BP	C3	3.15.0
GO:0043243	positive regulation of protein-containing complex disassembly	3/393	35/22270	0.0235189	0.255178	0.227305	Igf1r/Setx/Oga	3	GO_BP	C3	3.15.0
GO:0070542	response to fatty acid	3/393	35/22270	0.0235189	0.255178	0.227305	Foxp1/Foxo3/Ldlr	3	GO_BP	C3	3.15.0
GO:1903205	regulation of hydrogen peroxide-induced cell death	3/393	35/22270	0.0235189	0.255178	0.227305	Foxp1/Foxo3/Pawr	3	GO_BP	C3	3.15.0
GO:1903578	regulation of ATP metabolic process	5/393	92/22270	0.0235294	0.255178	0.227305	Zbtb20/Ddit4/Cox7a2l/Prxl2c/Ogt	5	GO_BP	C3	3.15.0
GO:0010676	positive regulation of cellular carbohydrate metabolic process	4/393	62/22270	0.0238853	0.256867	0.22881	Tcf7l2/Supt20/Sorbs1/Kat2b	4	GO_BP	C3	3.15.0
GO:0021575	hindbrain morphogenesis	4/393	62/22270	0.0238853	0.256867	0.22881	Nrxn1/Pcnt/Usp9x/Cacna1a	4	GO_BP	C3	3.15.0
GO:0042255	ribosome assembly	4/393	62/22270	0.0238853	0.256867	0.22881	Rps5/Rpl3/Rpl11/Sbds	4	GO_BP	C3	3.15.0
GO:0030098	lymphocyte differentiation	14/393	437/22270	0.0240104	0.257482	0.229358	Zeb1/Chd7/Foxp1/Zbtb16/Cebpg/Dicer1/Prkcz/Pou2f2/Foxo3/Relb/Irf1/Hdac9/Cdk6/H2-Ab1	14	GO_BP	C3	3.15.0
GO:0070301	cellular response to hydrogen peroxide	5/393	93/22270	0.0245191	0.257482	0.229358	Foxp1/Foxo3/Plekha1/Setx/Pawr	5	GO_BP	C3	3.15.0
GO:0070828	heterochromatin organization	5/393	93/22270	0.0245191	0.257482	0.229358	Rb1/Setd7/Cenpv/Dicer1/Ctr9	5	GO_BP	C3	3.15.0
GO:0002396	MHC protein complex assembly	2/393	14/22270	0.0245713	0.257482	0.229358	Tapbp/H2-Ab1	2	GO_BP	C3	3.15.0
GO:0002501	peptide antigen assembly with MHC protein complex	2/393	14/22270	0.0245713	0.257482	0.229358	Tapbp/H2-Ab1	2	GO_BP	C3	3.15.0
GO:0031054	pre-miRNA processing	2/393	14/22270	0.0245713	0.257482	0.229358	Lin28a/Dicer1	2	GO_BP	C3	3.15.0
GO:1901298	regulation of hydrogen peroxide-mediated programmed cell death	2/393	14/22270	0.0245713	0.257482	0.229358	Foxo3/Pawr	2	GO_BP	C3	3.15.0
GO:2000650	negative regulation of sodium ion transmembrane transporter activity	2/393	14/22270	0.0245713	0.257482	0.229358	Stk39/Hecw2	2	GO_BP	C3	3.15.0
GO:2000767	positive regulation of cytoplasmic translation	2/393	14/22270	0.0245713	0.257482	0.229358	Eef2/Lin28a	2	GO_BP	C3	3.15.0
GO:0006109	regulation of carbohydrate metabolic process	8/393	198/22270	0.024745	0.257482	0.229358	Zbtb20/Ddit4/Prxl2c/Tcf7l2/Supt20/Sorbs1/Ogt/Kat2b	8	GO_BP	C3	3.15.0
GO:0016051	carbohydrate biosynthetic process	8/393	198/22270	0.024745	0.257482	0.229358	Isyna1/Gsto1/Tcf7l2/Supt20/Sorbs1/B3galt1/Ogt/Kat2b	8	GO_BP	C3	3.15.0
GO:0034284	response to monosaccharide	8/393	198/22270	0.024745	0.257482	0.229358	Igf1r/Zbtb20/Lin28a/Klf7/Tcf7l2/Nrxn1/Cacna1d/Ogt	8	GO_BP	C3	3.15.0
GO:0042698	ovulation cycle	4/393	63/22270	0.0251608	0.258434	0.230206	Igf1r/Foxo3/Esr1/Plekha1	4	GO_BP	C3	3.15.0
GO:0034329	cell junction assembly	14/393	440/22270	0.0252586	0.258434	0.230206	Dst/Bcas3/Negr1/Reln/Ppp1r9a/Clstn2/Ctnnd2/Epb41l5/Nrxn1/F11r/Actg1/Sorbs1/Cacna1a/Adgrl3	14	GO_BP	C3	3.15.0
GO:0042326	negative regulation of phosphorylation	13/393	398/22270	0.0252887	0.258434	0.230206	Rb1/Ddit4/Inpp5f/Stk39/Smyd3/Ube2b/Ptprt/Prkcz/Dbndd2/Irf1/Ctdsp2/Ogt/Kat2b	13	GO_BP	C3	3.15.0
GO:0009048	dosage compensation by inactivation of X chromosome	3/393	36/22270	0.0253296	0.258434	0.230206	Phf20/Pcgf5/Ogt	3	GO_BP	C3	3.15.0
GO:0040020	regulation of meiotic nuclear division	3/393	36/22270	0.0253296	0.258434	0.230206	Eif4g3/Ube2b/Psma8	3	GO_BP	C3	3.15.0
GO:0097242	amyloid-beta clearance	3/393	36/22270	0.0253296	0.258434	0.230206	Clu/Igf1r/Ldlr	3	GO_BP	C3	3.15.0
GO:0120316	sperm flagellum assembly	3/393	36/22270	0.0253296	0.258434	0.230206	KlC2/Ube2b/Mns1	3	GO_BP	C3	3.15.0
GO:0098813	nuclear chromosome segregation	10/393	276/22270	0.0253735	0.258434	0.230206	Rb1/Ehmt2/Ube2b/Hecw2/Phf13/Atrx/Numa1/Chmp7/Ankrd31/Chfr	10	GO_BP	C3	3.15.0
GO:0051899	membrane depolarization	5/393	94/22270	0.0255352	0.259395	0.231062	Prkcz/Cacna1d/Cacna2d1/Oga/Cacna1a	5	GO_BP	C3	3.15.0
GO:1903706	regulation of hemopoiesis	13/393	399/22270	0.0257399	0.260786	0.232301	Zeb1/Fos/Rb1/Foxp1/Zbtb16/Dicer1/Prkcz/Foxo3/Hspa1a/Irf1/Ctr9/Cdk6/Brd1	13	GO_BP	C3	3.15.0
GO:1901016	regulation of potassium ion transmembrane transporter activity	4/393	64/22270	0.0264766	0.267501	0.238282	Stk39/Cacna1d/Klhl24/Crbn	4	GO_BP	C3	3.15.0
GO:0045685	regulation of glial cell differentiation	5/393	95/22270	0.0265779	0.267501	0.238282	Lin28a/Tenm4/Dicer1/Tcf7l2/Ldlr	5	GO_BP	C3	3.15.0
GO:1990845	adaptive thermogenesis	7/393	164/22270	0.0267059	0.267501	0.238282	Lpin1/Rb1/Igf1r/Plcl1/Acot13/Kdm3a/Ogt	7	GO_BP	C3	3.15.0
GO:0002695	negative regulation of leukocyte activation	8/393	201/22270	0.0267501	0.267501	0.238282	Foxf1/Cd274/Irf1/Ldlr/H2-Ab1/Syt11/Pag1/Pawr	8	GO_BP	C3	3.15.0
GO:0060401		8/393	201/22270	0.0267501	0.267501	0.238282	Chd7/Ryr2/Gsto1/Cacna1d/Cacna2d1/Oga/Cacna1a/Pawr	8	GO_BP	C3	3.15.0
GO:0045589	regulation of regulatory T cell differentiation	3/393	37/22270	0.0272132	0.271169	0.24155	Dicer1/Foxo3/Irf1	3	GO_BP	C3	3.15.0
GO:0007044	cell-substrate junction assembly	5/393	96/22270	0.0276474	0.271169	0.24155	Dst/Bcas3/Epb41l5/Actg1/Sorbs1	5	GO_BP	C3	3.15.0
GO:0070534	protein K63-linked ubiquitination	4/393	65/22270	0.0278329	0.271169	0.24155	Ube2b/Ube2e2/Ube2g1/Sash1	4	GO_BP	C3	3.15.0
GO:0034638	phosphatidylcholine catabolic process	2/393	15/22270	0.0280255	0.271169	0.24155	Pla2g7/Ldlr	2	GO_BP	C3	3.15.0
GO:0035269	protein O-linked mannosylation	2/393	15/22270	0.0280255	0.271169	0.24155	Tmtc4/Large2	2	GO_BP	C3	3.15.0
GO:0043031	negative regulation of macrophage activation	2/393	15/22270	0.0280255	0.271169	0.24155	Ldlr/Syt11	2	GO_BP	C3	3.15.0
GO:0060211	regulation of nuclear-transcribed mRNA poly(A) tail shortening	2/393	15/22270	0.0280255	0.271169	0.24155	TnrC3c/TnrC3b	2	GO_BP	C3	3.15.0
GO:1900095	regulation of dosage compensation by inactivation of X chromosome	2/393	15/22270	0.0280255	0.271169	0.24155	Phf20/Ogt	2	GO_BP	C3	3.15.0
GO:1900153	positive regulation of nuclear-transcribed mRNA catabolic process, deadenylation-dependent decay	2/393	15/22270	0.0280255	0.271169	0.24155	TnrC3c/TnrC3b	2	GO_BP	C3	3.15.0
GO:1902306	negative regulation of sodium ion transmembrane transport	2/393	15/22270	0.0280255	0.271169	0.24155	Stk39/Hecw2	2	GO_BP	C3	3.15.0
GO:2001241	positive regulation of extrinsic apoptotic signaling pathway in absence of ligand	2/393	15/22270	0.0280255	0.271169	0.24155	Wwox/Ret	2	GO_BP	C3	3.15.0
GO:0010970	transport along microtubule	7/393	166/22270	0.0282768	0.271169	0.24155	Dst/KlC2/Ift74/Prkcz/Bloc1s2/Pura/DynC4h1	7	GO_BP	C3	3.15.0
GO:0040029	epigenetic regulation of gene expression	7/393	166/22270	0.0282768	0.271169	0.24155	Rb1/Cenpv/Dicer1/Phf20/Pcgf5/Ctr9/Ogt	7	GO_BP	C3	3.15.0
GO:0002028	regulation of sodium ion transport	5/393	97/22270	0.0287439	0.271169	0.24155	Akt3/Stk39/Hecw2/Nkain2/Klhl24	5	GO_BP	C3	3.15.0
GO:0010660	regulation of muscle cell apoptotic process	5/393	97/22270	0.0287439	0.271169	0.24155	Igf1r/Fbxo32/Dicer1/Pdcd4/Pcmt1	5	GO_BP	C3	3.15.0
GO:0031503	protein-containing complex localization	8/393	204/22270	0.0288654	0.271169	0.24155	KlC2/Reln/Ift74/Prkcz/Anks1b/Pura/DynC4h1/Nrxn1	8	GO_BP	C3	3.15.0
GO:0048736	appendage development	8/393	204/22270	0.0288654	0.271169	0.24155	Chd7/Aff3/Zbtb16/Dicer1/Fras1/DynC4h1/Atrx/Pcnt	8	GO_BP	C3	3.15.0
GO:0060173	limb development	8/393	204/22270	0.0288654	0.271169	0.24155	Chd7/Aff3/Zbtb16/Dicer1/Fras1/DynC4h1/Atrx/Pcnt	8	GO_BP	C3	3.15.0
GO:0051592	response to calcium ion	6/393	131/22270	0.0288936	0.271169	0.24155	Fos/Ryr2/Nrxn1/Adgrv1/Jund/Syt11	6	GO_BP	C3	3.15.0
GO:1901216	positive regulation of neuron death	6/393	131/22270	0.0288936	0.271169	0.24155	Clu/Fos/Ddit4/Srpk2/Foxo3/Pawr	6	GO_BP	C3	3.15.0
GO:0009991	response to extracellular stimulus	13/393	406/22270	0.0290659	0.271169	0.24155	Fos/Wipi1/Bcas3/Ehmt2/Foxo3/Tcf7l2/Sgip1/Sesn3/Trim24/Ldlr/Kif26a/Rptor/Jmy	13	GO_BP	C3	3.15.0
GO:0009267	cellular response to starvation	7/393	167/22270	0.0290853	0.271169	0.24155	Wipi1/Ehmt2/Foxo3/Tcf7l2/Sesn3/Rptor/Jmy	7	GO_BP	C3	3.15.0
GO:0007549	dosage compensation	3/393	38/22270	0.0291695	0.271169	0.24155	Phf20/Pcgf5/Ogt	3	GO_BP	C3	3.15.0
GO:0010737	protein kinase A signaling	3/393	38/22270	0.0291695	0.271169	0.24155	Nrxn1/Adgrv1/Akap12	3	GO_BP	C3	3.15.0
GO:0032435	negative regulation of proteasomal ubiquitin-dependent protein catabolic process	3/393	38/22270	0.0291695	0.271169	0.24155	Eif3h/Rpl11/Ogt	3	GO_BP	C3	3.15.0
GO:0060236	regulation of mitotic spindle organization	3/393	38/22270	0.0291695	0.271169	0.24155	Hspa1a/Numa1/Chmp7	3	GO_BP	C3	3.15.0
GO:0070528	protein kinase C signaling	3/393	38/22270	0.0291695	0.271169	0.24155	Prkcz/Adgrv1/Akap12	3	GO_BP	C3	3.15.0
GO:0071391	cellular response to estrogen stimulus	3/393	38/22270	0.0291695	0.271169	0.24155	Bcas3/Esr1/Trim24	3	GO_BP	C3	3.15.0
GO:1901385	regulation of voltage-gated calcium channel activity	3/393	38/22270	0.0291695	0.271169	0.24155	Nos1ap/Cacna2d1/Cacna1a	3	GO_BP	C3	3.15.0
GO:0098900	regulation of action potential	4/393	66/22270	0.0292299	0.271169	0.24155	Foxp1/Ryr2/Cacna2d1/Pawr	4	GO_BP	C3	3.15.0
GO:0031669	cellular response to nutrient levels	8/393	205/22270	0.0295955	0.2739	0.243983	Wipi1/Ehmt2/Foxo3/Tcf7l2/Sesn3/Trim24/Rptor/Jmy	8	GO_BP	C3	3.15.0
GO:0031497		7/393	168/22270	0.0299092	0.27614	0.245978	Rb1/Cenpv/Smyd3/Dicer1/Rsf1/Atrx/Ctr9	7	GO_BP	C3	3.15.0
GO:0000082	G1/S transition of mitotic cell cycle	8/393	206/22270	0.0303382	0.278763	0.248315	Rpl17/Rb1/Cdk14/Ccnd3/Ube2e2/Ctdsp2/Cul4b/Rptor	8	GO_BP	C3	3.15.0
GO:0099173	postsynapse organization	8/393	206/22270	0.0303382	0.278763	0.248315	Igf1r/Reln/Ppp1r9a/Ctnnd2/Nrxn1/Nos1ap/Ndrg1/Sorbs1	8	GO_BP	C3	3.15.0
GO:0070988	demethylation	4/393	67/22270	0.0306678	0.279789	0.249229	Kdm5b/Ube2b/Usp9x/Kdm3a	4	GO_BP	C3	3.15.0
GO:0090398	cellular senescence	4/393	67/22270	0.0306678	0.279789	0.249229	Akt3/Ypel3/Cdk6/Pawr	4	GO_BP	C3	3.15.0
GO:1903051	negative regulation of proteolysis involved in protein catabolic process	4/393	67/22270	0.0306678	0.279789	0.249229	Rps7/Eif3h/Rpl11/Ogt	4	GO_BP	C3	3.15.0
GO:0045931	positive regulation of mitotic cell cycle	6/393	133/22270	0.0308019	0.280222	0.249614	Rpl17/Rb1/Ccnd3/Ube2e2/Cul4b/Rptor	6	GO_BP	C3	3.15.0
GO:0019432	triglyceride biosynthetic process	3/393	39/22270	0.0311982	0.280222	0.249614	Lpin1/Tcf7l2/Ldlr	3	GO_BP	C3	3.15.0
GO:0036474	cell death in response to hydrogen peroxide	3/393	39/22270	0.0311982	0.280222	0.249614	Foxp1/Foxo3/Pawr	3	GO_BP	C3	3.15.0
GO:1904645	response to amyloid-beta	3/393	39/22270	0.0311982	0.280222	0.249614	Igf1r/Cacna2d1/Cacna1a	3	GO_BP	C3	3.15.0
GO:0043433	negative regulation of DNA-binding transcription factor activity	7/393	170/22270	0.031604	0.280222	0.249614	Rb1/Igf1r/Cebpg/Rpl11/Tcf7l2/Pura/Esr1	7	GO_BP	C3	3.15.0
GO:0010421	hydrogen peroxide-mediated programmed cell death	2/393	16/22270	0.0316614	0.280222	0.249614	Foxo3/Pawr	2	GO_BP	C3	3.15.0
GO:0043981	histone H4-K5 acetylation	2/393	16/22270	0.0316614	0.280222	0.249614	Phf20/Ogt	2	GO_BP	C3	3.15.0
GO:0043982	histone H4-K8 acetylation	2/393	16/22270	0.0316614	0.280222	0.249614	Phf20/Ogt	2	GO_BP	C3	3.15.0
GO:0046500	S-adenosylmethionine metabolic process	2/393	16/22270	0.0316614	0.280222	0.249614	Mat2b/Pcmt1	2	GO_BP	C3	3.15.0
GO:0070593	dendrite self-avoidance	2/393	16/22270	0.0316614	0.280222	0.249614	Ccdc141/Prtg	2	GO_BP	C3	3.15.0
GO:0090128	regulation of synapse maturation	2/393	16/22270	0.0316614	0.280222	0.249614	Reln/Nrxn1	2	GO_BP	C3	3.15.0
GO:1903978	regulation of microglial cell activation	2/393	16/22270	0.0316614	0.280222	0.249614	Ldlr/Syt11	2	GO_BP	C3	3.15.0
GO:2000232	regulation of rRNA processing	2/393	16/22270	0.0316614	0.280222	0.249614	Trmt112/Kat2b	2	GO_BP	C3	3.15.0
GO:0051924	regulation of calcium ion transport	10/393	287/22270	0.0319593	0.281391	0.250655	Chd7/Ryr2/Gsto1/Cacna1d/Nos1ap/Cacna2d1/Efhb/Oga/Cacna1a/Pawr	10	GO_BP	C3	3.15.0
GO:0033045	regulation of sister chromatid segregation	4/393	68/22270	0.0321468	0.281391	0.250655	Rb1/Hecw2/Numa1/Chfr	4	GO_BP	C3	3.15.0
GO:0090307	mitotic spindle assembly	4/393	68/22270	0.0321468	0.281391	0.250655	Hspa1a/Chmp7/Chek2/Kif2a	4	GO_BP	C3	3.15.0
GO:1902882	regulation of response to oxidative stress	5/393	100/22270	0.0321968	0.281391	0.250655	Foxp1/Foxo3/Fut8/Sesn3/Pawr	5	GO_BP	C3	3.15.0
GO:1903321	negative regulation of protein modification by small protein conjugation or removal	5/393	100/22270	0.0321968	0.281391	0.250655	Rps7/Rpl11/Hspa1a/Trim44/Ogt	5	GO_BP	C3	3.15.0
GO:0007281	germ cell development	12/393	370/22270	0.0323051	0.281391	0.250655	KlC2/Zbtb16/Ehmt2/Ddx25/Lin28a/Ube2b/Foxo3/Rsph1/Topaz1/Tdrd5/Mns1/Kdm3a	12	GO_BP	C3	3.15.0
GO:0045786	negative regulation of cell cycle	12/393	370/22270	0.0323051	0.281391	0.250655	Rb1/Trrap/Usp28/Esr1/Atrx/Ctdsp2/Chek2/Cdk6/Kat2b/Chfr/Ints3/Foxn3	12	GO_BP	C3	3.15.0
GO:1902806	regulation of cell cycle G1/S phase transition	7/393	171/22270	0.0324751	0.282233	0.251405	Rpl17/Rb1/Ccnd3/Ube2e2/Ctdsp2/Cul4b/Rptor	7	GO_BP	C3	3.15.0
GO:0021522	spinal cord motor neuron differentiation	3/393	40/22270	0.0332991	0.284249	0.253201	Dicer1/DynC4h1/Cacna1a	3	GO_BP	C3	3.15.0
GO:0030521	androgen receptor signaling pathway	3/393	40/22270	0.0332991	0.284249	0.253201	Foxp1/Rnf14/Kdm3a	3	GO_BP	C3	3.15.0
GO:0048265	response to pain	3/393	40/22270	0.0332991	0.284249	0.253201	Reln/Ret/Cacna1a	3	GO_BP	C3	3.15.0
GO:0060828	regulation of canonical Wnt signaling pathway	9/393	249/22270	0.0333515	0.284249	0.253201	Cdk14/Pfdn5/Ube2b/Ctnnd2/Rps12/Foxo3/Tcf7l2/Bicc1/Lzts2	9	GO_BP	C3	3.15.0
GO:0050680	negative regulation of epithelial cell proliferation	7/393	172/22270	0.0333621	0.284249	0.253201	Zfas1/Rb1/Ift74/Atoh8/Robo1/Cdk6/Sulf1	7	GO_BP	C3	3.15.0
GO:0042116	macrophage activation	5/393	101/22270	0.0334028	0.284249	0.253201	Clu/Foxp1/Ldlr/Jund/Syt11	5	GO_BP	C3	3.15.0
GO:0060021	roof of mouth development	5/393	101/22270	0.0334028	0.284249	0.253201	Chd7/Fras1/BnC4/Insig1/Plekha1	5	GO_BP	C3	3.15.0
GO:0021695	cerebellar cortex development	4/393	69/22270	0.0336669	0.284249	0.253201	Nrxn1/Pcnt/Usp9x/Cacna1a	4	GO_BP	C3	3.15.0
GO:0042093	T-helper cell differentiation	4/393	69/22270	0.0336669	0.284249	0.253201	Foxp1/Prkcz/Relb/Irf1	4	GO_BP	C3	3.15.0
GO:0048488	synaptic vesicle endocytosis	4/393	69/22270	0.0336669	0.284249	0.253201	4932438A13Rik/Actg1/Syt11/Snap91	4	GO_BP	C3	3.15.0
GO:0099601	regulation of neurotransmitter receptor activity	4/393	69/22270	0.0336669	0.284249	0.253201	Reln/Nrxn1/Dlgap4/Klhl24	4	GO_BP	C3	3.15.0
GO:0140238	presynaptic endocytosis	4/393	69/22270	0.0336669	0.284249	0.253201	4932438A13Rik/Actg1/Syt11/Snap91	4	GO_BP	C3	3.15.0
GO:1901224	positive regulation of NIK/NF-kappaB signaling	4/393	69/22270	0.0336669	0.284249	0.253201	Nfat5/Pdcd4/Trim44/Sash1	4	GO_BP	C3	3.15.0
GO:0010657	muscle cell apoptotic process	5/393	102/22270	0.0346365	0.285107	0.253966	Igf1r/Fbxo32/Dicer1/Pdcd4/Pcmt1	5	GO_BP	C3	3.15.0
GO:0150115	cell-substrate junction organization	5/393	102/22270	0.0346365	0.285107	0.253966	Dst/Bcas3/Epb41l5/Actg1/Sorbs1	5	GO_BP	C3	3.15.0
GO:0009743	response to carbohydrate	8/393	212/22270	0.0350641	0.285107	0.253966	Igf1r/Zbtb20/Lin28a/Klf7/Tcf7l2/Nrxn1/Cacna1d/Ogt	8	GO_BP	C3	3.15.0
GO:1903169	regulation of calcium ion transmembrane transport	7/393	174/22270	0.0351841	0.285107	0.253966	Chd7/Ryr2/Gsto1/Cacna1d/Nos1ap/Cacna2d1/Cacna1a	7	GO_BP	C3	3.15.0
GO:0002294	CD4-positive, alpha-beta T cell differentiation involved in immune response	4/393	70/22270	0.0352282	0.285107	0.253966	Foxp1/Prkcz/Relb/Irf1	4	GO_BP	C3	3.15.0
GO:0017156	calcium-ion regulated exocytosis	4/393	70/22270	0.0352282	0.285107	0.253966	Rims1/Syn2/Cacna1a/Syt11	4	GO_BP	C3	3.15.0
GO:0043951	negative regulation of cAMP-mediated signaling	2/393	17/22270	0.0354715	0.285107	0.253966	Ube2b/Mgrn1	2	GO_BP	C3	3.15.0
GO:0045064	T-helper 2 cell differentiation	2/393	17/22270	0.0354715	0.285107	0.253966	Prkcz/Irf1	2	GO_BP	C3	3.15.0
GO:0045655	regulation of monocyte differentiation	2/393	17/22270	0.0354715	0.285107	0.253966	Foxp1/Cdk6	2	GO_BP	C3	3.15.0
GO:0051284	positive regulation of sequestering of calcium ion	2/393	17/22270	0.0354715	0.285107	0.253966	Ryr2/Gsto1	2	GO_BP	C3	3.15.0
GO:0060644	mammary gland epithelial cell differentiation	2/393	17/22270	0.0354715	0.285107	0.253966	Zfas1/Foxf1	2	GO_BP	C3	3.15.0
GO:0086012	membrane depolarization during cardiac muscle cell action potential	2/393	17/22270	0.0354715	0.285107	0.253966	Cacna1d/Cacna2d1	2	GO_BP	C3	3.15.0
GO:0097094	craniofacial suture morphogenesis	2/393	17/22270	0.0354715	0.285107	0.253966	Insig1/Foxn3	2	GO_BP	C3	3.15.0
GO:0097468	programmed cell death in response to reactive oxygen species	2/393	17/22270	0.0354715	0.285107	0.253966	Foxo3/Pawr	2	GO_BP	C3	3.15.0
GO:0098814	spontaneous synaptic transmission	2/393	17/22270	0.0354715	0.285107	0.253966	Rims1/Ppp1r9a	2	GO_BP	C3	3.15.0
GO:0098974	postsynaptic actin cytoskeleton organization	2/393	17/22270	0.0354715	0.285107	0.253966	Ppp1r9a/Nos1ap	2	GO_BP	C3	3.15.0
GO:0099188	postsynaptic cytoskeleton organization	2/393	17/22270	0.0354715	0.285107	0.253966	Ppp1r9a/Nos1ap	2	GO_BP	C3	3.15.0
GO:1905564	positive regulation of vascular endothelial cell proliferation	2/393	17/22270	0.0354715	0.285107	0.253966	Akt3/Dicer1	2	GO_BP	C3	3.15.0
GO:0043267	negative regulation of potassium ion transport	3/393	41/22270	0.0354718	0.285107	0.253966	Stk39/Crbn/Plcb4	3	GO_BP	C3	3.15.0
GO:0045066	regulatory T cell differentiation	3/393	41/22270	0.0354718	0.285107	0.253966	Dicer1/Foxo3/Irf1	3	GO_BP	C3	3.15.0
GO:0060603	mammary gland duct morphogenesis	3/393	41/22270	0.0354718	0.285107	0.253966	Kdm5b/Esr1/Robo1	3	GO_BP	C3	3.15.0
GO:0060964	regulation of miRNA-mediated gene silencing	3/393	41/22270	0.0354718	0.285107	0.253966	TnrC3c/Lin28a/Esr1	3	GO_BP	C3	3.15.0
GO:0086065	cell communication involved in cardiac conduction	3/393	41/22270	0.0354718	0.285107	0.253966	Ryr2/Cacna1d/Cacna2d1	3	GO_BP	C3	3.15.0
GO:0031032	actomyosin structure organization	8/393	213/22270	0.0358975	0.286378	0.255098	Foxp1/Ppp1r9a/Epb41l5/F11r/Actg1/Sorbs1/Evl/Cdc42bpb	8	GO_BP	C3	3.15.0
GO:0001704	formation of primary germ layer	5/393	103/22270	0.0358982	0.286378	0.255098	Foxf1/TnrC3c/Epb41l5/Atoh8/Ctr9	5	GO_BP	C3	3.15.0
GO:0021510	spinal cord development	5/393	103/22270	0.0358982	0.286378	0.255098	Foxp1/Reln/Dicer1/DynC4h1/Cacna1a	5	GO_BP	C3	3.15.0
GO:0016052	carbohydrate catabolic process	6/393	138/22270	0.0359274	0.286378	0.255098	Zbtb20/Ddit4/Prxl2c/Idnk/Pygl/Ogt	6	GO_BP	C3	3.15.0
GO:0006364	rRNA processing	8/393	214/22270	0.0367441	0.291767	0.259898	Rps7/Rpl10a/Chd7/Rbfa/Rpl11/Sbds/Trmt112/Kat2b	8	GO_BP	C3	3.15.0
GO:0002293	alpha-beta T cell differentiation involved in immune response	4/393	71/22270	0.0368309	0.291767	0.259898	Foxp1/Prkcz/Relb/Irf1	4	GO_BP	C3	3.15.0
GO:0048146	positive regulation of fibroblast proliferation	4/393	71/22270	0.0368309	0.291767	0.259898	Dicer1/Esr1/Kmt2c/Cdk6	4	GO_BP	C3	3.15.0
GO:0055123	digestive system development	6/393	139/22270	0.0370143	0.292618	0.260656	Foxf1/Rb1/Igf1r/Dicer1/Epb41l5/Tcf7l2	6	GO_BP	C3	3.15.0
GO:0001774	microglial cell activation	3/393	42/22270	0.0377158	0.297553	0.265052	Clu/Ldlr/Syt11	3	GO_BP	C3	3.15.0
GO:0043271	negative regulation of ion transport	7/393	177/22270	0.0380389	0.298971	0.266315	Stk39/Hecw2/Gsto1/Crbn/Syt11/Plcb4/Pawr	7	GO_BP	C3	3.15.0
GO:0010811	positive regulation of cell-substrate adhesion	6/393	140/22270	0.038122	0.298971	0.266315	Foxf1/Rin2/Dicer1/Prkcz/Epb41l5/Cdk6	6	GO_BP	C3	3.15.0
GO:0002287	alpha-beta T cell activation involved in immune response	4/393	72/22270	0.038475	0.298971	0.266315	Foxp1/Prkcz/Relb/Irf1	4	GO_BP	C3	3.15.0
GO:0043967	histone H4 acetylation	4/393	72/22270	0.038475	0.298971	0.266315	Trrap/Phf20/Auts2/Ogt	4	GO_BP	C3	3.15.0
GO:0046579	positive regulation of Ras protein signal transduction	4/393	72/22270	0.038475	0.298971	0.266315	Dgki/Auts2/F11r/Robo1	4	GO_BP	C3	3.15.0
GO:0050679	positive regulation of epithelial cell proliferation	8/393	216/22270	0.0384776	0.298971	0.266315	Kdm5b/Foxp1/Akt3/Dicer1/Tcf7l2/Esr1/Rictor/Rptor	8	GO_BP	C3	3.15.0
GO:2000060	positive regulation of ubiquitin-dependent protein catabolic process	5/393	105/22270	0.0385056	0.298971	0.266315	Clu/Nub1/Hspa1a/Rnf14/Chfr	5	GO_BP	C3	3.15.0
GO:0071695	anatomical structure maturation	10/393	297/22270	0.0389162	0.298971	0.266315	Rb1/Zbtb16/Pou2f2/Foxo3/Ret/Nrxn1/Tdrd5/Cacna1a/Brd1/Sclt1	10	GO_BP	C3	3.15.0
GO:0000083	regulation of transcription involved in G1/S transition of mitotic cell cycle	2/393	18/22270	0.0394486	0.298971	0.266315	Rb1/Cdk14	2	GO_BP	C3	3.15.0
GO:0010867	positive regulation of triglyceride biosynthetic process	2/393	18/22270	0.0394486	0.298971	0.266315	Tcf7l2/Ldlr	2	GO_BP	C3	3.15.0
GO:0030540	female genitalia development	2/393	18/22270	0.0394486	0.298971	0.266315	Chd7/Esr1	2	GO_BP	C3	3.15.0
GO:0030575	nuclear body organization	2/393	18/22270	0.0394486	0.298971	0.266315	Srpk2/Fam118b	2	GO_BP	C3	3.15.0
GO:0032793	positive regulation of CREB transcription factor activity	2/393	18/22270	0.0394486	0.298971	0.266315	Reln/Cacna1d	2	GO_BP	C3	3.15.0
GO:0035518	histone H2A monoubiquitination	2/393	18/22270	0.0394486	0.298971	0.266315	Pcgf5/Cul4b	2	GO_BP	C3	3.15.0
GO:0048268	clathrin coat assembly	2/393	18/22270	0.0394486	0.298971	0.266315	Sgip1/Snap91	2	GO_BP	C3	3.15.0
GO:0048368	lateral mesoderm development	2/393	18/22270	0.0394486	0.298971	0.266315	Foxf1/Fendrr	2	GO_BP	C3	3.15.0
GO:0060192	negative regulation of lipase activity	2/393	18/22270	0.0394486	0.298971	0.266315	Hdac9/Snap91	2	GO_BP	C3	3.15.0
GO:0070102	interleukin-6-mediated signaling pathway	2/393	18/22270	0.0394486	0.298971	0.266315	St18/Ctr9	2	GO_BP	C3	3.15.0
GO:2000369	regulation of clathrin-dependent endocytosis	2/393	18/22270	0.0394486	0.298971	0.266315	Syt11/Snap91	2	GO_BP	C3	3.15.0
GO:2001185	regulation of CD8-positive, alpha-beta T cell activation	2/393	18/22270	0.0394486	0.298971	0.266315	Cd274/Irf1	2	GO_BP	C3	3.15.0
GO:0030217	T cell differentiation	10/393	298/22270	0.039665	0.299258	0.266571	Zeb1/Chd7/Foxp1/Zbtb16/Dicer1/Prkcz/Foxo3/Relb/Irf1/Cdk6	10	GO_BP	C3	3.15.0
GO:0007369	gastrulation	7/393	179/22270	0.0400242	0.299258	0.266571	Foxf1/TnrC3c/Tenm4/Epb41l5/Atoh8/Supt20/Ctr9	7	GO_BP	C3	3.15.0
GO:0009612	response to mechanical stimulus	7/393	179/22270	0.0400242	0.299258	0.266571	Fos/Ryr2/Nrxn1/F11r/Adgrv1/Pawr/Usp53	7	GO_BP	C3	3.15.0
GO:0060147	regulation of post-transcriptional gene silencing	3/393	43/22270	0.0400307	0.299258	0.266571	TnrC3c/Lin28a/Esr1	3	GO_BP	C3	3.15.0
GO:0086002	cardiac muscle cell action potential involved in contraction	3/393	43/22270	0.0400307	0.299258	0.266571	Ryr2/Cacna1d/Cacna2d1	3	GO_BP	C3	3.15.0
GO:0097484	dendrite extension	3/393	43/22270	0.0400307	0.299258	0.266571	Rims1/Auts2/Cdkl3	3	GO_BP	C3	3.15.0
GO:1900368	regulation of post-transcriptional gene silencing by RNA	3/393	43/22270	0.0400307	0.299258	0.266571	TnrC3c/Lin28a/Esr1	3	GO_BP	C3	3.15.0
GO:0048469	cell maturation	8/393	219/22270	0.0411792	0.307001	0.273468	Rb1/Pou2f2/Foxo3/Ret/Nrxn1/Tdrd5/Brd1/Sclt1	8	GO_BP	C3	3.15.0
GO:0046889	positive regulation of lipid biosynthetic process	5/393	107/22270	0.0412258	0.307001	0.273468	Igf1r/Zbtb20/Tcf7l2/Ldlr/Sorbs1	5	GO_BP	C3	3.15.0
GO:0030326	embryonic limb morphogenesis	6/393	143/22270	0.0415711	0.307786	0.274167	Chd7/Aff3/Zbtb16/Dicer1/Fras1/DynC4h1	6	GO_BP	C3	3.15.0
GO:0034614	cellular response to reactive oxygen species	6/393	143/22270	0.0415711	0.307786	0.274167	Fos/Foxp1/Foxo3/Plekha1/Setx/Pawr	6	GO_BP	C3	3.15.0
GO:0035113	embryonic appendage morphogenesis	6/393	143/22270	0.0415711	0.307786	0.274167	Chd7/Aff3/Zbtb16/Dicer1/Fras1/DynC4h1	6	GO_BP	C3	3.15.0
GO:0043254	regulation of protein-containing complex assembly	13/393	429/22270	0.0421993	0.308393	0.274708	Clu/Rims1/Ppp1r9a/Prkcz/Esr1/Ica1/Hspa1a/Numa1/Crbn/Senp6/Rictor/Evl/Snap91	13	GO_BP	C3	3.15.0
GO:0010464	regulation of mesenchymal cell proliferation	3/393	44/22270	0.0424159	0.308393	0.274708	Zeb1/Foxf1/Foxp1	3	GO_BP	C3	3.15.0
GO:0046621	negative regulation of organ growth	3/393	44/22270	0.0424159	0.308393	0.274708	WwC4/Foxp1/Tcf7l2	3	GO_BP	C3	3.15.0
GO:0048854	brain morphogenesis	3/393	44/22270	0.0424159	0.308393	0.274708	Akt3/Foxo3/Pcnt	3	GO_BP	C3	3.15.0
GO:1901021	positive regulation of calcium ion transmembrane transporter activity	3/393	44/22270	0.0424159	0.308393	0.274708	Ryr2/Gsto1/Cacna2d1	3	GO_BP	C3	3.15.0
GO:2000243	positive regulation of reproductive process	5/393	108/22270	0.0426284	0.308393	0.274708	Igf1r/Eif4g3/Ube2b/Topaz1/Ankrd31	5	GO_BP	C3	3.15.0
GO:0050727	regulation of inflammatory response	11/393	344/22270	0.0428021	0.308393	0.274708	Foxf1/Rb1/Foxp1/Stk39/Dicer1/Pdcd4/Esr1/Ldlr/Rictor/Ddt/Syt11	11	GO_BP	C3	3.15.0
GO:0072001	renal system development	11/393	344/22270	0.0428021	0.308393	0.274708	Foxf1/Zbtb16/Lin28a/Fras1/Ret/DynC4h1/Bicc1/Pcnt/Lzts2/Robo1/Sulf1	11	GO_BP	C3	3.15.0
GO:0002274	myeloid leukocyte activation	9/393	261/22270	0.04287	0.308393	0.274708	Clu/Foxf1/Foxp1/Relb/Ndrg1/Gab2/Ldlr/Jund/Syt11	9	GO_BP	C3	3.15.0
GO:0031396	regulation of protein ubiquitination	8/393	221/22270	0.0430486	0.308393	0.274708	Rps7/Rpl11/Hspa1a/Trim44/Ctr9/Ogt/Sash1/Chfr	8	GO_BP	C3	3.15.0
GO:0000212	meiotic spindle organization	2/393	19/22270	0.0435857	0.308393	0.274708	Dicer1/Atrx	2	GO_BP	C3	3.15.0
GO:0003214	cardiac left ventricle morphogenesis	2/393	19/22270	0.0435857	0.308393	0.274708	Foxf1/Ryr2	2	GO_BP	C3	3.15.0
GO:0010801	negative regulation of peptidyl-threonine phosphorylation	2/393	19/22270	0.0435857	0.308393	0.274708	Ddit4/Ogt	2	GO_BP	C3	3.15.0
GO:0040037	negative regulation of fibroblast growth factor receptor signaling pathway	2/393	19/22270	0.0435857	0.308393	0.274708	Tcf7l2/Sulf1	2	GO_BP	C3	3.15.0
GO:0043046	DNA methylation involved in gamete generation	2/393	19/22270	0.0435857	0.308393	0.274708	Tdrd9/Tdrd5	2	GO_BP	C3	3.15.0
GO:0045821	positive regulation of glycolytic process	2/393	19/22270	0.0435857	0.308393	0.274708	Zbtb20/Prxl2c	2	GO_BP	C3	3.15.0
GO:0045836	positive regulation of meiotic nuclear division	2/393	19/22270	0.0435857	0.308393	0.274708	Eif4g3/Ube2b	2	GO_BP	C3	3.15.0
GO:0048484	enteric nervous system development	2/393	19/22270	0.0435857	0.308393	0.274708	Ret/Kif26a	2	GO_BP	C3	3.15.0
GO:0090083	regulation of inclusion body assembly	2/393	19/22270	0.0435857	0.308393	0.274708	Clu/Hspa1a	2	GO_BP	C3	3.15.0
GO:1900452	regulation of long-term synaptic depression	2/393	19/22270	0.0435857	0.308393	0.274708	Dgki/Ppp1r9a	2	GO_BP	C3	3.15.0
GO:1901550	regulation of endothelial cell development	2/393	19/22270	0.0435857	0.308393	0.274708	Dicer1/F11r	2	GO_BP	C3	3.15.0
GO:1903140	regulation of establishment of endothelial barrier	2/393	19/22270	0.0435857	0.308393	0.274708	Dicer1/F11r	2	GO_BP	C3	3.15.0
GO:0007422	peripheral nervous system development	4/393	75/22270	0.0436557	0.308393	0.274708	Dicer1/Ndrg1/Nab2/Mpp5	4	GO_BP	C3	3.15.0
GO:0097120	receptor localization to synapse	4/393	75/22270	0.0436557	0.308393	0.274708	Reln/Prkcz/Anks1b/Nrxn1	4	GO_BP	C3	3.15.0
GO:1905818	regulation of chromosome separation	4/393	75/22270	0.0436557	0.308393	0.274708	Rb1/Hecw2/Numa1/Chfr	4	GO_BP	C3	3.15.0
GO:0043255	regulation of carbohydrate biosynthetic process	5/393	109/22270	0.0440595	0.310108	0.276236	Tcf7l2/Supt20/Sorbs1/Ogt/Kat2b	5	GO_BP	C3	3.15.0
GO:0048145	regulation of fibroblast proliferation	5/393	109/22270	0.0440595	0.310108	0.276236	Dicer1/Esr1/Kmt2c/Cdk6/Pawr	5	GO_BP	C3	3.15.0
GO:0010559	regulation of glycoprotein biosynthetic process	3/393	45/22270	0.0448708	0.312944	0.278762	Tcf7l2/Oga/Pawr	3	GO_BP	C3	3.15.0
GO:0042771	intrinsic apoptotic signaling pathway in response to DNA damage by p53 class mediator	3/393	45/22270	0.0448708	0.312944	0.278762	Ddit4/Usp28/Chek2	3	GO_BP	C3	3.15.0
GO:0045840	positive regulation of mitotic nuclear division	3/393	45/22270	0.0448708	0.312944	0.278762	Rb1/Igf1r/Phip	3	GO_BP	C3	3.15.0
GO:0060966	regulation of gene silencing by RNA	3/393	45/22270	0.0448708	0.312944	0.278762	TnrC3c/Lin28a/Esr1	3	GO_BP	C3	3.15.0
GO:0086009	membrane repolarization	3/393	45/22270	0.0448708	0.312944	0.278762	Cacna1d/Nos1ap/Cacna2d1	3	GO_BP	C3	3.15.0
GO:0050866	negative regulation of cell activation	8/393	223/22270	0.0449734	0.312944	0.278762	Foxf1/Cd274/Irf1/Ldlr/H2-Ab1/Syt11/Pag1/Pawr	8	GO_BP	C3	3.15.0
GO:0030218	erythrocyte differentiation	6/393	146/22270	0.045211	0.312944	0.278762	Rb1/Cebpg/Foxo3/Hspa1a/Cdk6/Brd1	6	GO_BP	C3	3.15.0
GO:0032680	regulation of tumor necrosis factor production	7/393	184/22270	0.0452795	0.312944	0.278762	Clu/Foxp1/Zbtb20/Dicer1/Lrrfip2/Syt11/Akap12	7	GO_BP	C3	3.15.0
GO:0046631	alpha-beta T cell activation	7/393	184/22270	0.0452795	0.312944	0.278762	Foxp1/Zbtb16/Prkcz/Relb/Cd274/Irf1/H2-Ab1	7	GO_BP	C3	3.15.0
GO:0032456	endocytic recycling	4/393	76/22270	0.0454654	0.312944	0.278762	4932438A13Rik/Inpp5f/Stx6/Snx3	4	GO_BP	C3	3.15.0
GO:0140056	organelle localization by membrane tethering	4/393	76/22270	0.0454654	0.312944	0.278762	Rims1/Stx6/Nrxn1/Stx5a	4	GO_BP	C3	3.15.0
GO:0021549	cerebellum development	5/393	110/22270	0.0455191	0.312944	0.278762	Igf1r/Nrxn1/Pcnt/Usp9x/Cacna1a	5	GO_BP	C3	3.15.0
GO:1901800	positive regulation of proteasomal protein catabolic process	5/393	110/22270	0.0455191	0.312944	0.278762	Clu/Nub1/Hspa1a/Rnf14/Chfr	5	GO_BP	C3	3.15.0
GO:0001508	action potential	6/393	147/22270	0.046467	0.318282	0.283517	Foxp1/Ryr2/Cacna1d/Cacna2d1/Pawr/Usp53	6	GO_BP	C3	3.15.0
GO:1903364		6/393	147/22270	0.046467	0.318282	0.283517	Clu/Nub1/Hspa1a/Rnf14/Ldlr/Chfr	6	GO_BP	C3	3.15.0
GO:0042063	gliogenesis	11/393	349/22270	0.0466105	0.318282	0.283517	Clu/Reln/Lin28a/Tenm4/Dicer1/Tcf7l2/Ndrg1/Ldlr/Nab2/Cdk6/Mpp5	11	GO_BP	C3	3.15.0
GO:0006417	regulation of translation	12/393	392/22270	0.0466262	0.318282	0.283517	Eef2/TnrC3c/Eif4g3/Ddx25/Lin28a/TnrC3b/Foxo3/Enc1/Lsm14b/Eif2s3y/Boll/Gle1	12	GO_BP	C3	3.15.0
GO:0030099	myeloid cell differentiation	13/393	436/22270	0.0469142	0.318897	0.284064	Fos/Rb1/Foxp1/Zbtb16/Cebpg/Fli1/Foxo3/Relb/Hspa1a/Gab2/Ctr9/Cdk6/Brd1	13	GO_BP	C3	3.15.0
GO:0043113	receptor clustering	4/393	77/22270	0.0473165	0.318897	0.284064	Reln/Nrxn1/Sorbs1/Cacna1a	4	GO_BP	C3	3.15.0
GO:0046635	positive regulation of alpha-beta T cell activation	4/393	77/22270	0.0473165	0.318897	0.284064	Zbtb16/Prkcz/Irf1/H2-Ab1	4	GO_BP	C3	3.15.0
GO:0002269	leukocyte activation involved in inflammatory response	3/393	46/22270	0.0473948	0.318897	0.284064	Clu/Ldlr/Syt11	3	GO_BP	C3	3.15.0
GO:0043467	regulation of generation of precursor metabolites and energy	6/393	148/22270	0.0477445	0.318897	0.284064	Zbtb20/Ddit4/Cox7a2l/Prxl2c/Sorbs1/Ogt	6	GO_BP	C3	3.15.0
GO:0002755	MyD88-dependent toll-like receptor signaling pathway	2/393	20/22270	0.0478759	0.318897	0.284064	Lrrfip2/Irf1	2	GO_BP	C3	3.15.0
GO:0007063	regulation of sister chromatid cohesion	2/393	20/22270	0.0478759	0.318897	0.284064	Rb1/Atrx	2	GO_BP	C3	3.15.0
GO:0010766	negative regulation of sodium ion transport	2/393	20/22270	0.0478759	0.318897	0.284064	Stk39/Hecw2	2	GO_BP	C3	3.15.0
GO:0034349	glial cell apoptotic process	2/393	20/22270	0.0478759	0.318897	0.284064	Rb1/Akap12	2	GO_BP	C3	3.15.0
GO:0035268	protein mannosylation	2/393	20/22270	0.0478759	0.318897	0.284064	Tmtc4/Large2	2	GO_BP	C3	3.15.0
GO:0048557	embryonic digestive tract morphogenesis	2/393	20/22270	0.0478759	0.318897	0.284064	Foxf1/Tcf7l2	2	GO_BP	C3	3.15.0
GO:0060123	regulation of growth hormone secretion	2/393	20/22270	0.0478759	0.318897	0.284064	Chd7/Oga	2	GO_BP	C3	3.15.0
GO:1901862	negative regulation of muscle tissue development	2/393	20/22270	0.0478759	0.318897	0.284064	TsC42d3/Hdac9	2	GO_BP	C3	3.15.0
GO:2000773	negative regulation of cellular senescence	2/393	20/22270	0.0478759	0.318897	0.284064	Akt3/Cdk6	2	GO_BP	C3	3.15.0
GO:0071560	cellular response to transforming growth factor beta stimulus	8/393	226/22270	0.0479651	0.318939	0.284102	Wwox/Zeb1/Fos/Igf1r/Epb41l5/Fut8/Usp9x/Mpp5	8	GO_BP	C3	3.15.0
GO:0006641	triglyceride metabolic process	5/393	112/22270	0.048524	0.320441	0.28544	Lpin1/Tcf7l2/Esr1/Insig1/Ldlr	5	GO_BP	C3	3.15.0
GO:0021987	cerebral cortex development	5/393	112/22270	0.048524	0.320441	0.28544	Reln/Dicer1/Ccdc141/Robo1/Mpp5	5	GO_BP	C3	3.15.0
GO:0045639	positive regulation of myeloid cell differentiation	5/393	112/22270	0.048524	0.320441	0.28544	Fos/Rb1/Foxo3/Hspa1a/Brd1	5	GO_BP	C3	3.15.0
GO:0048144	fibroblast proliferation	5/393	112/22270	0.048524	0.320441	0.28544	Dicer1/Esr1/Kmt2c/Cdk6/Pawr	5	GO_BP	C3	3.15.0
GO:0010810	regulation of cell-substrate adhesion	8/393	227/22270	0.0489905	0.321654	0.28652	Foxf1/Rin2/Bcas3/Dicer1/Prkcz/Epb41l5/Actg1/Cdk6	8	GO_BP	C3	3.15.0
GO:0048545	response to steroid hormone	8/393	227/22270	0.0489905	0.321654	0.28652	Crebrf/Foxp1/Fbxo32/Ddit4/Smyd3/Esr1/Rnf14/Kdm3a	8	GO_BP	C3	3.15.0
GO:0021700	developmental maturation	11/393	352/22270	0.0490033	0.321654	0.28652	Rb1/Reln/Zbtb16/Pou2f2/Foxo3/Ret/Nrxn1/Tdrd5/Cacna1a/Brd1/Sclt1	11	GO_BP	C3	3.15.0
GO:0002292	T cell differentiation involved in immune response	4/393	78/22270	0.0492088	0.321654	0.28652	Foxp1/Prkcz/Relb/Irf1	4	GO_BP	C3	3.15.0
GO:0032413	negative regulation of ion transmembrane transporter activity	4/393	78/22270	0.0492088	0.321654	0.28652	Stk39/Hecw2/Gsto1/Crbn	4	GO_BP	C3	3.15.0
GO:1903363		4/393	78/22270	0.0492088	0.321654	0.28652	Rps7/Eif3h/Rpl11/Ogt	4	GO_BP	C3	3.15.0
GO:0001659	temperature homeostasis	7/393	188/22270	0.0497888	0.324893	0.289406	Lpin1/Rb1/Igf1r/Plcl1/Acot13/Kdm3a/Ogt	7	GO_BP	C3	3.15.0
GO:0001941	postsynaptic membrane organization	3/393	47/22270	0.0499873	0.325086	0.289578	Reln/Nrxn1/Sorbs1	3	GO_BP	C3	3.15.0
GO:0120163	negative regulation of cold-induced thermogenesis	3/393	47/22270	0.0499873	0.325086	0.289578	Rb1/Plcl1/Acot13	3	GO_BP	C3	3.15.0
GO:0006119	oxidative phosphorylation	28/443	116/22270	1.18788e-22	3.89624e-19	3.49362e-19	mt-Nd3/Atp5k/Cox7c/Atp5o/Atp5h/Uqcrb/Atp5j2/UqcC4/Atp5e/Ndufb8/Ndufs8/Coq7/Cyct/Cox7a2/Cox5b/mt-Nd1/Cyc1/Ndufa7/Uqcr10/mt-Atp8/Cox6a1/Chchd2/Cox5a/Ndufs6/mt-Nd4l/Ccnb1/Atp5c1/Ndufa12	28	GO_BP	C4	3.15.0
GO:0009060	aerobic respiration	29/443	165/22270	2.58963e-19	4.24699e-16	3.80812e-16	mt-Nd3/Atp5k/Cox7c/Atp5o/Atp5h/Uqcrb/Atp5j2/Bloc1s1/UqcC4/Atp5e/Ndufb8/Ndufs8/Coq7/Cyct/Cox7a2/Cox5b/mt-Nd1/Cyc1/Ndufa7/Uqcr10/mt-Atp8/Cox6a1/Chchd2/Cox5a/Ndufs6/mt-Nd4l/Ccnb1/Atp5c1/Ndufa12	29	GO_BP	C4	3.15.0
GO:0045333	cellular respiration	31/443	222/22270	1.45642e-17	1.59235e-14	1.4278e-14	mt-Nd3/Atp5k/Cox7c/Atp5o/Atp5h/Uqcrb/Atp5j2/Bloc1s1/UqcC4/Atp5e/Ndufb8/Ndufs8/Coq7/Cyct/Cox7a2/Cox5b/mt-Nd1/Cyc1/Ndufa7/Uqcr10/mt-Atp8/Cox6a1/Chchd2/Mybbp1a/Cox5a/Ndufs6/mt-Nd4l/Ccnb1/Atp5c1/SlC45a13/Ndufa12	31	GO_BP	C4	3.15.0
GO:0042773	ATP synthesis coupled electron transport	19/443	69/22270	5.98122e-17	4.02591e-14	3.60988e-14	mt-Nd3/Cox7c/Uqcrb/Ndufb8/Ndufs8/Coq7/Cyct/Cox5b/mt-Nd1/Cyc1/Ndufa7/Uqcr10/Cox6a1/Chchd2/Cox5a/Ndufs6/mt-Nd4l/Ccnb1/Ndufa12	19	GO_BP	C4	3.15.0
GO:0022900	electron transport chain	22/443	102/22270	6.13706e-17	4.02591e-14	3.60988e-14	mt-Nd3/Cox7c/Uqcrb/Ndufb8/Ndufs8/Coq7/Cyct/Cox5b/mt-Nd1/Cyc1/Ndufa7/Uqcr10/Cox6a1/Chchd2/Ndor1/Mybbp1a/Cox5a/Ndufs6/mt-Nd4l/Ccnb1/SlC45a13/Ndufa12	22	GO_BP	C4	3.15.0
GO:0022904	respiratory electron transport chain	21/443	92/22270	9.13348e-17	4.99297e-14	4.47701e-14	mt-Nd3/Cox7c/Uqcrb/Ndufb8/Ndufs8/Coq7/Cyct/Cox5b/mt-Nd1/Cyc1/Ndufa7/Uqcr10/Cox6a1/Chchd2/Mybbp1a/Cox5a/Ndufs6/mt-Nd4l/Ccnb1/SlC45a13/Ndufa12	21	GO_BP	C4	3.15.0
GO:0042775	mitochondrial ATP synthesis coupled electron transport	18/443	67/22270	6.46099e-16	3.02743e-13	2.71459e-13	mt-Nd3/Cox7c/Uqcrb/Ndufb8/Ndufs8/Coq7/Cyct/Cox5b/mt-Nd1/Cyc1/Ndufa7/Uqcr10/Cox6a1/Chchd2/Cox5a/Ndufs6/Ccnb1/Ndufa12	18	GO_BP	C4	3.15.0
GO:0046034	ATP metabolic process	31/443	260/22270	1.36649e-15	5.60263e-13	5.02366e-13	mt-Nd3/Atp5k/Cox7c/Atp5l/Atp5o/Atp5h/Uqcrb/Atp5j2/UqcC4/Atp5e/Ndufb8/Ndufs8/Coq7/Cyct/Cox7a2/Cox5b/mt-Nd1/Cyc1/Ndufa7/Uqcr10/mt-Atp8/Cox6a1/Chchd2/Cox5a/Ndufs6/mt-Nd4l/Atpif1/Ccnb1/Atp5c1/SlC45a13/Ndufa12	31	GO_BP	C4	3.15.0
GO:0015980	energy derivation by oxidation of organic compounds	32/443	311/22270	3.17167e-14	1.1559e-11	1.03645e-11	mt-Nd3/Atp5k/Hmgb1/Cox7c/Atp5o/Atp5h/Uqcrb/Atp5j2/Bloc1s1/UqcC4/Atp5e/Ndufb8/Ndufs8/Coq7/Cyct/Cox7a2/Cox5b/mt-Nd1/Cyc1/Ndufa7/Uqcr10/mt-Atp8/Cox6a1/Chchd2/Mybbp1a/Cox5a/Ndufs6/mt-Nd4l/Ccnb1/Atp5c1/SlC45a13/Ndufa12	32	GO_BP	C4	3.15.0
GO:0006397	mRNA processing	38/443	467/22270	2.18355e-13	7.16205e-11	6.42194e-11	Snrpg/Lsm4/Srsf2/Snrpf/Ddx1/Aurkaip1/Ncl/Snrpd3/Srsf3/Lsm6/Lsm7/Sfpq/Magoh/Rbm3/Larp7/Srrt/Rbm22/Zmat2/Srsf9/Ybx1/Rbm8a/Eif4a3/Eftud2/Hnrnpa2b1/Hnrnpa3/Pdcd11/Snrpa1/Ccnb1/Sf3b5/Cstf3/Txnl4a/Snu13/Tra2b/Alyref/Ncbp2/Srsf7/Pcbp1/Hnrnpm	38	GO_BP	C4	3.15.0
GO:0019646	aerobic electron transport chain	14/443	54/22270	1.94698e-12	4.50005e-10	4.03502e-10	mt-Nd3/Cox7c/Uqcrb/Ndufb8/Ndufs8/Cyct/Cox5b/mt-Nd1/Cyc1/Ndufa7/Uqcr10/Cox6a1/Cox5a/Ndufs6	14	GO_BP	C4	3.15.0
GO:0000375	RNA splicing, via transesterification reactions	28/443	277/22270	2.05795e-12	4.50005e-10	4.03502e-10	Snrpg/Lsm4/Srsf2/Snrpf/Ncl/Snrpd3/Srsf3/Lsm6/Lsm7/Sfpq/Magoh/Rbm3/Larp7/Rbm22/Zmat2/Srsf9/Rbm8a/Eif4a3/Eftud2/Hnrnpa2b1/Snrpa1/Sf3b5/Txnl4a/Snu13/Tra2b/Ncbp2/Srsf7/Hnrnpm	28	GO_BP	C4	3.15.0
GO:0000377	RNA splicing, via transesterification reactions with bulged adenosine as nucleophile	28/443	277/22270	2.05795e-12	4.50005e-10	4.03502e-10	Snrpg/Lsm4/Srsf2/Snrpf/Ncl/Snrpd3/Srsf3/Lsm6/Lsm7/Sfpq/Magoh/Rbm3/Larp7/Rbm22/Zmat2/Srsf9/Rbm8a/Eif4a3/Eftud2/Hnrnpa2b1/Snrpa1/Sf3b5/Txnl4a/Snu13/Tra2b/Ncbp2/Srsf7/Hnrnpm	28	GO_BP	C4	3.15.0
GO:0000398	mRNA splicing, via spliceosome	28/443	277/22270	2.05795e-12	4.50005e-10	4.03502e-10	Snrpg/Lsm4/Srsf2/Snrpf/Ncl/Snrpd3/Srsf3/Lsm6/Lsm7/Sfpq/Magoh/Rbm3/Larp7/Rbm22/Zmat2/Srsf9/Rbm8a/Eif4a3/Eftud2/Hnrnpa2b1/Snrpa1/Sf3b5/Txnl4a/Snu13/Tra2b/Ncbp2/Srsf7/Hnrnpm	28	GO_BP	C4	3.15.0
GO:0006260	DNA replication	28/443	277/22270	2.05795e-12	4.50005e-10	4.03502e-10	Stra8/Mcm7/Ddx21/Nasp/Smarca5/Mcm3/Mcm4/Rbbp7/Tipin/Ruvbl1/Rfc4/Pcna/Pole4/DnajC4/Samhd1/OrC4/Gmnn/Mcm5/Mcm6/Mcm2/RfC2/Ccna2/Chaf1a/Jade2/Alyref/Cinp/Rrm1/Mms22l	28	GO_BP	C4	3.15.0
GO:0006091	generation of precursor metabolites and energy	35/443	434/22270	2.60601e-12	5.34232e-10	4.79026e-10	mt-Nd3/Atp5k/Hmgb1/Cox7c/Atp5o/Atp5h/Uqcrb/Atp5j2/Bloc1s1/UqcC4/Atp5e/Ndufb8/Ndufs8/Coq7/Cyct/Cox7a2/Ndufa4/Cox5b/mt-Nd1/Cyc1/Ndufa7/Uqcr10/mt-Atp8/Cox6a1/Chchd2/Cox17/Ndor1/Mybbp1a/Cox5a/Ndufs6/mt-Nd4l/Ccnb1/Atp5c1/SlC45a13/Ndufa12	35	GO_BP	C4	3.15.0
GO:0033108	mitochondrial respiratory chain complex assembly	17/443	92/22270	3.16545e-12	6.10745e-10	5.47632e-10	Ndufa11/UqcC4/Ndufb7/Ndufb8/Ndufs8/Pet100/mt-Nd1/Ndufa9/Ndufb5/Ndufa2/Ndufaf8/Cox17/Ndufs6/Ndufa1/Ndufs5/Ndufa12/Ndufb2	17	GO_BP	C4	3.15.0
GO:0010257	NADH dehydrogenase complex assembly	14/443	57/22270	4.37196e-12	7.54738e-10	6.76745e-10	Ndufa11/Ndufb7/Ndufb8/Ndufs8/mt-Nd1/Ndufa9/Ndufb5/Ndufa2/Ndufaf8/Ndufs6/Ndufa1/Ndufs5/Ndufa12/Ndufb2	14	GO_BP	C4	3.15.0
GO:0032981	mitochondrial respiratory chain complex I assembly	14/443	57/22270	4.37196e-12	7.54738e-10	6.76745e-10	Ndufa11/Ndufb7/Ndufb8/Ndufs8/mt-Nd1/Ndufa9/Ndufb5/Ndufa2/Ndufaf8/Ndufs6/Ndufa1/Ndufs5/Ndufa12/Ndufb2	14	GO_BP	C4	3.15.0
GO:0008380	RNA splicing	33/443	400/22270	6.08427e-12	9.9782e-10	8.94708e-10	Snrpg/Lsm4/Srsf2/Snrpf/Ddx1/Ncl/Snrpd3/Srsf3/Lsm6/Lsm7/Sfpq/Magoh/Rbm3/Larp7/Rbm22/Zmat2/Srsf9/Ybx1/Rbm8a/Eif4a3/Eftud2/Hnrnpa2b1/Hnrnpa3/Snrpa1/Sf3b5/Txnl4a/Snu13/Tra2b/Alyref/Ncbp2/Rps26/Srsf7/Hnrnpm	33	GO_BP	C4	3.15.0
GO:0022613	ribonucleoprotein complex biogenesis	29/443	404/22270	3.06407e-09	4.78579e-07	4.29124e-07	Snrpg/Lsm4/Ddx21/Snrpf/Ncl/Nhp2/Snrpd3/Lsm6/Ran/Pin4/Mrto4/Nop56/Utp20/Npm3/Gtf2h5/Ruvbl1/Rpf2/Mybbp1a/Wdr43/Rsl1d1/Pdcd11/Ddx18/Dis3/Snu13/Nop58/Eif3d/Rrp15/Nifk/Nvl	29	GO_BP	C4	3.15.0
GO:0015986	proton motive force-driven ATP synthesis	8/443	21/22270	3.73368e-09	5.56658e-07	4.99134e-07	Atp5k/Atp5l/Atp5o/Atp5h/Atp5j2/Atp5e/mt-Atp8/Atp5c1	8	GO_BP	C4	3.15.0
GO:0034470	ncRNA processing	28/443	392/22270	6.42412e-09	8.80112e-07	7.89163e-07	Ddx21/Ddx1/Ncl/Nhp2/Dph3/Nsun2/Lsm6/Pin4/Mrto4/Utp20/Rbm3/Larp7/Srrt/Npm3/Gtf2h5/Rpf2/Trim71/Wdr43/Rsl1d1/Hnrnpa2b1/Pdcd11/Ddx18/Dis3/Snu13/Rrp15/Nifk/Nvl/Map2k2	28	GO_BP	C4	3.15.0
GO:0009141	nucleoside triphosphate metabolic process	15/443	112/22270	6.43984e-09	8.80112e-07	7.89163e-07	Atp5k/Atp5l/Atp5o/Atp5h/Atp5j2/Atp5e/Nme1/Ran/mt-Atp8/Nme2/Dctpp1/Samhd1/Atp5c1/Dut/SlC45a13	15	GO_BP	C4	3.15.0
GO:0042776	proton motive force-driven mitochondrial ATP synthesis	7/443	17/22270	1.92485e-08	2.5254e-06	2.26443e-06	Atp5k/Atp5o/Atp5h/Atp5j2/Atp5e/mt-Atp8/Atp5c1	7	GO_BP	C4	3.15.0
GO:0042254	ribosome biogenesis	23/443	297/22270	3.38154e-08	4.26594e-06	3.82511e-06	Ddx21/Ncl/Nhp2/Lsm6/Ran/Pin4/Mrto4/Nop56/Utp20/Npm3/Gtf2h5/Rpf2/Mybbp1a/Wdr43/Rsl1d1/Pdcd11/Ddx18/Dis3/Snu13/Nop58/Rrp15/Nifk/Nvl	23	GO_BP	C4	3.15.0
GO:0009144	purine nucleoside triphosphate metabolic process	13/443	93/22270	3.92597e-08	4.76933e-06	4.27648e-06	Atp5k/Atp5l/Atp5o/Atp5h/Atp5j2/Atp5e/Nme1/Ran/mt-Atp8/Nme2/Samhd1/Atp5c1/SlC45a13	13	GO_BP	C4	3.15.0
GO:0006261	DNA-templated DNA replication	16/443	148/22270	4.54857e-08	5.32832e-06	4.7777e-06	Mcm7/Ddx21/Mcm3/Mcm4/Tipin/Rfc4/Pcna/Pole4/Samhd1/Mcm5/Mcm6/Mcm2/RfC2/Alyref/Rrm1/Mms22l	16	GO_BP	C4	3.15.0
GO:0000727	double-strand break repair via break-induced replication	6/443	12/22270	5.00175e-08	5.65715e-06	5.07256e-06	Mcm7/Mcm3/Mcm4/Mcm5/Mcm6/Mcm2	6	GO_BP	C4	3.15.0
GO:0009165	nucleotide biosynthetic process	19/443	213/22270	5.82671e-08	6.37054e-06	5.71222e-06	Atp5k/Atp5l/Atp5o/Atp5h/Atp5j2/Atp5e/Nme1/mt-Atp8/Atic/Ppat/Nme2/Gmpr/Tyms/Atp5c1/Dut/Rrm1/SlC45a13/Kars/Gmps	19	GO_BP	C4	3.15.0
GO:0006364	rRNA processing	19/443	214/22270	6.27897e-08	6.64355e-06	5.95702e-06	Ddx21/Ncl/Nhp2/Lsm6/Pin4/Mrto4/Utp20/Npm3/Gtf2h5/Rpf2/Wdr43/Rsl1d1/Pdcd11/Ddx18/Dis3/Snu13/Rrp15/Nifk/Nvl	19	GO_BP	C4	3.15.0
GO:1901293	nucleoside phosphate biosynthetic process	19/443	217/22270	7.8363e-08	7.99948e-06	7.17283e-06	Atp5k/Atp5l/Atp5o/Atp5h/Atp5j2/Atp5e/Nme1/mt-Atp8/Atic/Ppat/Nme2/Gmpr/Tyms/Atp5c1/Dut/Rrm1/SlC45a13/Kars/Gmps	19	GO_BP	C4	3.15.0
GO:0009206	purine ribonucleoside triphosphate biosynthetic process	11/443	67/22270	8.04826e-08	7.99948e-06	7.17283e-06	Atp5k/Atp5l/Atp5o/Atp5h/Atp5j2/Atp5e/Nme1/mt-Atp8/Nme2/Atp5c1/SlC45a13	11	GO_BP	C4	3.15.0
GO:0009145	purine nucleoside triphosphate biosynthetic process	11/443	68/22270	9.43152e-08	9.09864e-06	8.15841e-06	Atp5k/Atp5l/Atp5o/Atp5h/Atp5j2/Atp5e/Nme1/mt-Atp8/Nme2/Atp5c1/SlC45a13	11	GO_BP	C4	3.15.0
GO:0009205	purine ribonucleoside triphosphate metabolic process	12/443	85/22270	1.17242e-07	1.09873e-05	9.85187e-06	Atp5k/Atp5l/Atp5o/Atp5h/Atp5j2/Atp5e/Nme1/Ran/mt-Atp8/Nme2/Atp5c1/SlC45a13	12	GO_BP	C4	3.15.0
GO:0009201	ribonucleoside triphosphate biosynthetic process	11/443	70/22270	1.28453e-07	1.17035e-05	1.04941e-05	Atp5k/Atp5l/Atp5o/Atp5h/Atp5j2/Atp5e/Nme1/mt-Atp8/Nme2/Atp5c1/SlC45a13	11	GO_BP	C4	3.15.0
GO:0009199	ribonucleoside triphosphate metabolic process	12/443	89/22270	1.96891e-07	1.74542e-05	1.56505e-05	Atp5k/Atp5l/Atp5o/Atp5h/Atp5j2/Atp5e/Nme1/Ran/mt-Atp8/Nme2/Atp5c1/SlC45a13	12	GO_BP	C4	3.15.0
GO:1903311	regulation of mRNA metabolic process	22/443	304/22270	2.19759e-07	1.89687e-05	1.70085e-05	Srsf2/Ncl/Srsf3/Hnrnpab/Magoh/Rbm3/Larp7/Srsf9/Cnot6/Ybx1/Rbm8a/Eif4a3/Trim71/Hnrnpa2b1/Ccnb1/Tra2b/Dazl/Ncbp2/E2f1/Apex1/Srsf7/Hnrnpm	22	GO_BP	C4	3.15.0
GO:0006401	RNA catabolic process	21/443	283/22270	2.73903e-07	2.30359e-05	2.06555e-05	Lsm4/Nsun2/Gspt1/Lsm6/Lsm7/Hnrnpab/Mrto4/Magoh/Etf1/Cnot6/Ybx1/Rbm8a/Rnaseh2c/Eif4a3/Trim71/Dis3/Dazl/Ncbp2/E2f1/Apex1/Hnrnpm	21	GO_BP	C4	3.15.0
GO:0009152	purine ribonucleotide biosynthetic process	15/443	149/22270	3.06791e-07	2.51569e-05	2.25572e-05	Atp5k/Atp5l/Atp5o/Atp5h/Atp5j2/Atp5e/Nme1/mt-Atp8/Atic/Ppat/Nme2/Gmpr/Atp5c1/SlC45a13/Gmps	15	GO_BP	C4	3.15.0
GO:0009142	nucleoside triphosphate biosynthetic process	11/443	79/22270	4.56884e-07	3.65507e-05	3.27737e-05	Atp5k/Atp5l/Atp5o/Atp5h/Atp5j2/Atp5e/Nme1/mt-Atp8/Nme2/Atp5c1/SlC45a13	11	GO_BP	C4	3.15.0
GO:0006310	DNA recombination	22/443	322/22270	5.86378e-07	4.57933e-05	4.10611e-05	Mcm7/Hmgb1/Hmgb2/PsmC2ip/Mcm3/Sem1/Sfpq/Mcm4/Hspd1/Psmd14/Ruvbl1/Samhd1/Mcm5/Mcm6/Tex19.1/Mcm2/Chek1/Morf4l1/Alyref/Rnf168/Apex1/Mms22l	22	GO_BP	C4	3.15.0
GO:0016072	rRNA metabolic process	19/443	248/22270	6.25085e-07	4.76809e-05	4.27537e-05	Ddx21/Ncl/Nhp2/Lsm6/Pin4/Mrto4/Utp20/Npm3/Gtf2h5/Rpf2/Wdr43/Rsl1d1/Pdcd11/Ddx18/Dis3/Snu13/Rrp15/Nifk/Nvl	19	GO_BP	C4	3.15.0
GO:0032392	DNA geometric change	9/443	51/22270	6.52564e-07	4.86457e-05	4.36188e-05	Mcm7/Hmgb1/Ddx1/Mcm3/Mcm4/Mcm5/Mcm6/Mcm2/Hnrnpa2b1	9	GO_BP	C4	3.15.0
GO:0009260	ribonucleotide biosynthetic process	15/443	161/22270	8.34675e-07	6.08385e-05	5.45516e-05	Atp5k/Atp5l/Atp5o/Atp5h/Atp5j2/Atp5e/Nme1/mt-Atp8/Atic/Ppat/Nme2/Gmpr/Atp5c1/SlC45a13/Gmps	15	GO_BP	C4	3.15.0
GO:0006164	purine nucleotide biosynthetic process	15/443	166/22270	1.23187e-06	8.76804e-05	7.86198e-05	Atp5k/Atp5l/Atp5o/Atp5h/Atp5j2/Atp5e/Nme1/mt-Atp8/Atic/Ppat/Nme2/Gmpr/Atp5c1/SlC45a13/Gmps	15	GO_BP	C4	3.15.0
GO:0000470	maturation of LSU-rRNA	7/443	29/22270	1.2564e-06	8.76804e-05	7.86198e-05	Nhp2/Rpf2/Rsl1d1/Ddx18/Snu13/Rrp15/Nifk	7	GO_BP	C4	3.15.0
GO:0071824	protein-DNA complex subunit organization	16/443	190/22270	1.39973e-06	9.56481e-05	8.57641e-05	Hmgb1/Ptma/Hells/Psmc6/Cenpw/Nasp/Smarca5/Gtf2h5/Cenpa/Taf10/Mcm2/Znhit1/Chaf1a/Anp32b/Set/Kat6b	16	GO_BP	C4	3.15.0
GO:0050684	regulation of mRNA processing	14/443	147/22270	1.48772e-06	9.9586e-05	8.9295e-05	Srsf2/Ncl/Srsf3/Magoh/Rbm3/Larp7/Srsf9/Rbm8a/Eif4a3/Hnrnpa2b1/Ccnb1/Tra2b/Ncbp2/Srsf7	14	GO_BP	C4	3.15.0
GO:0034655	nucleobase-containing compound catabolic process	24/443	397/22270	1.61674e-06	0.000106058	9.50981e-05	Lsm4/Nsun2/Gspt1/Lsm6/Lsm7/Hnrnpab/Mrto4/Magoh/Etf1/Cnot6/Ybx1/Rbm8a/Dctpp1/Samhd1/Rnaseh2c/Eif4a3/Trim71/Dis3/Dazl/Dut/Ncbp2/E2f1/Apex1/Hnrnpm	24	GO_BP	C4	3.15.0
GO:0046390	ribose phosphate biosynthetic process	15/443	170/22270	1.66395e-06	0.000107015	9.59563e-05	Atp5k/Atp5l/Atp5o/Atp5h/Atp5j2/Atp5e/Nme1/mt-Atp8/Atic/Ppat/Nme2/Gmpr/Atp5c1/SlC45a13/Gmps	15	GO_BP	C4	3.15.0
GO:0006754	ATP biosynthetic process	9/443	57/22270	1.73651e-06	0.000108334	9.7139e-05	Atp5k/Atp5l/Atp5o/Atp5h/Atp5j2/Atp5e/mt-Atp8/Atp5c1/SlC45a13	9	GO_BP	C4	3.15.0
GO:0006402	mRNA catabolic process	18/443	241/22270	1.77601e-06	0.000108334	9.7139e-05	Lsm4/Gspt1/Lsm6/Lsm7/Hnrnpab/Mrto4/Magoh/Etf1/Cnot6/Ybx1/Rbm8a/Eif4a3/Trim71/Dazl/Ncbp2/E2f1/Apex1/Hnrnpm	18	GO_BP	C4	3.15.0
GO:0009124	nucleoside monophosphate biosynthetic process	8/443	43/22270	1.81271e-06	0.000108334	9.7139e-05	Nme1/Atic/Ppat/Nme2/Gmpr/Tyms/Dut/Gmps	8	GO_BP	C4	3.15.0
GO:0048024	regulation of mRNA splicing, via spliceosome	12/443	109/22270	1.81658e-06	0.000108334	9.7139e-05	Srsf2/Ncl/Srsf3/Magoh/Rbm3/Larp7/Srsf9/Rbm8a/Eif4a3/Hnrnpa2b1/Tra2b/Srsf7	12	GO_BP	C4	3.15.0
GO:0065004	protein-DNA complex assembly	14/443	150/22270	1.89496e-06	0.00011099	9.95209e-05	Hmgb1/Hells/Psmc6/Cenpw/Nasp/Smarca5/Gtf2h5/Cenpa/Taf10/Mcm2/Chaf1a/Anp32b/Set/Kat6b	14	GO_BP	C4	3.15.0
GO:0071103	DNA conformation change	9/443	58/22270	2.01966e-06	0.000116219	0.000104209	Mcm7/Hmgb1/Ddx1/Mcm3/Mcm4/Mcm5/Mcm6/Mcm2/Hnrnpa2b1	9	GO_BP	C4	3.15.0
GO:0072522	purine-containing compound biosynthetic process	15/443	173/22270	2.07246e-06	0.000117201	0.00010509	Atp5k/Atp5l/Atp5o/Atp5h/Atp5j2/Atp5e/Nme1/mt-Atp8/Atic/Ppat/Nme2/Gmpr/Atp5c1/SlC45a13/Gmps	15	GO_BP	C4	3.15.0
GO:0006123	mitochondrial electron transport, cytochrome c to oxygen	5/443	12/22270	2.1494e-06	0.000119492	0.000107144	Cox7c/Cyct/Cox5b/Cox6a1/Cox5a	5	GO_BP	C4	3.15.0
GO:0006268	DNA unwinding involved in DNA replication	6/443	21/22270	2.52266e-06	0.000137906	0.000123655	Mcm7/Mcm3/Mcm4/Mcm5/Mcm6/Mcm2	6	GO_BP	C4	3.15.0
GO:0000724	double-strand break repair via homologous recombination	14/443	158/22270	3.50833e-06	0.000188645	0.000169151	Mcm7/Mcm3/Sem1/Sfpq/Mcm4/Psmd14/Ruvbl1/Samhd1/Mcm5/Mcm6/Mcm2/Chek1/Morf4l1/Mms22l	14	GO_BP	C4	3.15.0
GO:0000725	recombinational repair	14/443	160/22270	4.0668e-06	0.000209786	0.000188107	Mcm7/Mcm3/Sem1/Sfpq/Mcm4/Psmd14/Ruvbl1/Samhd1/Mcm5/Mcm6/Mcm2/Chek1/Morf4l1/Mms22l	14	GO_BP	C4	3.15.0
GO:0043484	regulation of RNA splicing	14/443	160/22270	4.0668e-06	0.000209786	0.000188107	Srsf2/Ncl/Srsf3/Magoh/Rbm3/Larp7/Rbm22/Srsf9/Rbm8a/Eif4a3/Hnrnpa2b1/Tra2b/Rps26/Srsf7	14	GO_BP	C4	3.15.0
GO:0019439	aromatic compound catabolic process	25/443	448/22270	4.09339e-06	0.000209786	0.000188107	Lsm4/Acaa1b/Nsun2/Gspt1/Lsm6/Lsm7/Hnrnpab/Mrto4/Magoh/Etf1/Cnot6/Ybx1/Rbm8a/Dctpp1/Samhd1/Rnaseh2c/Eif4a3/Trim71/Dis3/Dazl/Dut/Ncbp2/E2f1/Apex1/Hnrnpm	25	GO_BP	C4	3.15.0
GO:0000956	nuclear-transcribed mRNA catabolic process	12/443	120/22270	5.02025e-06	0.00025333	0.000227151	Lsm4/Gspt1/Lsm7/Hnrnpab/Mrto4/Magoh/Etf1/Cnot6/Ybx1/Rbm8a/Eif4a3/Ncbp2	12	GO_BP	C4	3.15.0
GO:0044270	cellular nitrogen compound catabolic process	24/443	425/22270	5.21875e-06	0.000259356	0.000232555	Lsm4/Nsun2/Gspt1/Lsm6/Lsm7/Hnrnpab/Mrto4/Magoh/Etf1/Cnot6/Ybx1/Rbm8a/Dctpp1/Samhd1/Rnaseh2c/Eif4a3/Trim71/Dis3/Dazl/Dut/Ncbp2/E2f1/Apex1/Hnrnpm	24	GO_BP	C4	3.15.0
GO:0046700	heterocycle catabolic process	24/443	426/22270	5.43024e-06	0.000265839	0.000238367	Lsm4/Nsun2/Gspt1/Lsm6/Lsm7/Hnrnpab/Mrto4/Magoh/Etf1/Cnot6/Ybx1/Rbm8a/Dctpp1/Samhd1/Rnaseh2c/Eif4a3/Trim71/Dis3/Dazl/Dut/Ncbp2/E2f1/Apex1/Hnrnpm	24	GO_BP	C4	3.15.0
GO:0050657	nucleic acid transport	13/443	148/22270	8.58693e-06	0.000408191	0.000366009	Eif5a/Nsun2/Srsf3/Sem1/Ran/Magoh/Ybx1/Hnrnpa2b1/Hnrnpa3/Alyref/Ncbp2/Srsf7/Mrpl18	13	GO_BP	C4	3.15.0
GO:0050658	RNA transport	13/443	148/22270	8.58693e-06	0.000408191	0.000366009	Eif5a/Nsun2/Srsf3/Sem1/Ran/Magoh/Ybx1/Hnrnpa2b1/Hnrnpa3/Alyref/Ncbp2/Srsf7/Mrpl18	13	GO_BP	C4	3.15.0
GO:0006403	RNA localization	14/443	172/22270	9.40566e-06	0.000440722	0.000395179	Eif5a/Nsun2/Srsf3/Sem1/Ran/Magoh/Ybx1/Hnrnpa2b1/Hnrnpa3/Nop58/Alyref/Ncbp2/Srsf7/Mrpl18	14	GO_BP	C4	3.15.0
GO:0042273	ribosomal large subunit biogenesis	9/443	70/22270	9.99168e-06	0.000461587	0.000413888	Nhp2/Mrto4/Rpf2/Rsl1d1/Ddx18/Snu13/Rrp15/Nifk/Nvl	9	GO_BP	C4	3.15.0
GO:0051236	establishment of RNA localization	13/443	151/22270	1.06805e-05	0.000486554	0.000436275	Eif5a/Nsun2/Srsf3/Sem1/Ran/Magoh/Ybx1/Hnrnpa2b1/Hnrnpa3/Alyref/Ncbp2/Srsf7/Mrpl18	13	GO_BP	C4	3.15.0
GO:1901361	organic cyclic compound catabolic process	25/443	474/22270	1.08351e-05	0.000486837	0.000436528	Lsm4/Acaa1b/Nsun2/Gspt1/Lsm6/Lsm7/Hnrnpab/Mrto4/Magoh/Etf1/Cnot6/Ybx1/Rbm8a/Dctpp1/Samhd1/Rnaseh2c/Eif4a3/Trim71/Dis3/Dazl/Dut/Ncbp2/E2f1/Apex1/Hnrnpm	25	GO_BP	C4	3.15.0
GO:0000184	nuclear-transcribed mRNA catabolic process, nonsense-mediated decay	7/443	41/22270	1.47286e-05	0.000652836	0.000585374	Gspt1/Hnrnpab/Magoh/Etf1/Rbm8a/Eif4a3/Ncbp2	7	GO_BP	C4	3.15.0
GO:0098760	response to interleukin-7	5/443	17/22270	1.54666e-05	0.000667506	0.000598527	Hmgb1/Atic/Hspd1/Ybx1/Pdia3	5	GO_BP	C4	3.15.0
GO:0098761	cellular response to interleukin-7	5/443	17/22270	1.54666e-05	0.000667506	0.000598527	Hmgb1/Atic/Hspd1/Ybx1/Pdia3	5	GO_BP	C4	3.15.0
GO:0071897	DNA biosynthetic process	14/443	182/22270	1.78725e-05	0.000761322	0.000682649	Nhp2/Phb/Cct6a/Rfc4/Pcna/DnajC4/Hnrnpa2b1/Chek1/Tk1/Fgfr4/RfC2/Jade2/Cct8/Nvl	14	GO_BP	C4	3.15.0
GO:0006120	mitochondrial electron transport, NADH to ubiquinone	6/443	29/22270	1.92961e-05	0.000811426	0.000727576	mt-Nd3/Ndufb8/Ndufs8/mt-Nd1/Ndufa7/Ndufs6	6	GO_BP	C4	3.15.0
GO:0009263	deoxyribonucleotide biosynthetic process	5/443	18/22270	2.10661e-05	0.000853047	0.000764895	Nme1/Nme2/Tyms/Dut/Rrm1	5	GO_BP	C4	3.15.0
GO:0009265	2'-deoxyribonucleotide biosynthetic process	5/443	18/22270	2.10661e-05	0.000853047	0.000764895	Nme1/Nme2/Tyms/Dut/Rrm1	5	GO_BP	C4	3.15.0
GO:0046385	deoxyribose phosphate biosynthetic process	5/443	18/22270	2.10661e-05	0.000853047	0.000764895	Nme1/Nme2/Tyms/Dut/Rrm1	5	GO_BP	C4	3.15.0
GO:0032508	DNA duplex unwinding	7/443	44/22270	2.38474e-05	0.000953896	0.000855323	Mcm7/Ddx1/Mcm3/Mcm4/Mcm5/Mcm6/Mcm2	7	GO_BP	C4	3.15.0
GO:0006302	double-strand break repair	17/443	266/22270	2.65178e-05	0.00104793	0.000939642	Mcm7/Ddx1/Mcm3/Sem1/Sfpq/Mcm4/Psmd14/Ruvbl1/Samhd1/Mcm5/Dek/Mcm6/Mcm2/Chek1/Morf4l1/Rnf168/Mms22l	17	GO_BP	C4	3.15.0
GO:0009157	deoxyribonucleoside monophosphate biosynthetic process	4/443	10/22270	2.94992e-05	0.00115187	0.00103284	Nme1/Nme2/Tyms/Dut	4	GO_BP	C4	3.15.0
GO:0009394	2'-deoxyribonucleotide metabolic process	7/443	47/22270	3.71793e-05	0.001418	0.00127147	Nme1/Nme2/Dctpp1/Samhd1/Tyms/Dut/Rrm1	7	GO_BP	C4	3.15.0
GO:0019692	deoxyribose phosphate metabolic process	7/443	47/22270	3.71793e-05	0.001418	0.00127147	Nme1/Nme2/Dctpp1/Samhd1/Tyms/Dut/Rrm1	7	GO_BP	C4	3.15.0
GO:0006270	DNA replication initiation	6/443	33/22270	4.20625e-05	0.0015858	0.00142193	Mcm7/Mcm3/Mcm4/Mcm5/Mcm6/Mcm2	6	GO_BP	C4	3.15.0
GO:0006417	regulation of translation	21/443	392/22270	4.36421e-05	0.00162666	0.00145856	Hbb-bs/Bc1/Bzw1/Eif4g2/Ncl/UqcC4/Eif5a/Dph3/Gspt1/Magoh/Etf1/Rbm3/Larp1b/Cnot6/Ybx1/Eif4a3/Trim71/Dazl/Tyms/Ncbp2/Eif3d	21	GO_BP	C4	3.15.0
GO:0006122	mitochondrial electron transport, ubiquinol to cytochrome c	4/443	11/22270	4.56276e-05	0.00166287	0.00149103	Uqcrb/Cyct/Cyc1/Uqcr10	4	GO_BP	C4	3.15.0
GO:0009221	pyrimidine deoxyribonucleotide biosynthetic process	4/443	11/22270	4.56276e-05	0.00166287	0.00149103	Nme1/Nme2/Tyms/Dut	4	GO_BP	C4	3.15.0
GO:0009262	deoxyribonucleotide metabolic process	7/443	49/22270	4.90736e-05	0.00176881	0.00158602	Nme1/Nme2/Dctpp1/Samhd1/Tyms/Dut/Rrm1	7	GO_BP	C4	3.15.0
GO:0009123	nucleoside monophosphate metabolic process	8/443	67/22270	5.37525e-05	0.00191639	0.00171836	Nme1/Atic/Ppat/Nme2/Gmpr/Tyms/Dut/Gmps	8	GO_BP	C4	3.15.0
GO:0006352	DNA-templated transcription initiation	10/443	107/22270	5.51951e-05	0.00192918	0.00172982	Pou5f1/Hmgb1/Psmc6/Smarca5/Elob/Gtf2h5/Ubtf/Taf10/Sub1/Eloc	10	GO_BP	C4	3.15.0
GO:2000278	regulation of DNA biosynthetic process	11/443	129/22270	5.52875e-05	0.00192918	0.00172982	Cct6a/Rfc4/Pcna/DnajC4/Hnrnpa2b1/Chek1/Fgfr4/RfC2/Jade2/Cct8/Nvl	11	GO_BP	C4	3.15.0
GO:0006338	chromatin remodeling	15/443	228/22270	5.63493e-05	0.00194553	0.00174449	Ptma/Hells/Cfdp1/Nasp/Smarca5/Npm3/Rbbp7/Ruvbl1/Mcm2/Znhit1/Morf4l1/Chaf1a/Anp32b/Set/Kat6b	15	GO_BP	C4	3.15.0
GO:0009219	pyrimidine deoxyribonucleotide metabolic process	5/443	22/22270	6.06312e-05	0.00207156	0.00185749	Nme1/Nme2/Dctpp1/Tyms/Dut	5	GO_BP	C4	3.15.0
GO:0065002	intracellular protein transmembrane transport	7/443	51/22270	6.39173e-05	0.00216133	0.00193798	Tomm7/Hspd1/Romo1/Sec61b/Dnajc19/Timm23/Sec61g	7	GO_BP	C4	3.15.0
GO:0043248	proteasome assembly	4/443	12/22270	6.73666e-05	0.00223195	0.0020013	Psmg2/Sem1/Psmd11/Psmg4	4	GO_BP	C4	3.15.0
GO:2000622	regulation of nuclear-transcribed mRNA catabolic process, nonsense-mediated decay	4/443	12/22270	6.73666e-05	0.00223195	0.0020013	Hnrnpab/Magoh/Rbm8a/Eif4a3	4	GO_BP	C4	3.15.0
GO:0051168	nuclear export	12/443	158/22270	7.96036e-05	0.002611	0.00234118	Nsun2/Srsf3/Sem1/Ran/Rbm22/Hnrnpa2b1/Rangap1/Anp32b/Alyref/Bard1/Ncbp2/Cse1l	12	GO_BP	C4	3.15.0
GO:0009117	nucleotide metabolic process	22/443	443/22270	8.84384e-05	0.00287206	0.00257527	Atp5k/Atp5l/Atp5o/Atp5h/Atp5j2/Atp5e/Nme1/Ran/mt-Atp8/Atic/Ppat/Nme2/Dctpp1/Samhd1/Gmpr/Tyms/Atp5c1/Dut/Rrm1/SlC45a13/Kars/Gmps	22	GO_BP	C4	3.15.0
GO:0000070	mitotic sister chromatid segregation	12/443	160/22270	8.98278e-05	0.00288081	0.00258311	Psmg2/Tubg2/Smarca5/Ran/Anapc15/Chmp2a/Cdca8/Ccnb1/Incenp/Naa50/Kif2c/CdC40	12	GO_BP	C4	3.15.0
GO:0006354	DNA-templated transcription elongation	8/443	72/22270	9.04644e-05	0.00288081	0.00258311	Wdr61/Elob/Gtf2h5/Ubtf/Wdr43/Alyref/Rnf168/Eloc	8	GO_BP	C4	3.15.0
GO:0006271	DNA strand elongation involved in DNA replication	4/443	13/22270	9.57804e-05	0.00302077	0.00270861	Mcm7/Mcm3/Mcm4/Pcna	4	GO_BP	C4	3.15.0
GO:2000112	regulation of cellular macromolecule biosynthetic process	23/443	478/22270	9.86085e-05	0.00308034	0.00276203	Hbb-bs/Bc1/Bzw1/Eif4g2/Ncl/UqcC4/Eif5a/Dph3/Gspt1/Magoh/Etf1/Rbm3/Larp1b/Cnot6/Ybx1/Eif4a3/Trim71/Dbi/Il33/Dazl/Tyms/Ncbp2/Eif3d	23	GO_BP	C4	3.15.0
GO:0006367	transcription initiation at RNA polymerase II promoter	8/443	73/22270	9.98567e-05	0.00308991	0.0027706	Pou5f1/Hmgb1/Psmc6/Elob/Gtf2h5/Taf10/Sub1/Eloc	8	GO_BP	C4	3.15.0
GO:0071806	protein transmembrane transport	7/443	55/22270	0.000104634	0.00320748	0.00287602	Tomm7/Hspd1/Romo1/Sec61b/Dnajc19/Timm23/Sec61g	7	GO_BP	C4	3.15.0
GO:0000819	sister chromatid segregation	13/443	189/22270	0.000111685	0.0033919	0.00304139	Psmg2/Tubg2/Smarca5/Ran/Anapc15/Sfpq/Chmp2a/Cdca8/Ccnb1/Incenp/Naa50/Kif2c/CdC40	13	GO_BP	C4	3.15.0
GO:0006753	nucleoside phosphate metabolic process	22/443	451/22270	0.000114433	0.00344349	0.00308765	Atp5k/Atp5l/Atp5o/Atp5h/Atp5j2/Atp5e/Nme1/Ran/mt-Atp8/Atic/Ppat/Nme2/Dctpp1/Samhd1/Gmpr/Tyms/Atp5c1/Dut/Rrm1/SlC45a13/Kars/Gmps	22	GO_BP	C4	3.15.0
GO:0051028	mRNA transport	10/443	117/22270	0.000117499	0.00347379	0.00311482	Eif5a/Nsun2/Srsf3/Sem1/Magoh/Hnrnpa2b1/Hnrnpa3/Alyref/Ncbp2/Srsf7	10	GO_BP	C4	3.15.0
GO:0042743	hydrogen peroxide metabolic process	7/443	56/22270	0.000117558	0.00347379	0.00311482	Hbb-bs/Hba-a1/Cyct/Gpx1/Mpv17l/Txnrd1/Prdx4	7	GO_BP	C4	3.15.0
GO:0006415	translational termination	4/443	14/22270	0.00013199	0.0037976	0.00340516	Eif5a/Gspt1/Etf1/Mrpl58	4	GO_BP	C4	3.15.0
GO:0046073	dTMP metabolic process	4/443	14/22270	0.00013199	0.0037976	0.00340516	Nme1/Nme2/Tyms/Dut	4	GO_BP	C4	3.15.0
GO:1902969	mitotic DNA replication	4/443	14/22270	0.00013199	0.0037976	0.00340516	Mcm3/Mcm4/Mcm6/Mcm2	4	GO_BP	C4	3.15.0
GO:0098813	nuclear chromosome segregation	16/443	276/22270	0.000142963	0.00407755	0.00365619	Psmg2/Tubg2/PsmC2ip/Smarca5/Ran/Anapc15/Sfpq/Chmp2a/Cdca8/Tex19.1/Ccnb1/SpC44/Incenp/Naa50/Kif2c/CdC40	16	GO_BP	C4	3.15.0
GO:0015931	nucleobase-containing compound transport	13/443	195/22270	0.00015264	0.00431604	0.00387003	Eif5a/Nsun2/Srsf3/Sem1/Ran/Magoh/Ybx1/Hnrnpa2b1/Hnrnpa3/Alyref/Ncbp2/Srsf7/Mrpl18	13	GO_BP	C4	3.15.0
GO:0009130	pyrimidine nucleoside monophosphate biosynthetic process	4/443	15/22270	0.000177165	0.00496668	0.00445344	Nme1/Nme2/Tyms/Dut	4	GO_BP	C4	3.15.0
GO:0050685	positive regulation of mRNA processing	6/443	43/22270	0.00019575	0.00544118	0.0048789	Ncl/Rbm3/Eif4a3/Ccnb1/Tra2b/Ncbp2	6	GO_BP	C4	3.15.0
GO:0042744	hydrogen peroxide catabolic process	5/443	28/22270	0.000205096	0.00565306	0.00506889	Hbb-bs/Hba-a1/Gpx1/Txnrd1/Prdx4	5	GO_BP	C4	3.15.0
GO:0033119	negative regulation of RNA splicing	5/443	29/22270	0.000243804	0.00666398	0.00597534	Srsf9/Hnrnpa2b1/Tra2b/Rps26/Srsf7	5	GO_BP	C4	3.15.0
GO:0034248	regulation of cellular amide metabolic process	21/443	450/22270	0.000296103	0.0080266	0.00719715	Hbb-bs/Bc1/Bzw1/Eif4g2/Ncl/UqcC4/Eif5a/Dph3/Gspt1/Magoh/Etf1/Rbm3/Larp1b/Cnot6/Ybx1/Eif4a3/Trim71/Dazl/Tyms/Ncbp2/Eif3d	21	GO_BP	C4	3.15.0
GO:0009176	pyrimidine deoxyribonucleoside monophosphate metabolic process	4/443	17/22270	0.000299307	0.00804693	0.00721538	Nme1/Nme2/Tyms/Dut	4	GO_BP	C4	3.15.0
GO:0044772	mitotic cell cycle phase transition	20/443	419/22270	0.000307068	0.00818848	0.0073423	Psmg2/Arpp19/Nasp/Anapc15/Rdx/CdC45a/Larp7/Chmp2a/Taf10/Trim71/Chek1/Ccnb2/E2f3/Ccna2/Ccnb1/Anp32b/Itgb1/E2f1/Rrm1/Apex1	20	GO_BP	C4	3.15.0
GO:0072593	reactive oxygen species metabolic process	14/443	242/22270	0.000374637	0.00986093	0.00884192	Hbb-bs/Hba-a1/Coq7/Eif5a/Cyct/Gpx1/Fancc/Cflar/Hspd1/Romo1/Mpv17l/Txnrd1/Atpif1/Prdx4	14	GO_BP	C4	3.15.0
GO:0009147	pyrimidine nucleoside triphosphate metabolic process	4/443	18/22270	0.000378804	0.00986093	0.00884192	Nme1/Nme2/Dctpp1/Dut	4	GO_BP	C4	3.15.0
GO:0030150	protein import into mitochondrial matrix	4/443	18/22270	0.000378804	0.00986093	0.00884192	Tomm7/Romo1/Dnajc19/Timm23	4	GO_BP	C4	3.15.0
GO:0043161	proteasome-mediated ubiquitin-dependent protein catabolic process	20/443	429/22270	0.000415051	0.0107194	0.0096117	Psmd1/Psmc1/Psmc6/Psmc5/CdC24/Psmb3/PsmC2/Rad23a/Gid8/Sec61b/Cul1/Psma5/Psmd14/Usp14/Trip4/Trim71/Il33/Commd1/CdC40/Psmd2	20	GO_BP	C4	3.15.0
GO:0033260	nuclear DNA replication	5/443	33/22270	0.000456433	0.0116054	0.0104062	Mcm3/Mcm4/Pcna/Mcm6/Mcm2	5	GO_BP	C4	3.15.0
GO:0044743	protein transmembrane import into intracellular organelle	5/443	33/22270	0.000456433	0.0116054	0.0104062	Tomm7/Hspd1/Romo1/Dnajc19/Timm23	5	GO_BP	C4	3.15.0
GO:0045945	positive regulation of transcription by RNA polymerase III	4/443	19/22270	0.000472319	0.011917	0.0106855	Ddx21/Smarca5/Mybbp1a/Dek	4	GO_BP	C4	3.15.0
GO:0006457	protein folding	11/443	165/22270	0.000483634	0.0121093	0.010858	Cct6a/Ppih/Hspd1/Pfdn6/DnajC4/Ppib/Tbca/Prdx4/Pdia3/CdC27l1/Cct8	11	GO_BP	C4	3.15.0
GO:0007059	chromosome segregation	17/443	339/22270	0.000490831	0.0121446	0.0108896	Psmg2/Tubg2/PsmC2ip/Cenpw/Smarca5/Ran/Anapc15/Sfpq/Chmp2a/Cdca8/Tex19.1/Ccnb1/SpC44/Incenp/Naa50/Kif2c/CdC40	17	GO_BP	C4	3.15.0
GO:0034728	nucleosome organization	9/443	115/22270	0.000492449	0.0121446	0.0108896	Ptma/Nasp/Smarca5/Mcm2/Znhit1/Chaf1a/Anp32b/Set/Kat6b	9	GO_BP	C4	3.15.0
GO:0006289	nucleotide-excision repair	6/443	52/22270	0.000562329	0.0136731	0.0122601	Hmgb1/Hmgn1/Fancc/Rad23a/Gtf2h5/Commd1	6	GO_BP	C4	3.15.0
GO:0031497		11/443	168/22270	0.000562764	0.0136731	0.0122601	Hmgb1/Cbx3/Hells/Nasp/Smarca5/Ubtf/Mcm2/Chaf1a/Anp32b/Set/Kat6b	11	GO_BP	C4	3.15.0
GO:0022616	DNA strand elongation	5/443	36/22270	0.0006904	0.0166508	0.0149302	Mcm7/Mcm3/Mcm4/Ruvbl1/Pcna	5	GO_BP	C4	3.15.0
GO:1903312	negative regulation of mRNA metabolic process	8/443	97/22270	0.000709812	0.016994	0.0152379	Hnrnpab/Srsf9/Ybx1/Hnrnpa2b1/Tra2b/Dazl/E2f1/Srsf7	8	GO_BP	C4	3.15.0
GO:0000380	alternative mRNA splicing, via spliceosome	7/443	75/22270	0.000728147	0.0173067	0.0155183	Srsf2/Sfpq/Magoh/Srsf9/Rbm8a/Tra2b/Hnrnpm	7	GO_BP	C4	3.15.0
GO:0072527	pyrimidine-containing compound metabolic process	6/443	55/22270	0.00076163	0.0179723	0.0161151	Nme1/Nme2/Dctpp1/Tk1/Tyms/Dut	6	GO_BP	C4	3.15.0
GO:0061013	regulation of mRNA catabolic process	11/443	176/22270	0.00082814	0.0194021	0.0173972	Hnrnpab/Magoh/Cnot6/Ybx1/Rbm8a/Eif4a3/Trim71/Dazl/E2f1/Apex1/Hnrnpm	11	GO_BP	C4	3.15.0
GO:0044843	cell cycle G1/S phase transition	13/443	233/22270	0.000840078	0.0195422	0.0175228	Nasp/Rdx/CdC45a/Larp7/Taf10/Trim71/E2f3/Ccna2/Anp32b/Itgb1/E2f1/Rrm1/Apex1	13	GO_BP	C4	3.15.0
GO:0044786	cell cycle DNA replication	5/443	38/22270	0.000889768	0.0205524	0.0184285	Mcm3/Mcm4/Pcna/Mcm6/Mcm2	5	GO_BP	C4	3.15.0
GO:0000082	G1/S transition of mitotic cell cycle	12/443	206/22270	0.000907078	0.0208057	0.0186557	Nasp/Rdx/CdC45a/Larp7/Taf10/Trim71/E2f3/Anp32b/Itgb1/E2f1/Rrm1/Apex1	12	GO_BP	C4	3.15.0
GO:0006334	nucleosome assembly	7/443	78/22270	0.000921117	0.0208363	0.0186831	Nasp/Smarca5/Mcm2/Chaf1a/Anp32b/Set/Kat6b	7	GO_BP	C4	3.15.0
GO:1990542	mitochondrial transmembrane transport	7/443	78/22270	0.000921117	0.0208363	0.0186831	Tomm7/Hspd1/Romo1/Dnajc19/Timm23/SlC45a13/Mrpl18	7	GO_BP	C4	3.15.0
GO:0016570	histone modification	21/443	493/22270	0.000962005	0.0216122	0.0193788	Pou5f1/Phb/Smarca5/Wdr61/Sfpq/Arid4a/Rbbp7/Ruvbl1/Usp22/Taf10/Chek1/Znhit1/Morf4l1/Ccna2/Ccnb1/Sf3b5/Jade2/Incenp/Rnf168/Naa50/Kat6b	21	GO_BP	C4	3.15.0
GO:0042176	regulation of protein catabolic process	18/443	394/22270	0.00100051	0.0223052	0.0200003	Asb9/Oaz1/Psmd1/Phb/Sh3d19/Gpx1/Rad23a/Rdx/Psmd14/Usp14/Snf8/Atpif1/Il33/Psmd3/Alad/Commd1/CdC40/Psmd2	18	GO_BP	C4	3.15.0
GO:0009129	pyrimidine nucleoside monophosphate metabolic process	4/443	23/22270	0.00101326	0.0223052	0.0200003	Nme1/Nme2/Tyms/Dut	4	GO_BP	C4	3.15.0
GO:0009168	purine ribonucleoside monophosphate biosynthetic process	4/443	23/22270	0.00101326	0.0223052	0.0200003	Atic/Ppat/Gmpr/Gmps	4	GO_BP	C4	3.15.0
GO:2000573	positive regulation of DNA biosynthetic process	7/443	80/22270	0.00107067	0.023412	0.0209927	Cct6a/Rfc4/Pcna/Fgfr4/RfC2/Cct8/Nvl	7	GO_BP	C4	3.15.0
GO:0006220	pyrimidine nucleotide metabolic process	5/443	40/22270	0.00112908	0.0245256	0.0219912	Nme1/Nme2/Dctpp1/Tyms/Dut	5	GO_BP	C4	3.15.0
GO:0006163	purine nucleotide metabolic process	17/443	366/22270	0.0011452	0.0247122	0.0221585	Atp5k/Atp5l/Atp5o/Atp5h/Atp5j2/Atp5e/Nme1/Ran/mt-Atp8/Atic/Ppat/Nme2/Samhd1/Gmpr/Atp5c1/SlC45a13/Gmps	17	GO_BP	C4	3.15.0
GO:0048025	negative regulation of mRNA splicing, via spliceosome	4/443	24/22270	0.00119697	0.0256605	0.0230088	Srsf9/Hnrnpa2b1/Tra2b/Srsf7	4	GO_BP	C4	3.15.0
GO:0045931	positive regulation of mitotic cell cycle	9/443	133/22270	0.00139449	0.0293065	0.026278	Hmgb1/Rdx/CdC45a/Larp7/Usp22/Ccnb1/Anp32b/Rrm1/Apex1	9	GO_BP	C4	3.15.0
GO:0006221	pyrimidine nucleotide biosynthetic process	4/443	25/22270	0.00140278	0.0293065	0.026278	Nme1/Nme2/Tyms/Dut	4	GO_BP	C4	3.15.0
GO:0006359	regulation of transcription by RNA polymerase III	4/443	25/22270	0.00140278	0.0293065	0.026278	Ddx21/Smarca5/Mybbp1a/Dek	4	GO_BP	C4	3.15.0
GO:0009127	purine nucleoside monophosphate biosynthetic process	4/443	25/22270	0.00140278	0.0293065	0.026278	Atic/Ppat/Gmpr/Gmps	4	GO_BP	C4	3.15.0
GO:0006406	mRNA export from nucleus	6/443	62/22270	0.00143734	0.0296508	0.0265868	Nsun2/Srsf3/Sem1/Hnrnpa2b1/Alyref/Ncbp2	6	GO_BP	C4	3.15.0
GO:0006446	regulation of translational initiation	6/443	62/22270	0.00143734	0.0296508	0.0265868	Hbb-bs/Bc1/Bzw1/Eif4g2/Dazl/Ncbp2	6	GO_BP	C4	3.15.0
GO:0009150	purine ribonucleotide metabolic process	16/443	342/22270	0.00147085	0.0301524	0.0270365	Atp5k/Atp5l/Atp5o/Atp5h/Atp5j2/Atp5e/Nme1/Ran/mt-Atp8/Atic/Ppat/Nme2/Gmpr/Atp5c1/SlC45a13/Gmps	16	GO_BP	C4	3.15.0
GO:0009143	nucleoside triphosphate catabolic process	3/443	12/22270	0.00150471	0.0304658	0.0273176	Dctpp1/Samhd1/Dut	3	GO_BP	C4	3.15.0
GO:0035331	negative regulation of hippo signaling	3/443	12/22270	0.00150471	0.0304658	0.0273176	Shank2/Limd1/Wwc1	3	GO_BP	C4	3.15.0
GO:0032760	positive regulation of tumor necrosis factor production	8/443	109/22270	0.00151863	0.030559	0.0274011	Hmgb1/Ephb2/Ncl/Hspd1/Lgals9/Pycard/C1qtnf4/Il33	8	GO_BP	C4	3.15.0
GO:0031647	regulation of protein stability	15/443	313/22270	0.00161887	0.0323773	0.0290316	Tomm7/Phb/Get4/Serf2/Cct6a/Rad23a/Hspd1/Pim1/Pycard/Pfn1/Ppib/Hypk/Commd1/CdC27l1/Cct8	15	GO_BP	C4	3.15.0
GO:1903557	positive regulation of tumor necrosis factor superfamily cytokine production	8/443	111/22270	0.0017055	0.0338469	0.0303492	Hmgb1/Ephb2/Ncl/Hspd1/Lgals9/Pycard/C1qtnf4/Il33	8	GO_BP	C4	3.15.0
GO:0006275	regulation of DNA replication	9/443	137/22270	0.00171298	0.0338469	0.0303492	Smarca5/Tipin/Ruvbl1/Rfc4/Pcna/Gmnn/RfC2/Ccna2/Jade2	9	GO_BP	C4	3.15.0
GO:0006383	transcription by RNA polymerase III	5/443	45/22270	0.00193291	0.0379638	0.0340407	Ddx21/Smarca5/Mybbp1a/Dek/Gtf3c6	5	GO_BP	C4	3.15.0
GO:0006413	translational initiation	8/443	114/22270	0.00201939	0.0394262	0.035352	Hbb-bs/Bc1/Bzw1/Eif4g2/Eif2b4/Dazl/Ncbp2/Eif3d	8	GO_BP	C4	3.15.0
GO:1903313	positive regulation of mRNA metabolic process	9/443	141/22270	0.00208726	0.0405102	0.036324	Ncl/Rbm3/Cnot6/Ybx1/Eif4a3/Trim71/Ccnb1/Tra2b/Ncbp2	9	GO_BP	C4	3.15.0
GO:1900087	positive regulation of G1/S transition of mitotic cell cycle	5/443	46/22270	0.00213375	0.0411689	0.0369146	Rdx/Larp7/Anp32b/Rrm1/Apex1	5	GO_BP	C4	3.15.0
GO:0006611	protein export from nucleus	6/443	67/22270	0.00214731	0.0411881	0.0369319	Ran/Rbm22/Rangap1/Anp32b/Bard1/Cse1l	6	GO_BP	C4	3.15.0
GO:0072528	pyrimidine-containing compound biosynthetic process	4/443	28/22270	0.00216626	0.04131	0.0370411	Nme1/Nme2/Tyms/Dut	4	GO_BP	C4	3.15.0
GO:0072521	purine-containing compound metabolic process	17/443	389/22270	0.00218371	0.0414021	0.0371237	Atp5k/Atp5l/Atp5o/Atp5h/Atp5j2/Atp5e/Nme1/Ran/mt-Atp8/Atic/Ppat/Nme2/Samhd1/Gmpr/Atp5c1/SlC45a13/Gmps	17	GO_BP	C4	3.15.0
GO:0045005	DNA-templated DNA replication maintenance of fidelity	5/443	47/22270	0.00234939	0.0442873	0.0397108	Tipin/Pcna/Samhd1/Alyref/Mms22l	5	GO_BP	C4	3.15.0
GO:1900262	regulation of DNA-directed DNA polymerase activity	3/443	14/22270	0.00241705	0.045045	0.0403902	Rfc4/Pcna/RfC2	3	GO_BP	C4	3.15.0
GO:1900264	positive regulation of DNA-directed DNA polymerase activity	3/443	14/22270	0.00241705	0.045045	0.0403902	Rfc4/Pcna/RfC2	3	GO_BP	C4	3.15.0
GO:0043032	positive regulation of macrophage activation	4/443	29/22270	0.00247385	0.0458431	0.0411058	Hspd1/Lgals9/Il33/Kars	4	GO_BP	C4	3.15.0
GO:0018205	peptidyl-lysine modification	17/443	394/22270	0.00249171	0.0459147	0.04117	Pou5f1/Bcl11a/Bloc1s1/Wdr61/Senp5/Arid4a/Ruvbl1/Usp22/Taf10/Chek1/Rangap1/Morf4l1/Loxl2/Eef1akmt1/Jade2/Naa50/Kat6b	17	GO_BP	C4	3.15.0
GO:0009259	ribonucleotide metabolic process	16/443	361/22270	0.00253358	0.0464254	0.0416279	Atp5k/Atp5l/Atp5o/Atp5h/Atp5j2/Atp5e/Nme1/Ran/mt-Atp8/Atic/Ppat/Nme2/Gmpr/Atp5c1/SlC45a13/Gmps	16	GO_BP	C4	3.15.0
GO:0034508	centromere complex assembly	4/443	30/22270	0.00281016	0.0509574	0.0456916	Hells/Cenpw/Nasp/Cenpa	4	GO_BP	C4	3.15.0
GO:0033120	positive regulation of RNA splicing	5/443	49/22270	0.00282752	0.0509574	0.0456916	Ncl/Rbm3/Rbm22/Eif4a3/Tra2b	5	GO_BP	C4	3.15.0
GO:0035196	miRNA processing	5/443	49/22270	0.00282752	0.0509574	0.0456916	Rbm3/Srrt/Trim71/Hnrnpa2b1/Map2k2	5	GO_BP	C4	3.15.0
GO:0051054	positive regulation of DNA metabolic process	14/443	300/22270	0.00290734	0.0521096	0.0467247	Hmgb1/Smarca5/Cct6a/Ruvbl1/Rfc4/Pcna/Hnrnpa2b1/Fgfr4/Pfn1/RfC2/Morf4l1/Rnf168/Cct8/Nvl	14	GO_BP	C4	3.15.0
GO:0006188	IMP biosynthetic process	3/443	15/22270	0.00297702	0.0530687	0.0475847	Atic/Ppat/Gmpr	3	GO_BP	C4	3.15.0
GO:0009162	deoxyribonucleoside monophosphate metabolic process	4/443	31/22270	0.00317646	0.0557155	0.049958	Nme1/Nme2/Tyms/Dut	4	GO_BP	C4	3.15.0
GO:0043276	anoikis	4/443	31/22270	0.00317646	0.0557155	0.049958	Mybbp1a/Itgb1/E2f1/Tle5	4	GO_BP	C4	3.15.0
GO:0045454	cell redox homeostasis	4/443	31/22270	0.00317646	0.0557155	0.049958	Gpx1/Txnrd1/Prdx4/Apex1	4	GO_BP	C4	3.15.0
GO:0006414	translational elongation	5/443	51/22270	0.00337228	0.0588356	0.0527557	Eif5a/Eef1g/Dph3/Eif4a3/Trip4	5	GO_BP	C4	3.15.0
GO:0019693	ribose phosphate metabolic process	16/443	373/22270	0.00348765	0.05981	0.0536293	Atp5k/Atp5l/Atp5o/Atp5h/Atp5j2/Atp5e/Nme1/Ran/mt-Atp8/Atic/Ppat/Nme2/Gmpr/Atp5c1/SlC45a13/Gmps	16	GO_BP	C4	3.15.0
GO:0006626	protein targeting to mitochondrion	6/443	74/22270	0.00354937	0.05981	0.0536293	Tomm7/Hspd1/Romo1/Dnajc19/Timm23/Atpif1	6	GO_BP	C4	3.15.0
GO:0090407	organophosphate biosynthetic process	19/443	478/22270	0.00355036	0.05981	0.0536293	Atp5k/Atp5l/Atp5o/Atp5h/Atp5j2/Atp5e/Nme1/mt-Atp8/Atic/Ppat/Nme2/Gmpr/Tyms/Atp5c1/Dut/Rrm1/SlC45a13/Kars/Gmps	19	GO_BP	C4	3.15.0
GO:0000280	nuclear division	18/443	443/22270	0.00357059	0.05981	0.0536293	Stra8/Psmg2/Tubg2/PsmC2ip/Smarca5/Ran/Anapc15/Chmp2a/Cdca8/Tex19.1/Chek1/Ccnb2/Ccnb1/Dazl/Incenp/Naa50/Kif2c/CdC40	18	GO_BP	C4	3.15.0
GO:0000387	spliceosomal snRNP assembly	4/443	32/22270	0.00357401	0.05981	0.0536293	Snrpg/Lsm4/Snrpf/Snrpd3	4	GO_BP	C4	3.15.0
GO:0048026	positive regulation of mRNA splicing, via spliceosome	4/443	32/22270	0.00357401	0.05981	0.0536293	Ncl/Rbm3/Eif4a3/Tra2b	4	GO_BP	C4	3.15.0
GO:0050686	negative regulation of mRNA processing	4/443	32/22270	0.00357401	0.05981	0.0536293	Srsf9/Hnrnpa2b1/Tra2b/Srsf7	4	GO_BP	C4	3.15.0
GO:1902042	negative regulation of extrinsic apoptotic signaling pathway via death domain receptors	4/443	32/22270	0.00357401	0.05981	0.0536293	Sfrp2/Hmgb2/Gpx1/Cflar	4	GO_BP	C4	3.15.0
GO:0000463	maturation of LSU-rRNA from tricistronic rRNA transcript (SSU-rRNA, 5.8S rRNA, LSU-rRNA)	3/443	16/22270	0.00361037	0.0601117	0.0538999	Rpf2/Ddx18/Nifk	3	GO_BP	C4	3.15.0
GO:1901992	positive regulation of mitotic cell cycle phase transition	7/443	99/22270	0.00364013	0.0603012	0.0540698	Rdx/CdC45a/Larp7/Ccnb1/Anp32b/Rrm1/Apex1	7	GO_BP	C4	3.15.0
GO:0006360	transcription by RNA polymerase I	5/443	52/22270	0.00367122	0.0605105	0.0542575	Ncl/Smarca5/Gtf2h5/Ubtf/Wdr43	5	GO_BP	C4	3.15.0
GO:0006605	protein targeting	13/443	276/22270	0.00373994	0.061335	0.0549968	Tomm7/Get4/Trak1/Hspd1/Romo1/Sec61b/Dnajc19/Ywhaq/Timm23/Sec61g/Arl6ip1/Atpif1/Srpr	13	GO_BP	C4	3.15.0
GO:0043966	histone H3 acetylation	6/443	75/22270	0.0037947	0.0619234	0.0555244	Pou5f1/Usp22/Taf10/Chek1/Jade2/Kat6b	6	GO_BP	C4	3.15.0
GO:0060260	regulation of transcription initiation by RNA polymerase II	5/443	53/22270	0.00398867	0.0643784	0.0577257	Pou5f1/Hmgb1/Psmc6/Taf10/Sub1	5	GO_BP	C4	3.15.0
GO:0070918	small regulatory ncRNA processing	5/443	53/22270	0.00398867	0.0643784	0.0577257	Rbm3/Srrt/Trim71/Hnrnpa2b1/Map2k2	5	GO_BP	C4	3.15.0
GO:0009156	ribonucleoside monophosphate biosynthetic process	4/443	33/22270	0.00400402	0.0643784	0.0577257	Atic/Ppat/Gmpr/Gmps	4	GO_BP	C4	3.15.0
GO:0032543	mitochondrial translation	6/443	76/22270	0.00405237	0.0648379	0.0581377	UqcC4/Ndufa7/Mrpl52/Mrpl58/Mrps14/Mrps21	6	GO_BP	C4	3.15.0
GO:0140014	mitotic nuclear division	13/443	280/22270	0.00421899	0.0671762	0.0602344	Psmg2/Tubg2/Smarca5/Ran/Anapc15/Chmp2a/Cdca8/Chek1/Ccnb1/Incenp/Naa50/Kif2c/CdC40	13	GO_BP	C4	3.15.0
GO:0006177	GMP biosynthetic process	3/443	17/22270	0.00431988	0.0681212	0.0610817	Atic/Ppat/Gmps	3	GO_BP	C4	3.15.0
GO:0071295	cellular response to vitamin	3/443	17/22270	0.00431988	0.0681212	0.0610817	Ndor1/Pim1/Pdia3	3	GO_BP	C4	3.15.0
GO:0006356	regulation of transcription by RNA polymerase I	4/443	34/22270	0.00446769	0.0697811	0.0625701	Ncl/Smarca5/Ubtf/Wdr43	4	GO_BP	C4	3.15.0
GO:0035520	monoubiquitinated protein deubiquitination	4/443	34/22270	0.00446769	0.0697811	0.0625701	Usp22/Taf10/Sf3b5/Usp1	4	GO_BP	C4	3.15.0
GO:0072594	establishment of protein localization to organelle	17/443	420/22270	0.00473653	0.0736294	0.0660207	Tomm7/Get4/Cct6a/Ran/Hspd1/Romo1/Sec61b/Rbm22/Dnajc19/Snf8/Timm23/Sec61g/E2f3/Atpif1/Srpr/Cse1l/Cct8	17	GO_BP	C4	3.15.0
GO:0045787	positive regulation of cell cycle	15/443	351/22270	0.00475996	0.0736447	0.0660344	Stra8/Hmgb1/Sfpq/Rad23a/Rdx/CdC45a/Larp7/Usp22/Pim1/Chek1/Ccnb1/Anp32b/Dazl/Rrm1/Apex1	15	GO_BP	C4	3.15.0
GO:0022618	ribonucleoprotein complex assembly	9/443	160/22270	0.00484256	0.074571	0.066865	Snrpg/Lsm4/Snrpf/Snrpd3/Mrto4/Ruvbl1/Rpf2/Snu13/Eif3d	9	GO_BP	C4	3.15.0
GO:0006368	transcription elongation by RNA polymerase II promoter	5/443	56/22270	0.00505838	0.0765049	0.068599	Wdr61/Elob/Wdr43/Rnf168/Eloc	5	GO_BP	C4	3.15.0
GO:0018394	peptidyl-lysine acetylation	10/443	191/22270	0.00506658	0.0765049	0.068599	Pou5f1/Bloc1s1/Ruvbl1/Usp22/Taf10/Chek1/Morf4l1/Jade2/Naa50/Kat6b	10	GO_BP	C4	3.15.0
GO:0006613	cotranslational protein targeting to membrane	3/443	18/22270	0.0051081	0.0765049	0.068599	Sec61b/Arl6ip1/Srpr	3	GO_BP	C4	3.15.0
GO:0009200	deoxyribonucleoside triphosphate metabolic process	3/443	18/22270	0.0051081	0.0765049	0.068599	Dctpp1/Samhd1/Dut	3	GO_BP	C4	3.15.0
GO:0035330	regulation of hippo signaling	3/443	18/22270	0.0051081	0.0765049	0.068599	Shank2/Limd1/Wwc1	3	GO_BP	C4	3.15.0
GO:1902570	protein localization to nucleolus	3/443	18/22270	0.0051081	0.0765049	0.068599	Ran/Rpf2/Nvl	3	GO_BP	C4	3.15.0
GO:0006405	RNA export from nucleus	6/443	80/22270	0.00521389	0.0777344	0.0697015	Nsun2/Srsf3/Sem1/Hnrnpa2b1/Alyref/Ncbp2	6	GO_BP	C4	3.15.0
GO:0016032	viral process	15/443	355/22270	0.00527255	0.0782533	0.0701668	Phb/PsmC2/Ppih/Rad23a/Etf1/Larp7/Chmp2a/Gtf2h5/Cul1/Snf8/Vamp8/Pfn1/Ppib/Eif3d/Pcbp1	15	GO_BP	C4	3.15.0
GO:0045862	positive regulation of proteolysis	15/443	357/22270	0.00554512	0.0819279	0.0734617	Sfrp2/Hmgb1/Aurkaip1/Cyct/Sh3d19/Rad23a/Cflar/Hspd1/Ruvbl1/Pycard/Fgfr4/Atpif1/Il33/Anp32b/CdC40	15	GO_BP	C4	3.15.0
GO:0032755	positive regulation of interleukin-6 production	7/443	108/22270	0.00586065	0.0860326	0.0771422	Hmgb1/Ncl/Hspd1/Lgals9/Pycard/C1qtnf4/Il33	7	GO_BP	C4	3.15.0
GO:1902808	positive regulation of cell cycle G1/S phase transition	5/443	58/22270	0.0058754	0.0860326	0.0771422	Rdx/Larp7/Anp32b/Rrm1/Apex1	5	GO_BP	C4	3.15.0
GO:0006448	regulation of translational elongation	3/443	19/22270	0.00597731	0.0863681	0.0774431	Eif5a/Dph3/Eif4a3	3	GO_BP	C4	3.15.0
GO:0006620	post-translational protein targeting to endoplasmic reticulum membrane	3/443	19/22270	0.00597731	0.0863681	0.0774431	Get4/Sec61b/Sec61g	3	GO_BP	C4	3.15.0
GO:0090083	regulation of inclusion body assembly	3/443	19/22270	0.00597731	0.0863681	0.0774431	Psmc6/Psmc5/CdC24	3	GO_BP	C4	3.15.0
GO:0046825	regulation of protein export from nucleus	4/443	37/22270	0.00607223	0.0873548	0.0783278	Rbm22/Rangap1/Anp32b/Bard1	4	GO_BP	C4	3.15.0
GO:0045727	positive regulation of translation	8/443	138/22270	0.00646521	0.0926021	0.0830329	UqcC4/Eif5a/Rbm3/Larp1b/Ybx1/Eif4a3/Dazl/Eif3d	8	GO_BP	C4	3.15.0
GO:0016573	histone acetylation	9/443	168/22270	0.00662037	0.0940035	0.0842894	Pou5f1/Ruvbl1/Usp22/Taf10/Chek1/Morf4l1/Jade2/Naa50/Kat6b	9	GO_BP	C4	3.15.0
GO:0071826	ribonucleoprotein complex subunit organization	9/443	168/22270	0.00662037	0.0940035	0.0842894	Snrpg/Lsm4/Snrpf/Snrpd3/Mrto4/Ruvbl1/Rpf2/Snu13/Eif3d	9	GO_BP	C4	3.15.0
GO:0006541	glutamine metabolic process	3/443	20/22270	0.00692957	0.0975493	0.0874687	Ppat/Phgdh/Gmps	3	GO_BP	C4	3.15.0
GO:0033962	P-body assembly	3/443	20/22270	0.00692957	0.0975493	0.0874687	Lsm4/Cnot6/Limd1	3	GO_BP	C4	3.15.0
GO:0009167	purine ribonucleoside monophosphate metabolic process	4/443	39/22270	0.00733082	0.102757	0.0921381	Atic/Ppat/Gmpr/Gmps	4	GO_BP	C4	3.15.0
GO:2000142	regulation of DNA-templated transcription initiation	5/443	62/22270	0.00778025	0.108238	0.097053	Pou5f1/Hmgb1/Psmc6/Taf10/Sub1	5	GO_BP	C4	3.15.0
GO:0010639	negative regulation of organelle organization	15/443	371/22270	0.00778786	0.108238	0.097053	Psmg2/Gpx1/Smarca5/Lima1/Anapc15/Rdx/Mpv17l/Mcm2/Chek1/Pfn1/Ccnb1/Higd1a/Nubp1/Carmil1/Rhpn2	15	GO_BP	C4	3.15.0
GO:0031297	replication fork processing	4/443	40/22270	0.0080199	0.110993	0.099523	Pcna/Samhd1/Alyref/Mms22l	4	GO_BP	C4	3.15.0
GO:0033044	regulation of chromosome organization	10/443	207/22270	0.00874865	0.120086	0.107676	Psmg2/Smarca5/Cct6a/Anapc15/Sfpq/Ruvbl1/Mcm2/Hnrnpa2b1/Ccnb1/Cct8	10	GO_BP	C4	3.15.0
GO:0032733	positive regulation of interleukin-10 production	4/443	41/22270	0.00875014	0.120086	0.107676	Hmgb1/Hspd1/Lgals9/Pycard	4	GO_BP	C4	3.15.0
GO:0051310	metaphase plate congression	5/443	64/22270	0.00887734	0.121324	0.108786	Chmp2a/Cdca8/Ccnb1/Incenp/Kif2c	5	GO_BP	C4	3.15.0
GO:1903427	negative regulation of reactive oxygen species biosynthetic process	3/443	22/22270	0.00909035	0.123208	0.110476	Cflar/Hspd1/Mpv17l	3	GO_BP	C4	3.15.0
GO:2000209	regulation of anoikis	3/443	22/22270	0.00909035	0.123208	0.110476	Mybbp1a/Itgb1/Tle5	3	GO_BP	C4	3.15.0
GO:0006475	internal protein amino acid acetylation	9/443	178/22270	0.00950186	0.127485	0.114311	Pou5f1/Ruvbl1/Usp22/Taf10/Chek1/Morf4l1/Jade2/Naa50/Kat6b	9	GO_BP	C4	3.15.0
GO:0018393	internal peptidyl-lysine acetylation	9/443	178/22270	0.00950186	0.127485	0.114311	Pou5f1/Ruvbl1/Usp22/Taf10/Chek1/Morf4l1/Jade2/Naa50/Kat6b	9	GO_BP	C4	3.15.0
GO:0009126	purine nucleoside monophosphate metabolic process	4/443	42/22270	0.00952247	0.127485	0.114311	Atic/Ppat/Gmpr/Gmps	4	GO_BP	C4	3.15.0
GO:0140694	non-membrane-bounded organelle assembly	15/443	380/22270	0.0095764	0.127685	0.114491	Lsm4/Smim22/Cenpw/Mrto4/Cflar/Chmp2a/Rpf2/Cnot6/Cenpa/PrrC4c/Ccnb2/Itgb1/Incenp/Limd1/CdC40	15	GO_BP	C4	3.15.0
GO:0009411	response to UV	8/443	149/22270	0.0100629	0.133629	0.11982	Gpx1/Hmgn1/CdC45a/Tipin/Pcna/Chek1/Rnf168/Usp1	8	GO_BP	C4	3.15.0
GO:0045943	positive regulation of transcription by RNA polymerase I	3/443	23/22270	0.0103019	0.135091	0.121131	Ncl/Ubtf/Wdr43	3	GO_BP	C4	3.15.0
GO:1900016	negative regulation of cytokine production involved in inflammatory response	3/443	23/22270	0.0103019	0.135091	0.121131	Ephb2/NlrC2/Pycard	3	GO_BP	C4	3.15.0
GO:0016572		4/443	43/22270	0.0103378	0.135091	0.121131	Smarca5/Ccna2/Ccnb1/Incenp	4	GO_BP	C4	3.15.0
GO:0045047	protein targeting to ER	4/443	43/22270	0.0103378	0.135091	0.121131	Get4/Sec61b/Sec61g/Srpr	4	GO_BP	C4	3.15.0
GO:1901989	positive regulation of cell cycle phase transition	7/443	121/22270	0.0106751	0.138931	0.124574	Rdx/CdC45a/Larp7/Ccnb1/Anp32b/Rrm1/Apex1	7	GO_BP	C4	3.15.0
GO:0001707	mesoderm formation	5/443	67/22270	0.0107163	0.138931	0.124574	Sfrp2/Pou5f1/Taf10/Txnrd1/Twsg1	5	GO_BP	C4	3.15.0
GO:0048285	organelle fission	18/443	496/22270	0.010966	0.141608	0.126974	Stra8/Psmg2/Tubg2/PsmC2ip/Smarca5/Ran/Anapc15/Chmp2a/Cdca8/Tex19.1/Chek1/Ccnb2/Ccnb1/Dazl/Incenp/Naa50/Kif2c/CdC40	18	GO_BP	C4	3.15.0
GO:0072655	establishment of protein localization to mitochondrion	6/443	94/22270	0.0112198	0.144286	0.129376	Tomm7/Hspd1/Romo1/Dnajc19/Timm23/Atpif1	6	GO_BP	C4	3.15.0
GO:0006839	mitochondrial transport	8/443	152/22270	0.0112614	0.144286	0.129376	Tomm7/Tmem14c/Hspd1/Romo1/Dnajc19/Mpv17l/Timm23/Atpif1	8	GO_BP	C4	3.15.0
GO:0046040	IMP metabolic process	3/443	24/22270	0.0116026	0.146776	0.131608	Atic/Ppat/Gmpr	3	GO_BP	C4	3.15.0
GO:0048333	mesodermal cell differentiation	3/443	24/22270	0.0116026	0.146776	0.131608	Sfrp2/Pou5f1/Taf10	3	GO_BP	C4	3.15.0
GO:0006476	protein deacetylation	7/443	123/22270	0.0116139	0.146776	0.131608	Phb/Smarca5/Sfpq/Spred2/Rbbp7/Znhit1/Morf4l1	7	GO_BP	C4	3.15.0
GO:0032680	regulation of tumor necrosis factor production	9/443	184/22270	0.0116347	0.146776	0.131608	Hmgb1/Ephb2/NlrC2/Ncl/Hspd1/Lgals9/Pycard/C1qtnf4/Il33	9	GO_BP	C4	3.15.0
GO:0070646	protein modification by small protein removal	8/443	154/22270	0.0121168	0.152272	0.136537	Senp5/Psmd14/Usp14/Usp22/Taf10/Sf3b5/Usp1/Cops6	8	GO_BP	C4	3.15.0
GO:0031047	gene silencing by RNA	9/443	187/22270	0.0128264	0.159965	0.143434	Bc1/Rbm3/Srrt/Cnot6/Trim71/Hnrnpa2b1/Ncbp2/Limd1/Map2k2	9	GO_BP	C4	3.15.0
GO:1903555	regulation of tumor necrosis factor superfamily cytokine production	9/443	187/22270	0.0128264	0.159965	0.143434	Hmgb1/Ephb2/NlrC2/Ncl/Hspd1/Lgals9/Pycard/C1qtnf4/Il33	9	GO_BP	C4	3.15.0
GO:0015813	L-glutamate transmembrane transport	3/443	25/22270	0.0129935	0.160008	0.143473	Arl6ip1/Itgb1/SlC45a13	3	GO_BP	C4	3.15.0
GO:0046037	GMP metabolic process	3/443	25/22270	0.0129935	0.160008	0.143473	Atic/Ppat/Gmps	3	GO_BP	C4	3.15.0
GO:2000637	positive regulation of miRNA-mediated gene silencing	3/443	25/22270	0.0129935	0.160008	0.143473	Trim71/Limd1/Map2k2	3	GO_BP	C4	3.15.0
GO:1903046	meiotic cell cycle process	10/443	220/22270	0.013025	0.160008	0.143473	Stra8/Tubg2/PsmC2ip/Nsun2/CdC45a/Tex19.1/Ccnb2/Dazl/Incenp/CdC40	10	GO_BP	C4	3.15.0
GO:0048332	mesoderm morphogenesis	5/443	71/22270	0.0135511	0.165849	0.14871	Sfrp2/Pou5f1/Taf10/Txnrd1/Twsg1	5	GO_BP	C4	3.15.0
[truncated: 572 more rows]
